# Supplementary material for: Causal Pathways Linking Gut Microbiota, Serum Metabolites, and Meningioma Risk: A Mendelian Randomization Analysis
Source: Brain Behav. 2026 Feb 9;16(2):e71220. doi: 10.1002/brb3.71220 (PMC12887442; doi:10.1002/brb3.71220)
Supplement: Supplementary file 1 — Supplementary Appendix S1: brb371220‐sup‐0001‐Appendix1.xlsx [file BRB3-16-e71220-s002.xlsx]

## Sheet: changdaojun_exposure.F
ID	Trait
GCST90032172	Absiella dolichum
GCST90032173	Acetobacteraceae
GCST90032174	Acetobacterales
GCST90032175	Achromobacter
GCST90032176	Acidaminococcus fermentans
GCST90032177	Acidaminococcus sp900315205
GCST90032178	Acidobacteriales
GCST90032179	Actinobacteria
GCST90032180	Actinobacteriota
GCST90032181	Actinomycetales
GCST90032182	Agathobacter sp000434275
GCST90032183	Akkermansia muciniphila B
GCST90032184	Aliivibrio
GCST90032185	Alistipes shahii
GCST90032186	Alistipes
GCST90032187	Alloprevotella
GCST90032188	Alteromonadaceae
GCST90032189	An181
GCST90032190	An7
GCST90032191	Anaeromassilibacillus sp001305115
GCST90032192	Aneurinibacillaceae
GCST90032193	Aneurinibacillales
GCST90032194	AR31
GCST90032195	Atopobiaceae
GCST90032196	Aureimonas
GCST90032197	Azorhizobium
GCST90032198	Bacillaceae A
GCST90032199	Bacillales A
GCST90032200	Bacilli A
GCST90032201	Bacillus AY
GCST90032202	Bacillus C
GCST90032203	Bacillus
GCST90032204	Bacillus U
GCST90032205	Bacillus velezensis
GCST90032206	Bacteroides A plebeius A
GCST90032207	Bacteroides A plebeius
GCST90032208	Bacteroides A
GCST90032209	Bacteroides clarus
GCST90032210	Bacteroides eggerthii
GCST90032211	Bacteroides faecis
GCST90032212	Bacteroides intestinalis A
GCST90032213	Bacteroides sp002160055
GCST90032214	Bacteroides sp003545565
GCST90032215	Bacteroides stercoris
GCST90032216	Bacteroides thetaiotaomicron
GCST90032217	Barnesiellaceae
GCST90032218	Barnesiella
GCST90032219	Bifidobacteriaceae
GCST90032220	Bifidobacterium adolescentis
GCST90032221	Bifidobacterium angulatum
GCST90032222	Bifidobacterium bifidum
GCST90032223	Bifidobacterium breve
GCST90032224	Bifidobacterium catenulatum
GCST90032225	Bifidobacterium infantis
GCST90032226	Bifidobacterium kashiwanohense
GCST90032227	Bifidobacterium longum
GCST90032228	Bifidobacterium pseudocatenulatum
GCST90032229	Bifidobacterium ruminantium
GCST90032230	Bifidobacterium
GCST90032231	Bin127
GCST90032232	Blautia A sp000285855
GCST90032233	Blautia A sp002159835
GCST90032234	Blautia A sp900066145
GCST90032235	Blautia A sp900066355
GCST90032236	Blautia hansenii
GCST90032237	Blautia sp000436935
GCST90032238	Blautia sp001304935
GCST90032239	Borreliaceae
GCST90032240	Borreliales
GCST90032241	Brachyspiraceae
GCST90032242	Brachyspirae
GCST90032243	Brachyspirales
GCST90032244	Brachyspira
GCST90032245	Brevibacillaceae
GCST90032246	Brevibacillales
GCST90032247	Brevibacillus B
GCST90032248	Butyricimonas sp900258545
GCST90032249	CAG-1000 sp000434555
GCST90032250	CAG-1000
GCST90032251	CAG-1031
GCST90032252	CAG-110
GCST90032253	CAG-145 sp000435615
GCST90032254	CAG-145 sp002320005
GCST90032255	CAG-145
GCST90032256	CAG-170 sp003516765
GCST90032257	CAG-177 sp002438685
GCST90032258	CAG-177 sp002451755
GCST90032259	CAG-177 sp003514385
GCST90032260	CAG-177 sp003538135
GCST90032261	CAG-177
GCST90032262	CAG-180 sp000432435
GCST90032263	CAG-194 sp002441865
GCST90032264	CAG-245 sp000435175
GCST90032265	CAG-245
GCST90032266	CAG-269 sp001915995
GCST90032267	CAG-269 sp001916065
GCST90032268	CAG-269 sp002372935
GCST90032269	CAG-273 sp003507395
GCST90032270	CAG-273 sp003534295
GCST90032271	CAG-274 sp000432155
GCST90032272	CAG-302
GCST90032273	CAG-345 sp000433315
GCST90032274	CAG-345
GCST90032275	CAG-349
GCST90032276	CAG-390 sp003523225
GCST90032277	CAG-433
GCST90032278	CAG-448 sp000433415
GCST90032279	CAG-448 sp003150135
GCST90032280	CAG-448
GCST90032281	CAG-449
GCST90032282	CAG-452 sp000434035
GCST90032283	CAG-452
GCST90032284	CAG-465 sp000433135
GCST90032285	CAG-475
GCST90032286	CAG-485 sp002362485
GCST90032287	CAG-485 sp002404675
GCST90032288	CAG-488 sp000434055
GCST90032289	CAG-488
GCST90032290	CAG-495
GCST90032291	CAG-510 sp002432425
GCST90032292	CAG-552
GCST90032293	CAG-590 sp000431135
GCST90032294	CAG-632
GCST90032295	CAG-698
GCST90032296	CAG-776 sp000438195
GCST90032297	CAG-776
GCST90032298	CAG-81 sp000435795
GCST90032299	CAG-822 sp000432855
GCST90032300	CAG-822
GCST90032301	CAG-826
GCST90032302	CAG-83 sp000435555
GCST90032303	CAG-83 sp002392625
GCST90032304	CAG-841 sp002479075
GCST90032305	CAG-873 sp001701165
GCST90032306	CAG-877 sp000433455
GCST90032307	CAG-877
GCST90032308	CAG-882 sp003486385
GCST90032309	CAG-884 sp000433875
GCST90032310	CAG-884
GCST90032311	CAG-977
GCST90032312	Caloranaerobacteraceae
GCST90032313	Caloranaerobacter
GCST90032314	Campylobacter D
GCST90032315	Cetobacterium A
GCST90032316	CHKCI006 sp900018345
GCST90032317	Chloroflexales
GCST90032318	Chromatiales
GCST90032319	Chromobacteriaceae
GCST90032320	Citrobacter A
GCST90032321	Clostridia
GCST90032322	Clostridium E sporosphaeroides
GCST90032323	Clostridium I
GCST90032324	Clostridium M clostridioforme
GCST90032325	Clostridium M sp001304855
GCST90032326	Clostridium P
GCST90032327	Clostridium saudiense
GCST90032328	Clostridium S felsineum
GCST90032329	Clostridium tertium
GCST90032330	Collinsella
GCST90032331	Comamonas B
GCST90032332	Comamonas
GCST90032333	Coprobacillus cateniformis
GCST90032334	Coprobacillus
GCST90032335	Coprobacter secundus
GCST90032336	Corynebacterium
GCST90032337	Cyanobacteria
GCST90032338	Demequinaceae
GCST90032339	Demequina
GCST90032340	Desulfobacterota A
GCST90032341	Desulfovibrionaceae
GCST90032342	Desulfovibrionales
GCST90032343	Desulfovibrionia
GCST90032344	Desulfovibrio piger
GCST90032345	Dialister sp000434475
GCST90032346	Dokdonella
GCST90032347	Dorea phocaeense
GCST90032348	Dorea
GCST90032349	DTU024 sp002411105
GCST90032350	Dysgonomonadaceae
GCST90032351	Eisenbergiella sp900066775
GCST90032352	Elusimicrobiaceae
GCST90032353	Elusimicrobia
GCST90032354	Elusimicrobiota
GCST90032355	Emergencia
GCST90032356	Endozoicomonadaceae
GCST90032357	Enorma massiliensis
GCST90032358	Ensifer
GCST90032359	Enterobacteriaceae
GCST90032360	Enterococcaceae
GCST90032361	Enterococcus A
GCST90032362	Enterococcus B
GCST90032363	Enterococcus faecalis
GCST90032364	Enterococcus
GCST90032365	Enteroscipio
GCST90032366	ER4 sp002437735
GCST90032367	Eremiobacterota
GCST90032368	Erysipelatoclostridiaceae
GCST90032369	Escherichia flexneri
GCST90032370	Escherichia
GCST90032371	Eubacterium callanderi
GCST90032372	Eubacterium F sp000434115
GCST90032373	Eubacterium I ramulus A
GCST90032374	Eubacterium Q
GCST90032375	Eubacterium R coprostanoligenes
GCST90032376	Eubacterium R sp000431535
GCST90032377	Ezakiellaceae
GCST90032378	F0428
GCST90032379	Faecalibacterium prausnitzii E
GCST90032380	Faecalibacterium sp002160895
GCST90032381	Faecalicatena glycyrrhizinilyticum
GCST90032382	Faecalicatena lactaris
GCST90032383	Faecalicatena sp000364245
GCST90032384	Faecalicatena sp001517425
GCST90032385	Faecalicatena sp002161355
GCST90032386	Faecalicatena sp002397985
GCST90032387	Faecalicatena torques
GCST90032388	Faecalicoccus pleomorphus
GCST90032389	Faecalicoccus
GCST90032390	Faecalitalea cylindroides
GCST90032391	Fervidobacteriaceae
GCST90032392	Fibrobacteraceae
GCST90032393	Fibrobacterales
GCST90032394	Fibrobacteria
GCST90032395	Fimbriimonadia
GCST90032396	Firmicutes A
GCST90032397	Firmicutes E
GCST90032398	Firmicutes I
GCST90032399	Flavobacteriales
GCST90032400	Flavonifractor sp002159265
GCST90032401	Flavonifractor sp900199495
GCST90032402	Fournierella massiliensis
GCST90032403	Francisellaceae
GCST90032404	Francisellales
GCST90032405	Fusobacteriaceae
GCST90032406	Fusobacterium A
GCST90032407	GCA-900066135 sp900066135
GCST90032408	GCA-900066495 sp900066495
GCST90032409	GCA-900066495
GCST90032410	GCA-900066575 sp900066385
GCST90032411	GCA-900066755 sp900066755
GCST90032412	GCA-900066755
GCST90032413	GCA-900199385 sp900320755
GCST90032414	Geminocystis
GCST90032415	Gemmatimonadaceae
GCST90032416	Geobacteraceae
GCST90032417	Geobacter C
GCST90032418	Gillisia
GCST90032419	Gluconobacter
GCST90032420	Gordonibacter pamelaeae
GCST90032421	Gordonibacter
GCST90032422	Gramella
GCST90032423	Haemophilus D sp001679485
GCST90032424	Halarcobacter
GCST90032425	Halomonadaceae
GCST90032426	Haloplasmatales
GCST90032427	Helicobacter
GCST90032428	Herbidospora
GCST90032429	Herbinix
GCST90032430	Holdemania massiliensis
GCST90032431	Holdemania sp900120005
GCST90032432	Holdemania
GCST90032433	Hungatella sp900155545
GCST90032434	Hydrogenophaga
GCST90032435	Hyphomonas
GCST90032436	Intestinimonas massiliensis
GCST90032437	Jiangellaceae
GCST90032438	Johnsonella ignava
GCST90032439	K10 sp001941205
GCST90032440	K10
GCST90032441	Kandleria vitulina
GCST90032442	Kineothrix
GCST90032443	KLE1615 sp900066985
GCST90032444	KLE1615
GCST90032445	Klebsiella A
GCST90032446	Klebsiella pneumoniae
GCST90032447	Klebsiella
GCST90032448	koll11
GCST90032449	Lachnoanaerobaculum saburreum
GCST90032450	Lachnospiraceae
GCST90032451	Lachnospirales
GCST90032452	Lachnospira rogosae
GCST90032453	Lachnospira sp000437735
GCST90032454	Lactobacillus B ruminis
GCST90032455	Lactobacillus B salivarius
GCST90032456	Lactobacillus B
GCST90032457	Lactococcus lactis
GCST90032458	Lawsonibacter sp000492175
GCST90032459	Lawsonibacter sp002161175
GCST90032460	Lawsonibacter sp900066645
GCST90032461	Leclercia
GCST90032462	Lentimicrobiaceae
GCST90032463	Leptospirae
GCST90032464	Leptospirales
GCST90032465	Leuconostoc mesenteroides
GCST90032466	Leuconostoc
GCST90032467	Magnetospirillum A
GCST90032468	Marinilabiliaceae
GCST90032469	Massiliomicrobiota sp002160815
GCST90032470	Massiliomicrobiota
GCST90032471	Megamonas funiformis
GCST90032472	Megamonas
GCST90032473	Megasphaera elsdenii
GCST90032474	Megasphaera sp900066485
GCST90032475	Megasphaera
GCST90032476	Merdibacter massiliensis
GCST90032477	Methanobacterium B
GCST90032478	Methanobrevibacter B
GCST90032479	Microvirga
GCST90032480	Monoglobaceae
GCST90032481	Monoglobus pectinilyticus
GCST90032482	Monoglobus
GCST90032483	Morganella
GCST90032484	Mycobacteriaceae
GCST90032485	Mycoplasmataceae
GCST90032486	Mycoplasmatales
GCST90032487	Mycoplasmoidaceae
GCST90032488	Negativibacillus massiliensis
GCST90032489	Negativibacillus sp000435195
GCST90032490	Negativibacillus
GCST90032491	NK4A144
GCST90032492	Odoribacter laneus
GCST90032493	Olsenella C
GCST90032494	Omnitrophota
GCST90032495	Paceibacteria
GCST90032496	Paenibacillales
GCST90032497	Paenibacillus J
GCST90032498	Pandoraea
GCST90032499	Parabacteroides johnsonii
GCST90032500	Parabacteroides sp000436495
GCST90032501	Parabacteroides
GCST90032502	Parachlamydiales
GCST90032503	Paraglaciecola
GCST90032504	Paramuribaculum sp001689565
GCST90032505	Pararhizobium
GCST90032506	Pauljensenia sp000411415
GCST90032507	Peptococcia
GCST90032508	Phascolarctobacterium sp003150755
GCST90032509	Phocea massiliensis
GCST90032510	Phocea
GCST90032511	Photobacterium
GCST90032512	Planococcaceae
GCST90032513	Poseidoniaceae
GCST90032514	Prevotella bivia
GCST90032515	Prevotella buccae
GCST90032516	Prevotellamassilia sp000437675
GCST90032517	Prevotellamassilia
GCST90032518	Prevotella sp000434975
GCST90032519	Prevotella sp000436915
GCST90032520	Prevotella sp002437285
GCST90032521	Prevotella sp002437565
GCST90032522	Prevotella sp002933775
GCST90032523	Prevotella sp900317685
GCST90032524	Prevotella sp900318625
GCST90032525	Propionibacterium freudenreichii
GCST90032526	Proteus
GCST90032527	Provencibacterium massiliense
GCST90032528	Provencibacterium
GCST90032529	Providencia
GCST90032530	Pseudomonadales
GCST90032531	Pseudomonas aeruginosa
GCST90032532	Psychroserpens
GCST90032533	QALR01 sp003150035
GCST90032534	Raoultella
GCST90032535	RC9 sp900317925
GCST90032536	Rhodanobacter
GCST90032537	Rhodococcus
GCST90032538	Rhodovulum
GCST90032539	Romboutsia ilealis
GCST90032540	Roseibacillus
GCST90032541	Rubneribacter sp002159915
GCST90032542	RUG013 sp001486445
GCST90032543	RUG147 sp900315495
GCST90032544	RUG147
GCST90032545	RUG420 sp900317985
GCST90032546	RUG472 sp900319345
GCST90032547	RUG472
GCST90032548	Ruminococcus A sp000432335
GCST90032549	Ruminococcus C sp000437255
GCST90032550	Ruminococcus D bicirculans
GCST90032551	Ruminococcus D
GCST90032552	Ruminococcus E sp003521625
GCST90032553	Ruminococcus E sp900100595
GCST90032554	Ruminococcus E sp900314705
GCST90032555	Ruminococcus
GCST90032556	Saccharofermentanaceae
GCST90032557	Saccharomonospora
GCST90032558	SAR324
GCST90032559	SM23-33
GCST90032560	Sorangium
GCST90032561	Spirillospora
GCST90032562	Spirochaetia
GCST90032563	Sporomusales
GCST90032564	Staphylococcus A fleurettii
GCST90032565	Staphylococcus aureus
GCST90032566	Stappia
GCST90032567	Streptacidiphilus
GCST90032568	Streptococcus sanguinis
GCST90032569	Succiniclasticum
GCST90032570	Succinivibrionaceae
GCST90032571	Succinivibrio
GCST90032572	Syntrophomonadia
GCST90032573	Syntrophorhabdaceae
GCST90032574	Syntrophorhabdia
GCST90032575	Tannerellaceae
GCST90032576	Tepidanaerobacteraceae
GCST90032577	Terrisporobacter othiniensis
GCST90032578	Terrisporobacter
GCST90032579	Thermococcaceae
GCST90032580	Thermococci
GCST90032581	Thermoplasmatota
GCST90032582	Thermoprotei
GCST90032583	Thioalkalivibrionaceae
GCST90032584	TMED109
GCST90032585	Treponema D
GCST90032586	Treponemataceae
GCST90032587	Turicibacteraceae
GCST90032588	Turicibacter sp001543345
GCST90032589	Turicibacter
GCST90032590	UBA1033 sp001695555
GCST90032591	UBA1066 sp900317515
GCST90032592	UBA1066
GCST90032593	UBA11471 sp000434215
GCST90032594	UBA11471
GCST90032595	UBA1191
GCST90032596	UBA11963 sp002362595
GCST90032597	UBA11963
GCST90032598	UBA1206 sp000433115
GCST90032599	UBA1375 sp002305795
GCST90032600	UBA1407
GCST90032601	UBA1409
GCST90032602	UBA1417 sp003531055
GCST90032603	UBA1446 sp002329245
GCST90032604	UBA1448 sp002329405
GCST90032605	UBA1448
GCST90032606	UBA1611
GCST90032607	UBA1777 sp002320035
GCST90032608	UBA1777 sp900316255
GCST90032609	UBA1777 sp900319275
GCST90032610	UBA1777 sp900319835
GCST90032611	UBA2658 sp002841545
GCST90032612	UBA2821
GCST90032613	UBA2922 sp900313925
GCST90032614	UBA3282 sp002493835
GCST90032615	UBA3792
GCST90032616	UBA3855 sp900316885
GCST90032617	UBA5394 sp002409725
GCST90032618	UBA6382
GCST90032619	UBA6398 sp002451695
GCST90032620	UBA6398
GCST90032621	UBA644
GCST90032622	UBA6960
GCST90032623	UBA7102 sp002315655
GCST90032624	UBA7177 sp002491225
GCST90032625	UBA7177
GCST90032626	UBA7182 sp002491115
GCST90032627	UBA7182
GCST90032628	UBA737 sp002451855
GCST90032629	UBA737
GCST90032630	UBA7703
GCST90032631	UBA7748 sp900314535
GCST90032632	UBA8517
GCST90032633	UBA8621
GCST90032634	UBA8904
GCST90032635	UBA9475 sp002161235
GCST90032636	UBA9475 sp002161675
GCST90032637	UBP9
GCST90032638	UCG-010 sp003150215
GCST90032639	UNC496MF
GCST90032640	V9D3004
GCST90032641	Veillonellaceae
GCST90032642	Veillonella rogosae
GCST90032643	Veillonella
GCST90032644	Victivallis sp002998355
