# Supplementary material for: Causal Pathways Linking Gut Microbiota, Serum Metabolites, and Meningioma Risk: A Mendelian Randomization Analysis
Source: Brain Behav. 2026 Feb 9;16(2):e71220. doi: 10.1002/brb3.71220 (PMC12887442; doi:10.1002/brb3.71220)
Supplement: Supplementary file 5 — Supplementary Appendix S5: brb371220‐sup‐0005‐Appendix5.xlsx [file BRB3-16-e71220-s004.xlsx]

## Sheet: Heterogeneity
id.exposure	id.outcome	outcome	exposure	method	Q	Q_df	Q_pval
Lg2aTs	ysifrk	Brain meningioma	Bifidobacterium longum	MR Egger	8.82262605642874	10	0.549015817940798
Lg2aTs	ysifrk	Brain meningioma	Bifidobacterium longum	Inverse variance weighted	9.05373703252899	11	0.616932048001169
Ddc7x2	MfYEQW	Brain meningioma	Bifidobacterium ruminantium	MR Egger	22.3293566446407	17	0.172382287411773
Ddc7x2	MfYEQW	Brain meningioma	Bifidobacterium ruminantium	Inverse variance weighted	22.5645093054459	18	0.207883570241904
eZjXyE	b8ZEnB	Brain meningioma	Borreliales	MR Egger	10.2436738640666	12	0.594592695421664
eZjXyE	b8ZEnB	Brain meningioma	Borreliales	Inverse variance weighted	11.9185054726056	13	0.534337507010717
dBDBaj	6lkmEi	Brain meningioma	CAG-170 sp003516765	MR Egger	29.5862973112525	20	0.0768402120066821
dBDBaj	6lkmEi	Brain meningioma	CAG-170 sp003516765	Inverse variance weighted	29.7127362151903	21	0.0979143405853007
C5s9zl	2HRlf3	Brain meningioma	CAG-177	MR Egger	7.3177743101044	10	0.695142992534611
C5s9zl	2HRlf3	Brain meningioma	CAG-177	Inverse variance weighted	7.92737869883508	11	0.71979401563062
Thpj0Q	DMUGRG	Brain meningioma	CAG-873 sp001701165	MR Egger	28.0217049871729	27	0.409855052061892
Thpj0Q	DMUGRG	Brain meningioma	CAG-873 sp001701165	Inverse variance weighted	28.0497099664019	28	0.461815561434609
0uck9A	hCU6WI	Brain meningioma	CAG-1000	MR Egger	11.1751574918672	18	0.886776385455603
0uck9A	hCU6WI	Brain meningioma	CAG-1000	Inverse variance weighted	12.2350002024809	19	0.875336121787779
VrmNYS	2t6vJU	Brain meningioma	Enterobacteriaceae	MR Egger	17.0573866321522	17	0.450484730532529
VrmNYS	2t6vJU	Brain meningioma	Enterobacteriaceae	Inverse variance weighted	17.2067610052362	18	0.508935315077984
ttqdEd	ShH9DR	Brain meningioma	Enterococcus B	MR Egger	17.7141832380747	29	0.949889917353532
ttqdEd	ShH9DR	Brain meningioma	Enterococcus B	Inverse variance weighted	17.7319883003572	30	0.962713636076668
UIqKXe	K7OcC2	Brain meningioma	Eubacterium F sp000434115	MR Egger	12.7205199469317	17	0.754685135726573
UIqKXe	K7OcC2	Brain meningioma	Eubacterium F sp000434115	Inverse variance weighted	12.7308556595109	18	0.807307519725633
uWOQtK	ANel8O	Brain meningioma	Fusobacterium A	MR Egger	23.4255267890367	22	0.378044810481784
uWOQtK	ANel8O	Brain meningioma	Fusobacterium A	Inverse variance weighted	23.494472159993	23	0.432226478029737
81QUe2	I5OrJ5	Brain meningioma	GCA-900066135 sp900066135	MR Egger	8.17467380511917	17	0.962667708627286
81QUe2	I5OrJ5	Brain meningioma	GCA-900066135 sp900066135	Inverse variance weighted	8.19224785183146	18	0.97563522736352
sfFZHR	eVHcIG	Brain meningioma	Gramella	MR Egger	22.3919510123985	18	0.215047630958912
sfFZHR	eVHcIG	Brain meningioma	Gramella	Inverse variance weighted	23.9689438807948	19	0.197346328263718
wZlZKa	yvRRPt	Brain meningioma	Holdemania sp900120005	MR Egger	13.9441536944495	18	0.732724488065876
wZlZKa	yvRRPt	Brain meningioma	Holdemania sp900120005	Inverse variance weighted	13.9623397939405	19	0.785882255970595
qNTOK9	wfOlzL	Brain meningioma	Lachnospirales	MR Egger	10.9201416410425	13	0.61750760306587
qNTOK9	wfOlzL	Brain meningioma	Lachnospirales	Inverse variance weighted	10.9582366631945	14	0.68931369207193
juKvB7	0RtAs3	Brain meningioma	Parabacteroides sp000436495	MR Egger	9.49244843420417	15	0.85039512772054
juKvB7	0RtAs3	Brain meningioma	Parabacteroides sp000436495	Inverse variance weighted	9.61000491808341	16	0.886186077421397
xcofKN	WvMSQN	Brain meningioma	Paramuribaculum sp001689565	MR Egger	9.6713268299342	13	0.72056481724157
xcofKN	WvMSQN	Brain meningioma	Paramuribaculum sp001689565	Inverse variance weighted	10.5705356330078	14	0.719395329840012
48BDgP	xwwF9i	Brain meningioma	Propionibacterium freudenreichii	MR Egger	16.6114372028328	18	0.549954544109632
48BDgP	xwwF9i	Brain meningioma	Propionibacterium freudenreichii	Inverse variance weighted	17.6151213915441	19	0.548268627564159
WuFIUo	y5JsYU	Brain meningioma	UBA2658 sp002841545	MR Egger	13.1170194568397	9	0.157382355708086
WuFIUo	y5JsYU	Brain meningioma	UBA2658 sp002841545	Inverse variance weighted	13.6120214234895	10	0.191435197608737

## Sheet: MR result
id.exposure	id.outcome	outcome	exposure	method	nsnp	b	se	pval	lo_ci	up_ci	or	or_lci95	or_uci95
Lg2aTs	ysifrk	Brain meningioma	Bifidobacterium longum	MR Egger	12	0.463338412244138	0.301007552425809	0.154754089629507	-0.126636	1.05331321499872	1.58937111406217	0.881053973947058	2.86713483272594
Lg2aTs	ysifrk	Brain meningioma	Bifidobacterium longum	Weighted median	12	0.368803586258141	0.173479947515733	0.033510355139447	0.0287828891273036	0.708824283388979	1.44600356081057	1.02920111946335	2.03160126658928
Lg2aTs	ysifrk	Brain meningioma	Bifidobacterium longum	Inverse variance weighted	12	0.33149346156712	0.124057265000819	0.00753781024148526	0.0883412221655157	0.574645700968724	1.39305	1.09236079615863	1.77650100281638
Lg2aTs	ysifrk	Brain meningioma	Bifidobacterium longum	Simple mode	12	0.370350862994952	0.30481295793769	0.249798429691707	-0.227083	0.967784260552825	1.44824266028811	0.79685501149591	2.63210593247196
Lg2aTs	ysifrk	Brain meningioma	Bifidobacterium longum	Weighted mode	12	0.39063890945495	0.255483177998746	0.154492371911491	-0.110108	0.891385938332491	1.47792475239653	0.895737283462959	2.43850693062803
Ddc7x2	MfYEQW	Brain meningioma	Bifidobacterium ruminantium	MR Egger	19	0.147208253445497	0.360824100171218	0.688382161687131	-0.560007	0.854423489781084	1.15859521935412	0.571205075172629	2.35001917989706
Ddc7x2	MfYEQW	Brain meningioma	Bifidobacterium ruminantium	Weighted median	19	0.384349246080556	0.16338932749935	0.0186551012346801	0.0641061641818296	0.704592327979283	1.46865827527053	1.06620558559686	2.02302178740993
Ddc7x2	MfYEQW	Brain meningioma	Bifidobacterium ruminantium	Inverse variance weighted	19	0.28998229392206	0.124851370966345	0.0201995741801143	0.0452736068280239	0.534690981016096	1.3364038253457	1.04631409943025	1.70692068984937
Ddc7x2	MfYEQW	Brain meningioma	Bifidobacterium ruminantium	Simple mode	19	0.385759165740217	0.294617296554192	0.206881786838737	-0.191691	0.963209066986433	1.47073042588584	0.825562146074873	2.62009104452103
Ddc7x2	MfYEQW	Brain meningioma	Bifidobacterium ruminantium	Weighted mode	19	0.378200704576846	0.206130890342938	0.0831240451487158	-0.0258158	0.782217249649005	1.45965587309295	0.974514539199418	2.18631450035117
eZjXyE	b8ZEnB	Brain meningioma	Borreliales	MR Egger	14	0.0780615033248119	0.776646755944871	0.921598454216773	-1.44417	1.60028914497676	1.08118915335292	0.235942738156522	4.95446
eZjXyE	b8ZEnB	Brain meningioma	Borreliales	Weighted median	14	1.02211564786898	0.532422445485135	0.0548900411232681	-0.0214323	2.06566364101985	2.7790680782987	0.97879569537601	7.89053264159677
eZjXyE	b8ZEnB	Brain meningioma	Borreliales	Inverse variance weighted	14	0.949744224822886	0.386657814925235	0.0140379316350517	0.191894907569426	1.70759354207635	2.58504838354234	1.21154318625608	5.5156722608503
eZjXyE	b8ZEnB	Brain meningioma	Borreliales	Simple mode	14	1.24937995724894	1.00789446520331	0.237037100082042	-0.726093	3.22485310904742	3.48817946641013	0.483795397272871	25.1498795947052
eZjXyE	b8ZEnB	Brain meningioma	Borreliales	Weighted mode	14	0.0629874458410042	0.858524571812621	0.942630862486932	-1.61972	1.74569560659374	1.06501346879896	0.19795397695804	5.72988583585576
dBDBaj	6lkmEi	Brain meningioma	CAG-170 sp003516765	MR Egger	22	-0.163124	0.398338589286356	0.686517696233121	-0.943867	0.617619771766045	0.849485961818374	0.38912000054785	1.85450863052656
dBDBaj	6lkmEi	Brain meningioma	CAG-170 sp003516765	Weighted median	22	-0.202905	0.143463567472953	0.157264926172628	-0.484093	0.078283712899602	0.816355890037584	0.616255596826935	1.08142943062992
dBDBaj	6lkmEi	Brain meningioma	CAG-170 sp003516765	Inverse variance weighted	22	-0.273777	0.121441308013986	0.0241711749319065	-0.511802	-0.035752	0.760501666206156	0.599414496090114	0.964879541744334
dBDBaj	6lkmEi	Brain meningioma	CAG-170 sp003516765	Simple mode	22	-0.214124	0.266019814855368	0.429885821844955	-0.735523	0.30727438493658	0.807247915008179	0.479254604541062	1.35971400193239
dBDBaj	6lkmEi	Brain meningioma	CAG-170 sp003516765	Weighted mode	22	-0.20705	0.25367518986479	0.423546235475596	-0.704254	0.290152889516243	0.81297860766252	0.494477388597386	1.33663182939804
C5s9zl	2HRlf3	Brain meningioma	CAG-177	MR Egger	12	-0.0648597	0.202819848428156	0.75570865376479	-0.462387	0.332667159180453	0.937198902173714	0.629778790996488	1.39468301377033
C5s9zl	2HRlf3	Brain meningioma	CAG-177	Weighted median	12	-0.135015	0.121558817013563	0.266698131181826	-0.37327	0.103240080847731	0.873702630871259	0.688478986590139	1.10875756858182
C5s9zl	2HRlf3	Brain meningioma	CAG-177	Inverse variance weighted	12	-0.20644	0.0908522049984873	0.0230709315264059	-0.38451	-0.0283693	0.813475352981039	0.680784157723637	0.972029302386116
C5s9zl	2HRlf3	Brain meningioma	CAG-177	Simple mode	12	-0.0699762	0.216933862762896	0.753069372338567	-0.495167	0.355214132255184	0.932415975002406	0.609469355284387	1.42648607826068
C5s9zl	2HRlf3	Brain meningioma	CAG-177	Weighted mode	12	-0.0766568	0.204804885286968	0.715302139719948	-0.478074	0.324760795516949	0.92620769239152	0.619976097064499	1.38369961923867
Thpj0Q	DMUGRG	Brain meningioma	CAG-873 sp001701165	MR Egger	29	0.179781257970729	0.151879148652288	0.246844086501684	-0.117902	0.477464389329213	1.19695551000651	0.888783261626268	1.61198185743667
Thpj0Q	DMUGRG	Brain meningioma	CAG-873 sp001701165	Weighted median	29	0.183386486811203	0.0965205323248233	0.057436552232082	-0.00579376	0.372566730167857	1.20127859670787	0.994222994895134	1.45145533176955
Thpj0Q	DMUGRG	Brain meningioma	CAG-873 sp001701165	Inverse variance weighted	29	0.157439408429883	0.0664087380246084	0.017751388335365	0.0272782819016507	0.287600534958116	1.17050983280437	1.02765374041313	1.33322462110723
Thpj0Q	DMUGRG	Brain meningioma	CAG-873 sp001701165	Simple mode	29	0.356673777376244	0.203675691528134	0.0908636431056051	-0.0425306	0.755878132771385	1.42856976205456	0.95836116028723	2.12948066931778
Thpj0Q	DMUGRG	Brain meningioma	CAG-873 sp001701165	Weighted mode	29	0.288054629767448	0.201341442234678	0.163589013680673	-0.106575	0.682683856547417	1.33383016896502	0.898907989809516	1.97918245227551
0uck9A	hCU6WI	Brain meningioma	CAG-1000	MR Egger	20	0.00373107027427252	0.207417393285768	0.985846142448309	-0.402807	0.410269161114378	1.00373803938168	0.668441082259461	1.5072234164547
0uck9A	hCU6WI	Brain meningioma	CAG-1000	Weighted median	20	0.23968858524549	0.13673008118487	0.0796010618626197	-0.0283024	0.507679544367836	1.27085332621527	0.972094386409202	1.66143144053971
0uck9A	hCU6WI	Brain meningioma	CAG-1000	Inverse variance weighted	20	0.192765773853358	0.0964652207583601	0.0456849056879385	0.00369394116697269	0.381837606539744	1.21259873792399	1.00370077217617	1.46497416359142
0uck9A	hCU6WI	Brain meningioma	CAG-1000	Simple mode	20	0.337260827378852	0.246172221004235	0.18665395479419	-0.145237	0.819758380547151	1.40110446248791	0.864817544261137	2.26995130687448
0uck9A	hCU6WI	Brain meningioma	CAG-1000	Weighted mode	20	0.341241513810231	0.23924038916796	0.169991722631809	-0.12767	0.810152676579433	1.40669293561074	0.88014408763968	2.24825121577961
VrmNYS	2t6vJU	Brain meningioma	Enterobacteriaceae	MR Egger	19	0.167410202509956	0.319007551783079	0.606509613290435	-0.457845	0.792665004004792	1.18223912331233	0.632645782365519	2.2092763180436
VrmNYS	2t6vJU	Brain meningioma	Enterobacteriaceae	Weighted median	19	0.241601100274969	0.169253677473364	0.153450332394124	-0.0901361	0.573338308122761	1.27328617799316	0.9138068007809	1.77417993571832
VrmNYS	2t6vJU	Brain meningioma	Enterobacteriaceae	Inverse variance weighted	19	0.281053981383922	0.122325154266636	0.0215847021411314	0.041296679021315	0.520811283746528	1.32452510170349	1.04216124706414	1.68339280508161
VrmNYS	2t6vJU	Brain meningioma	Enterobacteriaceae	Simple mode	19	0.271000353807869	0.302807114841345	0.382620092859926	-0.322502	0.864502298896906	1.31127553432411	0.724334779185705	2.37382433693156
VrmNYS	2t6vJU	Brain meningioma	Enterobacteriaceae	Weighted mode	19	0.210904101724201	0.301445238601706	0.493093650828628	-0.379929	0.801736769383545	1.23479393477402	0.68391026195747	2.22940953830801
ttqdEd	ShH9DR	Brain meningioma	Enterococcus B	MR Egger	31	0.394578979318781	0.412091988937612	0.346228754591898	-0.413121	1.2022792776365	1.48375936601899	0.661582015491135	3.32769302172572
ttqdEd	ShH9DR	Brain meningioma	Enterococcus B	Weighted median	31	0.435291379120353	0.281150226150813	0.121561653957098	-0.115763	0.986345822375947	1.54541329451987	0.890686233811543	2.6814181697391
ttqdEd	ShH9DR	Brain meningioma	Enterococcus B	Inverse variance weighted	31	0.442040014049318	0.208105849168734	0.0336608264886534	0.0341525496786005	0.849927478420036	1.55587799616742	1.03474244431609	2.33947718319213
ttqdEd	ShH9DR	Brain meningioma	Enterococcus B	Simple mode	31	0.623371136930514	0.577391275095619	0.288909091905616	-0.508316	1.75505803611793	1.86520531765265	0.601507808308949	5.78378340055202
ttqdEd	ShH9DR	Brain meningioma	Enterococcus B	Weighted mode	31	0.533765393708725	0.577546824138321	0.362759728238931	-0.598226	1.66575716901983	1.70534151666823	0.549785882223666	5.28967691332818
UIqKXe	K7OcC2	Brain meningioma	Eubacterium F sp000434115	MR Egger	19	0.223774164994843	0.222618062111927	0.328898025671065	-0.212557	0.66010556673422	1.25078851569905	0.808514038285601	1.93499659489154
UIqKXe	K7OcC2	Brain meningioma	Eubacterium F sp000434115	Weighted median	19	0.224042693547151	0.128097096319366	0.0802898426085272	-0.0270276	0.475113002333108	1.25112443322812	0.973334362292347	1.60819591710895
UIqKXe	K7OcC2	Brain meningioma	Eubacterium F sp000434115	Inverse variance weighted	19	0.203124272416626	0.091115513074852	0.0257936156121088	0.0245378667899163	0.381710678043336	1.22522472042385	1.02484139782636	1.46478822842404
UIqKXe	K7OcC2	Brain meningioma	Eubacterium F sp000434115	Simple mode	19	0.271550611163727	0.237587768852387	0.268034711289656	-0.194121	0.737222638114405	1.31199727188492	0.823557905266804	2.09012241935291
UIqKXe	K7OcC2	Brain meningioma	Eubacterium F sp000434115	Weighted mode	19	0.271550611163727	0.22756792762692	0.248253990431749	-0.174483	0.717583749312491	1.31199727188492	0.839891529538263	2.04947517732413
uWOQtK	ANel8O	Brain meningioma	Fusobacterium A	MR Egger	24	0.606442120379951	0.487970204154571	0.227030420035395	-0.349979	1.56286372052291	1.8338950001706	0.704702550233686	4.77246871113987
uWOQtK	ANel8O	Brain meningioma	Fusobacterium A	Weighted median	24	0.514185140282372	0.322188322314455	0.110507797121937	-0.117304	1.1456742520187	1.67227527669459	0.889314825752895	3.14456086872996
uWOQtK	ANel8O	Brain meningioma	Fusobacterium A	Inverse variance weighted	24	0.716793279009603	0.219115649848364	0.00107053841868811	0.28732660530681	1.1462599527124	2.04785576819169	1.33285946136799	3.14640317968087
uWOQtK	ANel8O	Brain meningioma	Fusobacterium A	Simple mode	24	1.16655838832758	0.598371096557429	0.0635244046463928	-0.00624896	2.33936573758014	3.2109228509369	0.993770523224984	10.3746542221947
uWOQtK	ANel8O	Brain meningioma	Fusobacterium A	Weighted mode	24	0.248390346567883	0.511605623627226	0.631906570068262	-0.754357	1.25113736887725	1.28196024332145	0.470313081242346	3.49431502333643
81QUe2	I5OrJ5	Brain meningioma	GCA-900066135 sp900066135	MR Egger	19	0.681435877027859	0.648103115217746	0.307777688539181	-0.588846	1.95171798285464	1.97671401371036	0.554967220690453	7.04077312374884
81QUe2	I5OrJ5	Brain meningioma	GCA-900066135 sp900066135	Weighted median	19	0.593302793561948	0.354383677784925	0.0940948253528612	-0.101289	1.2878948020204	1.80995646691795	0.90367163978852	3.6251468651874
81QUe2	I5OrJ5	Brain meningioma	GCA-900066135 sp900066135	Inverse variance weighted	19	0.602361037803374	0.253453224227036	0.017472257375224	0.105592718318383	1.09912935728837	1.82642597446001	1.11136914402409	3.00155160696984
81QUe2	I5OrJ5	Brain meningioma	GCA-900066135 sp900066135	Simple mode	19	0.621653762869573	0.625002397936573	0.333094165791068	-0.603351	1.84665846282526	1.86200481144158	0.546975680632933	6.33860341618789
81QUe2	I5OrJ5	Brain meningioma	GCA-900066135 sp900066135	Weighted mode	19	0.612211434866886	0.613961839755555	0.3319091090835	-0.591154	1.81557664078777	1.8445058965297	0.553688086773896	6.1446183936447
sfFZHR	eVHcIG	Brain meningioma	Gramella	MR Egger	20	-1.34218	0.719078448108934	0.0783446395569602	-2.75158	0.0672098864206749	0.26127445514519	0.0638270861981463	1.06951993232927
sfFZHR	eVHcIG	Brain meningioma	Gramella	Weighted median	20	-0.597107	0.40183993381523	0.137297252237045	-1.38471	0.190499672314204	0.550401868280576	0.250395686024441	1.20985397718545
sfFZHR	eVHcIG	Brain meningioma	Gramella	Inverse variance weighted	20	-0.602664	0.294739395049005	0.0408810320284343	-1.18035	-0.0249746	0.547351638180632	0.307170273358669	0.975334665503911
sfFZHR	eVHcIG	Brain meningioma	Gramella	Simple mode	20	-0.382254	0.75959886861834	0.620585548990552	-1.87107	1.10655974711996	0.682321697340866	0.15395917365312	3.02393736998787
sfFZHR	eVHcIG	Brain meningioma	Gramella	Weighted mode	20	-0.398199	0.697923953240078	0.574992163170024	-1.76613	0.96973170933884	0.671528219713737	0.170993422631543	2.63723681842202
wZlZKa	yvRRPt	Brain meningioma	Holdemania sp900120005	MR Egger	20	-0.28808	0.287508017882975	0.329629288921249	-0.851596	0.275435756317336	0.749701644648551	0.426733460994221	1.31710448643809
wZlZKa	yvRRPt	Brain meningioma	Holdemania sp900120005	Weighted median	20	-0.255462	0.151218315316493	0.0911505742085355	-0.55185	0.0409258137900003	0.774558503985609	0.575883450149645	1.04177481735328
wZlZKa	yvRRPt	Brain meningioma	Holdemania sp900120005	Inverse variance weighted	20	-0.251962	0.10455212484674	0.0159559916643931	-0.456884	-0.0470402	0.777274023902314	0.633253485245389	0.954049085097704
wZlZKa	yvRRPt	Brain meningioma	Holdemania sp900120005	Simple mode	20	-0.268099	0.274941926426322	0.341757732267125	-0.806985	0.270787334873769	0.764832180648942	0.446201329796801	1.31099623755628
wZlZKa	yvRRPt	Brain meningioma	Holdemania sp900120005	Weighted mode	20	-0.268099	0.282088591427148	0.353839711530971	-0.820992	0.284794798275389	0.764832180648942	0.439994751689652	1.32948918665471
qNTOK9	wfOlzL	Brain meningioma	Lachnospirales	MR Egger	15	-0.953952	0.735760209135144	0.217327930016843	-2.39604	0.488137807536304	0.385215561119136	0.0910777071365975	1.62927936147729
qNTOK9	wfOlzL	Brain meningioma	Lachnospirales	Weighted median	15	-0.625789	0.387796366258216	0.106591434359288	-1.38587	0.134291952391824	0.534839313673104	0.25010616197923	1.14372668464711
qNTOK9	wfOlzL	Brain meningioma	Lachnospirales	Inverse variance weighted	15	-0.820203	0.267878509078501	0.00219975588011277	-1.34524	-0.295161	0.440342208175596	0.260475887019492	0.744411555786159
qNTOK9	wfOlzL	Brain meningioma	Lachnospirales	Simple mode	15	-0.595096	0.615236077692692	0.349825060727594	-1.80096	0.610766337076001	0.551509411475731	0.165140428128235	1.84184233015382
qNTOK9	wfOlzL	Brain meningioma	Lachnospirales	Weighted mode	15	-0.557804	0.654113193144503	0.408142869064832	-1.83987	0.724257564461034	0.572464648902498	0.158838684818769	2.06319873912942
juKvB7	0RtAs3	Brain meningioma	Parabacteroides sp000436495	MR Egger	17	-0.145298	0.151307590845139	0.352137435461776	-0.441861	0.151264770838189	0.864764462153732	0.64283899333039	1.16330462645051
juKvB7	0RtAs3	Brain meningioma	Parabacteroides sp000436495	Weighted median	17	-0.116076	0.109552511446249	0.289349875046285	-0.330799	0.0986466802939569	0.890407334148256	0.718349424566014	1.10367628008331
juKvB7	0RtAs3	Brain meningioma	Parabacteroides sp000436495	Inverse variance weighted	17	-0.189251	0.0803782660817883	0.0185475063781276	-0.346792	-0.0317094	0.827578883594142	0.706952182185444	0.968788025314094
juKvB7	0RtAs3	Brain meningioma	Parabacteroides sp000436495	Simple mode	17	-0.0676218	0.191009502504489	0.727943635249859	-0.442	0.306756795950266	0.934613850647784	0.642749343732535	1.35901041104161
juKvB7	0RtAs3	Brain meningioma	Parabacteroides sp000436495	Weighted mode	17	-0.0616746	0.187872837018764	0.74695798307961	-0.429905	0.306556122261755	0.940188738443123	0.650570636541508	1.3587377207715
xcofKN	WvMSQN	Brain meningioma	Paramuribaculum sp001689565	MR Egger	15	-0.788141	0.402075550744827	0.0717654152061705	-1.57621	-7.29336e-05	0.454689271534658	0.206757412655317	0.999927069088333
xcofKN	WvMSQN	Brain meningioma	Paramuribaculum sp001689565	Weighted median	15	-0.554319	0.233160318740709	0.017434516967451	-1.01131	-0.0973243	0.574463589453489	0.363741151620477	0.907261700078724
xcofKN	WvMSQN	Brain meningioma	Paramuribaculum sp001689565	Inverse variance weighted	15	-0.443727	0.172476072241406	0.0100911584875064	-0.781781	-0.105674	0.641640279017735	0.457590524090182	0.899717598996474
xcofKN	WvMSQN	Brain meningioma	Paramuribaculum sp001689565	Simple mode	15	-0.600727	0.404083165468646	0.159280838259711	-1.39273	0.191276082861876	0.548412838105048	0.248396274809796	1.21079368532693
xcofKN	WvMSQN	Brain meningioma	Paramuribaculum sp001689565	Weighted mode	15	-0.594087	0.389482404349077	0.149447775705174	-1.35747	0.169298837233952	0.552066551704542	0.257310387894415	1.18447405098937
48BDgP	xwwF9i	Brain meningioma	Propionibacterium freudenreichii	MR Egger	20	-0.604452	0.352861087918128	0.103883132890491	-1.29606	0.0871555221763799	0.546373642617964	0.273607702159372	1.09106635153764
48BDgP	xwwF9i	Brain meningioma	Propionibacterium freudenreichii	Weighted median	20	-0.359727	0.169418148791054	0.0337279417042861	-0.691787	-0.0276676	0.697866726075585	0.500681	0.972711681644865
48BDgP	xwwF9i	Brain meningioma	Propionibacterium freudenreichii	Inverse variance weighted	20	-0.272988	0.122660837209834	0.0260442719306541	-0.513403	-0.0325727	0.761101960377156	0.598455452344192	0.96795207031849
48BDgP	xwwF9i	Brain meningioma	Propionibacterium freudenreichii	Simple mode	20	-0.453267	0.314703571513001	0.166058637870375	-1.07009	0.16355192275918	0.635548370347124	0.342978993349125	1.17768650233259
48BDgP	xwwF9i	Brain meningioma	Propionibacterium freudenreichii	Weighted mode	20	-0.446271	0.31738027506919	0.175835694733916	-1.06834	0.175793929418012	0.64001004354173	0.343579501441945	1.19219235756269
WuFIUo	y5JsYU	Brain meningioma	UBA2658 sp002841545	MR Egger	11	-0.337924	1.21013818280772	0.786368393085268	-2.70979	2.03394694641381	0.713249569909811	0.0665504661144085	7.64419813532138
WuFIUo	y5JsYU	Brain meningioma	UBA2658 sp002841545	Weighted median	11	-0.412642	0.561656086184064	0.462529814828095	-1.51349	0.688204204699554	0.661899382868588	0.220140862564125	1.99013844108201
WuFIUo	y5JsYU	Brain meningioma	UBA2658 sp002841545	Inverse variance weighted	11	-0.987025	0.457284360222977	0.0308928784660213	-1.8833	-0.090748	0.372683654823833	0.152086981420873	0.913247835384993
WuFIUo	y5JsYU	Brain meningioma	UBA2658 sp002841545	Simple mode	11	-0.0643642	0.905537627516131	0.944736736532783	-1.83922	1.71048953296843	0.937663424405849	0.158941675168926	5.53166874914375
WuFIUo	y5JsYU	Brain meningioma	UBA2658 sp002841545	Weighted mode	11	-0.0307744	0.887011584904133	0.973006111474834	-1.76932	1.70776827865331	0.969694284520531	0.170449343125715	5.51663613475037

## Sheet: Pleiotropy
id.exposure	id.outcome	outcome	exposure	egger_intercept	se	pval
Lg2aTs	ysifrk	Brain meningioma	Bifidobacterium longum	-0.0178178	0.0370633452831742	0.641045656827352
Ddc7x2	MfYEQW	Brain meningioma	Bifidobacterium ruminantium	0.0145993059926401	0.0345041161476113	0.677513531333617
eZjXyE	b8ZEnB	Brain meningioma	Borreliales	0.0400138344610768	0.030918940022483	0.219964632549635
dBDBaj	6lkmEi	Brain meningioma	CAG-170 sp003516765	-0.0106569	0.0364519534968886	0.773026756648079
C5s9zl	2HRlf3	Brain meningioma	CAG-177	-0.0241561	0.0309387251267857	0.453022937001948
Thpj0Q	DMUGRG	Brain meningioma	CAG-873 sp001701165	-0.00366359	0.0223025331912893	0.870743959927228
0uck9A	hCU6WI	Brain meningioma	CAG-1000	0.0259104992564971	0.0251683690032182	0.316886919413585
VrmNYS	2t6vJU	Brain meningioma	Enterobacteriaceae	0.0138231598604129	0.0358262266273189	0.704401653488786
ttqdEd	ShH9DR	Brain meningioma	Enterococcus B	0.00290171387548934	0.0217461729577336	0.894770550127386
UIqKXe	K7OcC2	Brain meningioma	Eubacterium F sp000434115	-0.00282679	0.0278050698901896	0.920212317902462
uWOQtK	ANel8O	Brain meningioma	Fusobacterium A	0.00721947616527488	0.0283717727889752	0.801503728105885
81QUe2	I5OrJ5	Brain meningioma	GCA-900066135 sp900066135	-0.0035426	0.0267230621002921	0.896092201958714
sfFZHR	eVHcIG	Brain meningioma	Gramella	0.0354587570556274	0.031493313657436	0.27499037678545
wZlZKa	yvRRPt	Brain meningioma	Holdemania sp900120005	0.00396438155898344	0.0293971796173456	0.89422238309705
qNTOK9	wfOlzL	Brain meningioma	Lachnospirales	0.00682886334190119	0.034987612389897	0.848269908950246
juKvB7	0RtAs3	Brain meningioma	Parabacteroides sp000436495	-0.00966794	0.0281974892745881	0.736457606898028
xcofKN	WvMSQN	Brain meningioma	Paramuribaculum sp001689565	0.0268875949246419	0.0283544796496099	0.360289396134768
48BDgP	xwwF9i	Brain meningioma	Propionibacterium freudenreichii	0.0318545754795611	0.0317960579884281	0.329699259027607
WuFIUo	y5JsYU	Brain meningioma	UBA2658 sp002841545	-0.0270489	0.046413249913535	0.574348388762412

## Sheet: MR-PRESSO
	RSSobs	Pvalue
1	10.5527511004981	0.637
1	24.8076245574129	0.237
1	13.7906161169192	0.573
1	32.473095541632	0.119
1	9.38162895090131	0.749
1	30.1225736820056	0.482
1	13.670787771865	0.866
1	19.1738662786934	0.536
1	18.9159040695174	0.969
1	14.1450421315121	0.8
1	25.5148978865194	0.475
1	9.19067837193704	0.973
1	26.7373407234126	0.211
1	15.5252693753954	0.811
1	12.668514450115	0.71
1	10.952823806396	0.887
1	12.1698	0.73
1	19.4542277441009	0.584
1	16.5319266373717	0.219
