# Supplementary material for: Causal Pathways Linking Gut Microbiota, Serum Metabolites, and Meningioma Risk: A Mendelian Randomization Analysis
Source: Brain Behav. 2026 Feb 9;16(2):e71220. doi: 10.1002/brb3.71220 (PMC12887442; doi:10.1002/brb3.71220)
Supplement: Supplementary file 7 — Supplementary Appendix S7: brb371220‐sup‐0007‐Appendix7.xlsx [file BRB3-16-e71220-s007.xlsx]

## Sheet: Heterogeneity
id.exposure	id.outcome	outcome	exposure	method	Q	Q_df	Q_pval
DxisU6	V6QyJV	Brain meningioma	1-(1-enyl-palmitoyl)-GPE (p-16:0) levels	MR Egger	27.0615416490539	21	0.16882541946673
DxisU6	V6QyJV	Brain meningioma	1-(1-enyl-palmitoyl)-GPE (p-16:0) levels	Inverse variance weighted	27.6279218224622	22	0.188342031418675
reMIxS	kUHs7v	Brain meningioma	1-methylxanthine levels	MR Egger	28.4188209903853	29	0.495613426460128
reMIxS	kUHs7v	Brain meningioma	1-methylxanthine levels	Inverse variance weighted	28.5508956375126	30	0.541268325264202
nxMftY	M1Sa2G	Brain meningioma	1-stearoyl-GPE (18:0) levels	MR Egger	46.8407033536151	39	0.181724953178249
nxMftY	M1Sa2G	Brain meningioma	1-stearoyl-GPE (18:0) levels	Inverse variance weighted	47.1902218042011	40	0.202200182197674
NgPulA	N3nomp	Brain meningioma	2,6-dihydroxybenzoic acid levels	MR Egger	18.396430292128	18	0.429838552763861
NgPulA	N3nomp	Brain meningioma	2,6-dihydroxybenzoic acid levels	Inverse variance weighted	18.4565227776209	19	0.492162850258069
MiaEne	4gihZT	Brain meningioma	2-hydroxyglutarate levels	MR Egger	37.7050951816313	24	0.0371597196176906
MiaEne	4gihZT	Brain meningioma	2-hydroxyglutarate levels	Inverse variance weighted	39.2027125361759	25	0.0351523361970948
VObI2W	FYck3N	Brain meningioma	4-hydroxychlorothalonil levels	MR Egger	27.5235802549238	21	0.154187376702946
VObI2W	FYck3N	Brain meningioma	4-hydroxychlorothalonil levels	Inverse variance weighted	27.8701058145363	22	0.180026057898625
eBeK1s	KQAob0	Brain meningioma	5alpha-androstan-3beta,17beta-diol monosulfate (2) levels	MR Egger	23.2573925335504	27	0.671110105955165
eBeK1s	KQAob0	Brain meningioma	5alpha-androstan-3beta,17beta-diol monosulfate (2) levels	Inverse variance weighted	23.8362564314157	28	0.690148579693258
lbYZ0j	ohOQur	Brain meningioma	6-oxopiperidine-2-carboxylate levels	MR Egger	23.6780581158463	22	0.364328385383003
lbYZ0j	ohOQur	Brain meningioma	6-oxopiperidine-2-carboxylate levels	Inverse variance weighted	25.2362121502813	23	0.338222311684937
dkuoJU	8KnVXD	Brain meningioma	13-HODE + 9-HODE levels	MR Egger	17.6041453800023	17	0.414215258448711
dkuoJU	8KnVXD	Brain meningioma	13-HODE + 9-HODE levels	Inverse variance weighted	17.6049097402704	18	0.481950861317661
aRgp50	nXQBuZ	Brain meningioma	16a-hydroxy DHEA 3-sulfate levels	MR Egger	31.8080342061914	24	0.131824891377652
aRgp50	nXQBuZ	Brain meningioma	16a-hydroxy DHEA 3-sulfate levels	Inverse variance weighted	32.6788046060338	25	0.139295279905254
GwY8b0	pDDyBf	Brain meningioma	Adenosine 5'-diphosphate (ADP) to 2'-deoxyuridine ratio	MR Egger	16.5364403181387	20	0.682836657167139
GwY8b0	pDDyBf	Brain meningioma	Adenosine 5'-diphosphate (ADP) to 2'-deoxyuridine ratio	Inverse variance weighted	16.8073534554234	21	0.722715982338064
xUFUdB	VKej7w	Brain meningioma	Adenosine 5'-diphosphate (ADP) to N-palmitoyl-sphingosine (d18:1 to 16:0) ratio	MR Egger	12.5733451631093	21	0.922831994794864
xUFUdB	VKej7w	Brain meningioma	Adenosine 5'-diphosphate (ADP) to N-palmitoyl-sphingosine (d18:1 to 16:0) ratio	Inverse variance weighted	12.889345976338	22	0.936201312555664
pFoIaZ	IuGhT4	Brain meningioma	Androstenediol (3beta,17beta) monosulfate (1) levels	MR Egger	25.6596124895169	30	0.692385935380569
pFoIaZ	IuGhT4	Brain meningioma	Androstenediol (3beta,17beta) monosulfate (1) levels	Inverse variance weighted	27.6659968569425	31	0.638350951268997
y6m1Ql	8nPvnT	Brain meningioma	Androstenediol (3beta,17beta) monosulfate (2) levels	MR Egger	34.2816764516462	26	0.128078121087656
y6m1Ql	8nPvnT	Brain meningioma	Androstenediol (3beta,17beta) monosulfate (2) levels	Inverse variance weighted	34.3667494331027	27	0.155643163427048
PRLYDL	avh1TB	Brain meningioma	Arabonate/xylonate levels	MR Egger	22.0295682943582	24	0.577501865950201
PRLYDL	avh1TB	Brain meningioma	Arabonate/xylonate levels	Inverse variance weighted	22.8919239866066	25	0.583874334305586
HL5IRV	0qDvu0	Brain meningioma	Arachidonate (20:4n6) levels	MR Egger	25.0231700069565	27	0.573163446616314
HL5IRV	0qDvu0	Brain meningioma	Arachidonate (20:4n6) levels	Inverse variance weighted	25.6831203773906	28	0.590457766000936
5jmINC	rpgP2N	Brain meningioma	Arginine to ornithine ratio	MR Egger	23.3846270628066	27	0.664186873847158
5jmINC	rpgP2N	Brain meningioma	Arginine to ornithine ratio	Inverse variance weighted	24.2570968625826	28	0.667895158959226
mAOR6p	f5lJju	Brain meningioma	Aspartate to citrulline ratio	MR Egger	11.6566086323751	17	0.820470119043959
mAOR6p	f5lJju	Brain meningioma	Aspartate to citrulline ratio	Inverse variance weighted	11.7983658708166	18	0.857470806196203
LT2aFv	xww9AH	Brain meningioma	Aspartate to glutamate ratio	MR Egger	19.3573259392554	22	0.62317202819345
LT2aFv	xww9AH	Brain meningioma	Aspartate to glutamate ratio	Inverse variance weighted	19.8725271352753	23	0.649588839740791
evi3tm	AdHtan	Brain meningioma	Benzoate levels	MR Egger	10.1774235542155	15	0.808433497360496
evi3tm	AdHtan	Brain meningioma	Benzoate levels	Inverse variance weighted	11.8326851932621	16	0.755414933027756
YwucKY	gHXlY2	Brain meningioma	Bilirubin degradation product, C16H18N2O5 (2) levels	MR Egger	23.4271997034566	27	0.661863433194989
YwucKY	gHXlY2	Brain meningioma	Bilirubin degradation product, C16H18N2O5 (2) levels	Inverse variance weighted	23.5748354417595	28	0.703765223960327
7CLlbQ	YNwI7S	Brain meningioma	Butyrylglycine levels	MR Egger	18.9362538014982	19	0.460932372849526
7CLlbQ	YNwI7S	Brain meningioma	Butyrylglycine levels	Inverse variance weighted	19.4260982645986	20	0.494304276448234
hiWApr	MyE97x	Brain meningioma	Carnitine C18:2 levels	MR Egger	22.9076433212596	27	0.689964154493728
hiWApr	MyE97x	Brain meningioma	Carnitine C18:2 levels	Inverse variance weighted	23.2978382921223	28	0.71799430857767
45fmow	YOPKDX	Brain meningioma	Carotene diol (1) levels	MR Egger	21.7359442584364	31	0.891132262560964
45fmow	YOPKDX	Brain meningioma	Carotene diol (1) levels	Inverse variance weighted	25.0331093587737	32	0.804685903395938
Zj2m6v	JDE51e	Brain meningioma	Choline phosphate to choline ratio	MR Egger	25.8982943556674	20	0.169197245860426
Zj2m6v	JDE51e	Brain meningioma	Choline phosphate to choline ratio	Inverse variance weighted	26.2201531043118	21	0.198178701359057
i6IvoB	iQ8GzB	Brain meningioma	Cystathionine levels	MR Egger	27.1213165523971	33	0.754346337535612
i6IvoB	iQ8GzB	Brain meningioma	Cystathionine levels	Inverse variance weighted	28.5043900771372	34	0.733709493057136
cyHnZq	24iwM8	Brain meningioma	Dimethylglycine levels	MR Egger	25.4682715837457	30	0.701970820396394
cyHnZq	24iwM8	Brain meningioma	Dimethylglycine levels	Inverse variance weighted	25.4860358896575	31	0.745566835507683
go4ivR	G1jzbt	Brain meningioma	EDTA levels	MR Egger	18.0249387337725	14	0.205647360688683
go4ivR	G1jzbt	Brain meningioma	EDTA levels	Inverse variance weighted	18.7735032126502	15	0.224181714155245
sJB7tl	Ut8afg	Brain meningioma	Epiandrosterone sulfate levels	MR Egger	26.4332228115402	23	0.280844053688757
sJB7tl	Ut8afg	Brain meningioma	Epiandrosterone sulfate levels	Inverse variance weighted	26.5271531165141	24	0.326970837747314
Cia8LL	IDOaiD	Brain meningioma	Glycochenodeoxycholate glucuronide (1) levels	MR Egger	26.248317117959	23	0.289284196404082
Cia8LL	IDOaiD	Brain meningioma	Glycochenodeoxycholate glucuronide (1) levels	Inverse variance weighted	26.9875595636253	24	0.305033383571214
x3Tjk5	ADCLr4	Brain meningioma	Histidine to pyruvate ratio	MR Egger	14.6837677199857	21	0.838478674951252
x3Tjk5	ADCLr4	Brain meningioma	Histidine to pyruvate ratio	Inverse variance weighted	14.6852664774436	22	0.875387066395714
9fhBFI	dTiRqq	Brain meningioma	Methylsuccinate levels	MR Egger	14.8602547604863	20	0.784347222649158
9fhBFI	dTiRqq	Brain meningioma	Methylsuccinate levels	Inverse variance weighted	14.9472650037101	21	0.82558857486386
T9bNdk	qzNepg	Brain meningioma	Methylsuccinoylcarnitine levels	MR Egger	35.9335088970698	29	0.175509407225012
T9bNdk	qzNepg	Brain meningioma	Methylsuccinoylcarnitine levels	Inverse variance weighted	36.0039135435306	30	0.207949261757039
l4VV3a	0iXnIN	Brain meningioma	N-stearoyl-sphingosine (d18:1 to 18:0) to N-palmitoyl-sphinganine (d18:0 to 16:0) ratio	MR Egger	28.5227121483887	30	0.542758106927598
l4VV3a	0iXnIN	Brain meningioma	N-stearoyl-sphingosine (d18:1 to 18:0) to N-palmitoyl-sphinganine (d18:0 to 16:0) ratio	Inverse variance weighted	32.0741575636478	31	0.413158463907675
tIO2DA	GPSbNW	Brain meningioma	Oxalate (ethanedioate) levels	MR Egger	21.3760668840304	22	0.497612123884152
tIO2DA	GPSbNW	Brain meningioma	Oxalate (ethanedioate) levels	Inverse variance weighted	21.384591052581	23	0.557613558310994
CzeS9o	f8mShS	Brain meningioma	Palmitate (16:0) to myristate (14:0) ratio	MR Egger	20.8973501460986	15	0.140141204974375
CzeS9o	f8mShS	Brain meningioma	Palmitate (16:0) to myristate (14:0) ratio	Inverse variance weighted	21.0042473717306	16	0.17834736805932
TJubUI	DOCgaY	Brain meningioma	Phosphate to acetoacetate ratio	MR Egger	13.0936159340533	24	0.964552566970262
TJubUI	DOCgaY	Brain meningioma	Phosphate to acetoacetate ratio	Inverse variance weighted	13.1895064853489	25	0.974093038274651
Ku4aEY	fRdUx2	Brain meningioma	Plasma lactate levels	MR Egger	21.714512854128	19	0.298694045967109
Ku4aEY	fRdUx2	Brain meningioma	Plasma lactate levels	Inverse variance weighted	22.1377310083904	20	0.333084006651858
5JXa8M	yefeCC	Brain meningioma	Pregnenediol sulfate (C21H34O5S) levels	MR Egger	20.7119873194265	28	0.837148700720473
5JXa8M	yefeCC	Brain meningioma	Pregnenediol sulfate (C21H34O5S) levels	Inverse variance weighted	20.7125577010226	29	0.869404700051077
DkgiWD	5ZVaRw	Brain meningioma	Tartronate (hydroxymalonate) levels	MR Egger	20.2933643439812	17	0.259499869588106
DkgiWD	5ZVaRw	Brain meningioma	Tartronate (hydroxymalonate) levels	Inverse variance weighted	20.3883699205074	18	0.311384353560013
wZ413D	RN0XJd	Brain meningioma	X-11308 levels	MR Egger	25.9908623525588	26	0.463607130882455
wZ413D	RN0XJd	Brain meningioma	X-11308 levels	Inverse variance weighted	26.0536314658593	27	0.515625422337202
btIm70	bVsoPV	Brain meningioma	X-11795 levels	MR Egger	10.2872913322355	12	0.590772608565275
btIm70	bVsoPV	Brain meningioma	X-11795 levels	Inverse variance weighted	11.114180719736	13	0.601252822240791
Gnhmhg	ZC7Luz	Brain meningioma	X-11850 levels	MR Egger	13.2104374763484	19	0.82762600908845
Gnhmhg	ZC7Luz	Brain meningioma	X-11850 levels	Inverse variance weighted	14.0454996404466	20	0.828181522146122
FiY8ao	Mc7qkL	Brain meningioma	X-12680 levels	MR Egger	21.8666516700597	16	0.147549594239139
FiY8ao	Mc7qkL	Brain meningioma	X-12680 levels	Inverse variance weighted	21.9822885052667	17	0.185401136364532
wHSU0C	o6kr1f	Brain meningioma	X-12844 levels	MR Egger	26.0046946995484	30	0.674891876276906
wHSU0C	o6kr1f	Brain meningioma	X-12844 levels	Inverse variance weighted	26.3740430447375	31	0.703215421620629
RoZVqL	avCGva	Brain meningioma	X-13507 levels	MR Egger	8.86391515172496	13	0.783141970061792
RoZVqL	avCGva	Brain meningioma	X-13507 levels	Inverse variance weighted	9.73761667340688	14	0.781104081727877
2nNLRm	ucesnc	Brain meningioma	X-21742 levels	MR Egger	22.2750865969502	18	0.220000855997213
2nNLRm	ucesnc	Brain meningioma	X-21742 levels	Inverse variance weighted	23.3522184097534	19	0.22218405084846
T68nUD	OYihoy	Brain meningioma	X-23654 levels	MR Egger	34.932122297392	36	0.519242483275333
T68nUD	OYihoy	Brain meningioma	X-23654 levels	Inverse variance weighted	34.9942699704866	37	0.56338710293575
al90cJ	VdLtOr	Brain meningioma	X-24736 levels	MR Egger	26.834691117345	29	0.580623610801261
al90cJ	VdLtOr	Brain meningioma	X-24736 levels	Inverse variance weighted	27.0351895645845	30	0.621422654620407

## Sheet: MR result
id.exposure	id.outcome	outcome	exposure	method	nsnp	b	se	pval	lo_ci	up_ci	or	or_lci95	or_uci95
DxisU6	V6QyJV	Brain meningioma	1-(1-enyl-palmitoyl)-GPE (p-16:0) levels	MR Egger	23	-0.431436	0.255669802567318	0.106310541716461	-0.932549	0.0696763304704871	0.649575320588377	0.393549157331752	1.07216109920876
DxisU6	V6QyJV	Brain meningioma	1-(1-enyl-palmitoyl)-GPE (p-16:0) levels	Weighted median	23	-0.172839	0.147477348968708	0.241209625225843	-0.461894	0.116216767888173	0.841273186795424	0.630088848566805	1.12323932796263
DxisU6	V6QyJV	Brain meningioma	1-(1-enyl-palmitoyl)-GPE (p-16:0) levels	Inverse variance weighted	23	-0.278764	0.109634567194307	0.011001065109929	-0.493648	-0.0638802	0.756718486525598	0.610395771277204	0.938117357286772
DxisU6	V6QyJV	Brain meningioma	1-(1-enyl-palmitoyl)-GPE (p-16:0) levels	Simple mode	23	-0.051018	0.268851960043064	0.851235394521544	-0.577968	0.475931890132311	0.950261611708486	0.561037352748534	1.60951338848119
DxisU6	V6QyJV	Brain meningioma	1-(1-enyl-palmitoyl)-GPE (p-16:0) levels	Weighted mode	23	-0.086176	0.232138498034655	0.714019848000982	-0.541167	0.368815497658766	0.917432786929729	0.582068340481201	1.44602078484087
reMIxS	kUHs7v	Brain meningioma	1-methylxanthine levels	MR Egger	31	-0.139417	0.0922579889876103	0.141567216548585	-0.320243	0.0414084954947512	0.86986507730214	0.725972733999819	1.04227778437481
reMIxS	kUHs7v	Brain meningioma	1-methylxanthine levels	Weighted median	31	-0.129979	0.0841609347205812	0.122488250482918	-0.294935	0.0349761687499578	0.878113639908789	0.744580210424763	1.03559502898147
reMIxS	kUHs7v	Brain meningioma	1-methylxanthine levels	Inverse variance weighted	31	-0.112892	0.0564298252505777	0.0454385872822198	-0.223494	-0.00228944	0.893247214698072	0.799719404079049	0.997713176016666
reMIxS	kUHs7v	Brain meningioma	1-methylxanthine levels	Simple mode	31	-0.210987	0.125823309490207	0.103962383551327	-0.457601	0.0356262354284771	0.809784228660253	0.632799825825341	1.03626845366401
reMIxS	kUHs7v	Brain meningioma	1-methylxanthine levels	Weighted mode	31	-0.142703	0.0793304859153876	0.082113195561955	-0.29819	0.0127852435885733	0.867011958956817	0.742160122038852	1.01286732424945
nxMftY	M1Sa2G	Brain meningioma	1-stearoyl-GPE (18:0) levels	MR Egger	41	-0.2259	0.171756565553968	0.196111391858119	-0.562543	0.1107424885231	0.797797574331204	0.569758183040658	1.11710720188697
nxMftY	M1Sa2G	Brain meningioma	1-stearoyl-GPE (18:0) levels	Weighted median	41	-0.0712918	0.0985199809019412	0.469294201054542	-0.264391	0.121807354556679	0.931190123739436	0.767673343285102	1.12953648076306
nxMftY	M1Sa2G	Brain meningioma	1-stearoyl-GPE (18:0) levels	Inverse variance weighted	41	-0.140751	0.0671152470354349	0.0359802031937831	-0.272297	-0.00920493	0.86870575491373	0.761628254604403	0.990837306859375
nxMftY	M1Sa2G	Brain meningioma	1-stearoyl-GPE (18:0) levels	Simple mode	41	-0.196326	0.182961464142111	0.289682291779514	-0.55493	0.162278679200641	0.821744474505764	0.574112298256272	1.17618797477724
nxMftY	M1Sa2G	Brain meningioma	1-stearoyl-GPE (18:0) levels	Weighted mode	41	-0.0941415	0.120586943158049	0.439578436232855	-0.330492	0.142208912585429	0.910153969979094	0.718570178509402	1.1528174614581
NgPulA	N3nomp	Brain meningioma	2,6-dihydroxybenzoic acid levels	MR Egger	20	0.147060787248922	0.221600047383084	0.515336756052271	-0.287275	0.581396880119766	1.1584243783207	0.750305137178028	1.78853505566401
NgPulA	N3nomp	Brain meningioma	2,6-dihydroxybenzoic acid levels	Weighted median	20	0.295317331327437	0.130487441752309	0.023624235330307	0.0395619454929124	0.551072717161962	1.3435526423896	1.04035494218865	1.73511330572865
NgPulA	N3nomp	Brain meningioma	2,6-dihydroxybenzoic acid levels	Inverse variance weighted	20	0.195743751924506	0.0927827795145701	0.0348842769791989	0.013889504075949	0.377597999773064	1.21621521259308	1.01398641138271	1.45877639654536
NgPulA	N3nomp	Brain meningioma	2,6-dihydroxybenzoic acid levels	Simple mode	20	0.372428654097542	0.240219771414179	0.137550727133056	-0.0984021	0.843259406069333	1.45125493435646	0.90628441544193	2.32392927496934
NgPulA	N3nomp	Brain meningioma	2,6-dihydroxybenzoic acid levels	Weighted mode	20	0.341892180017811	0.169996796017122	0.0587130154721785	0.00869845982425138	0.67508590021137	1.40760852100632	1.00873640135708	1.96420169406398
MiaEne	4gihZT	Brain meningioma	2-hydroxyglutarate levels	MR Egger	26	0.471424313552524	0.269692048629329	0.0932459046997754	-0.0571721	1.00002072886601	1.6022747103309	0.944431517051963	2.71833817594285
MiaEne	4gihZT	Brain meningioma	2-hydroxyglutarate levels	Weighted median	26	0.225604786498008	0.127245040557288	0.0762295799089986	-0.0237955	0.475005065990293	1.25308033313692	0.976485387442189	1.60802234369073
MiaEne	4gihZT	Brain meningioma	2-hydroxyglutarate levels	Inverse variance weighted	26	0.228508356306323	0.103981791631275	0.027979015011538	0.0247040447090237	0.432312667903622	1.25672402665895	1.0250117179886	1.54081680381283
MiaEne	4gihZT	Brain meningioma	2-hydroxyglutarate levels	Simple mode	26	0.294620684895852	0.239082276815319	0.229301970916089	-0.173981	0.763221947453878	1.34261698718391	0.840313218347144	2.14517674471486
MiaEne	4gihZT	Brain meningioma	2-hydroxyglutarate levels	Weighted mode	26	0.253971255307059	0.229855891013673	0.279717235126334	-0.196546	0.704488801693859	1.28913474795273	0.821563299362787	2.02281236231963
VObI2W	FYck3N	Brain meningioma	4-hydroxychlorothalonil levels	MR Egger	23	0.296324990355987	0.149005073782355	0.0599231561895909	0.00427504574257048	0.588374934969403	1.34490716767524	1.00428419678635	1.8010591976377
VObI2W	FYck3N	Brain meningioma	4-hydroxychlorothalonil levels	Weighted median	23	0.147046506955461	0.113220997902077	0.194027507436322	-0.0748666	0.368959662843531	1.15840783579874	0.927867210161889	1.44622926572197
VObI2W	FYck3N	Brain meningioma	4-hydroxychlorothalonil levels	Inverse variance weighted	23	0.234070325272747	0.0853909492690261	0.00612225322086245	0.066704064705456	0.401436585840038	1.26373336147619	1.06897908272091	1.49396937201329
VObI2W	FYck3N	Brain meningioma	4-hydroxychlorothalonil levels	Simple mode	23	0.0684514079445779	0.213244283107907	0.751239898992236	-0.349507	0.486410202836076	1.07084858895274	0.705035313786591	1.62646704078311
VObI2W	FYck3N	Brain meningioma	4-hydroxychlorothalonil levels	Weighted mode	23	0.14982200894054	0.116413840683589	0.211479085995267	-0.0783491	0.377993136680374	1.16162746502334	0.924641560436148	1.45935292683584
eBeK1s	KQAob0	Brain meningioma	5alpha-androstan-3beta,17beta-diol monosulfate (2) levels	MR Egger	29	-0.150892	0.0560285797845389	0.0120144157931206	-0.260708	-0.0410758	0.85994075483699	0.770506029966034	0.959756410812529
eBeK1s	KQAob0	Brain meningioma	5alpha-androstan-3beta,17beta-diol monosulfate (2) levels	Weighted median	29	-0.140454	0.051735904818561	0.00663095215943085	-0.241857	-0.0390519	0.868963411925688	0.785168737789734	0.961700810186544
eBeK1s	KQAob0	Brain meningioma	5alpha-androstan-3beta,17beta-diol monosulfate (2) levels	Inverse variance weighted	29	-0.125162	0.044671221438504	0.00508117753179134	-0.212717	-0.0376061	0.882354216250559	0.808384641808709	0.96309222450489
eBeK1s	KQAob0	Brain meningioma	5alpha-androstan-3beta,17beta-diol monosulfate (2) levels	Simple mode	29	-0.0929958	0.16979044367648	0.588231308651274	-0.425785	0.239793419655547	0.911197281802251	0.653256699129536	1.27098656235774
eBeK1s	KQAob0	Brain meningioma	5alpha-androstan-3beta,17beta-diol monosulfate (2) levels	Weighted mode	29	-0.135193	0.0530425353528693	0.0165779376066449	-0.239157	-0.0312299	0.873547057302494	0.787291545047661	0.969252707109476
lbYZ0j	ohOQur	Brain meningioma	6-oxopiperidine-2-carboxylate levels	MR Egger	24	0.0411431279338969	0.125596467520069	0.746324699351318	-0.205026	0.287312204273232	1.04200123435677	0.814626177886816	1.33284026695234
lbYZ0j	ohOQur	Brain meningioma	6-oxopiperidine-2-carboxylate levels	Weighted median	24	0.109889683738016	0.108525275899693	0.311264516091756	-0.10282	0.322599224501415	1.11615493362693	0.902289499956563	1.38071188451124
lbYZ0j	ohOQur	Brain meningioma	6-oxopiperidine-2-carboxylate levels	Inverse variance weighted	24	0.160065678047446	0.0782468952874048	0.0407909231733299	0.00670176328413272	0.31342959281076	1.17358794742556	1.00672427035061	1.36811
lbYZ0j	ohOQur	Brain meningioma	6-oxopiperidine-2-carboxylate levels	Simple mode	24	0.033612839580041	0.202547574343215	0.869646172330536	-0.36338	0.430606085292742	1.03418413404588	0.695321878476364	1.53818951512913
lbYZ0j	ohOQur	Brain meningioma	6-oxopiperidine-2-carboxylate levels	Weighted mode	24	0.0913790851842615	0.114312540432515	0.432248986572028	-0.132673	0.315431664431991	1.09568428421922	0.875750983328621	1.37085093084559
dkuoJU	8KnVXD	Brain meningioma	13-HODE + 9-HODE levels	MR Egger	19	-0.233796	0.235585656985719	0.334917650196943	-0.695544	0.227952146162156	0.791523474758965	0.498803210264382	1.25602521836705
dkuoJU	8KnVXD	Brain meningioma	13-HODE + 9-HODE levels	Weighted median	19	-0.40187	0.156565053902055	0.0102644866591842	-0.708737	-0.095002	0.669068016233797	0.492265506268859	0.909371070380331
dkuoJU	8KnVXD	Brain meningioma	13-HODE + 9-HODE levels	Inverse variance weighted	19	-0.239399	0.111892304553469	0.0323912571134711	-0.458708	-0.0200901	0.787100740129195	0.632099822423623	0.980110345129521
dkuoJU	8KnVXD	Brain meningioma	13-HODE + 9-HODE levels	Simple mode	19	-0.49141	0.285783575619089	0.102668268107147	-1.05155	0.0687257868693613	0.611763186606257	0.349397222883652	1.07114244754964
dkuoJU	8KnVXD	Brain meningioma	13-HODE + 9-HODE levels	Weighted mode	19	-0.418335	0.243742168782606	0.10326620837549	-0.89607	0.0593991548361062	0.658141387592931	0.408170562418259	1.06119873882255
aRgp50	nXQBuZ	Brain meningioma	16a-hydroxy DHEA 3-sulfate levels	MR Egger	26	0.151473434931928	0.0651437426464457	0.0288387385649607	0.0237916993448941	0.279155170518961	1.16354739168345	1.02407697976639	1.32201246531504
aRgp50	nXQBuZ	Brain meningioma	16a-hydroxy DHEA 3-sulfate levels	Weighted median	26	0.14903663078074	0.0517999785585714	0.00401276876895337	0.0475086728059398	0.25056458875554	1.16071550634558	1.04865529586573	1.28475056768662
aRgp50	nXQBuZ	Brain meningioma	16a-hydroxy DHEA 3-sulfate levels	Inverse variance weighted	26	0.120183014956044	0.0521126728914591	0.0210986357266998	0.0180421760887845	0.222323853823304	1.12770321924972	1.01820591942746	1.24897579796164
aRgp50	nXQBuZ	Brain meningioma	16a-hydroxy DHEA 3-sulfate levels	Simple mode	26	0.0585482661486152	0.16326624488604	0.722900468315343	-0.261454	0.378550106125254	1.06029616087165	0.769931619572383	1.46016596822397
aRgp50	nXQBuZ	Brain meningioma	16a-hydroxy DHEA 3-sulfate levels	Weighted mode	26	0.13411941265761	0.051926065809984	0.0160383396642147	0.0323443236700417	0.235894501645179	1.1435293633723	1.03287308673597	1.26604073790619
GwY8b0	pDDyBf	Brain meningioma	Adenosine 5'-diphosphate (ADP) to 2'-deoxyuridine ratio	MR Egger	22	-0.232998	0.159570795646419	0.159778318952725	-0.545757	0.0797605167399449	0.792154965555595	0.5794030079356	1.0830276696184
GwY8b0	pDDyBf	Brain meningioma	Adenosine 5'-diphosphate (ADP) to 2'-deoxyuridine ratio	Weighted median	22	-0.204601	0.102331143389172	0.0455653607177172	-0.40517	-0.00403159	0.814972724080436	0.666863651348559	0.995976523314704
GwY8b0	pDDyBf	Brain meningioma	Adenosine 5'-diphosphate (ADP) to 2'-deoxyuridine ratio	Inverse variance weighted	22	-0.159261	0.0734367427171536	0.0301068743976133	-0.303197	-0.0153249	0.852773837951955	0.738453666058432	0.984791940402887
GwY8b0	pDDyBf	Brain meningioma	Adenosine 5'-diphosphate (ADP) to 2'-deoxyuridine ratio	Simple mode	22	-0.274829	0.188084434655144	0.15876265020872	-0.643475	0.0938162750210094	0.759701856382312	0.525463415878368	1.09835793159067
GwY8b0	pDDyBf	Brain meningioma	Adenosine 5'-diphosphate (ADP) to 2'-deoxyuridine ratio	Weighted mode	22	-0.278438	0.184890762332029	0.146972293420136	-0.640824	0.0839478518000937	0.756965166064201	0.526858147479577	1.08757217739869
xUFUdB	VKej7w	Brain meningioma	Adenosine 5'-diphosphate (ADP) to N-palmitoyl-sphingosine (d18:1 to 16:0) ratio	MR Egger	23	0.0928767019310207	0.0893580312100123	0.310449161219635	-0.082265	0.268018443102645	1.09732642869704	0.92102781783091	1.30737125177478
xUFUdB	VKej7w	Brain meningioma	Adenosine 5'-diphosphate (ADP) to N-palmitoyl-sphingosine (d18:1 to 16:0) ratio	Weighted median	23	0.0779610732856964	0.0822441575516531	0.343168997216372	-0.0832375	0.239159622086936	1.08108057493632	0.92013261230633	1.2701812693881
xUFUdB	VKej7w	Brain meningioma	Adenosine 5'-diphosphate (ADP) to N-palmitoyl-sphingosine (d18:1 to 16:0) ratio	Inverse variance weighted	23	0.132196036865052	0.0556096512145381	0.0174439684215311	0.0232011204845573	0.241190953245547	1.14133204049292	1.02347236010615	1.27276405053148
xUFUdB	VKej7w	Brain meningioma	Adenosine 5'-diphosphate (ADP) to N-palmitoyl-sphingosine (d18:1 to 16:0) ratio	Simple mode	23	0.104829944710887	0.144688119855527	0.4763798125143	-0.178759	0.38841865962772	1.11052174420104	0.83630761738017	1.47464703024785
xUFUdB	VKej7w	Brain meningioma	Adenosine 5'-diphosphate (ADP) to N-palmitoyl-sphingosine (d18:1 to 16:0) ratio	Weighted mode	23	0.108258787197643	0.0921691984382979	0.2527259784893	-0.0723928	0.288910416136707	1.1143360839881	0.930165416226168	1.33497213121069
pFoIaZ	IuGhT4	Brain meningioma	Androstenediol (3beta,17beta) monosulfate (1) levels	MR Egger	32	-0.350995	0.137303780740738	0.0158808903142754	-0.620111	-0.0818798	0.703987116762817	0.537884926320393	0.921382690454537
pFoIaZ	IuGhT4	Brain meningioma	Androstenediol (3beta,17beta) monosulfate (1) levels	Weighted median	32	-0.172857	0.110315317830717	0.117129083822414	-0.389075	0.0433607120202398	0.841257644553599	0.677683215587485	1.04431452372087
pFoIaZ	IuGhT4	Brain meningioma	Androstenediol (3beta,17beta) monosulfate (1) levels	Inverse variance weighted	32	-0.191652	0.0787244323649618	0.0149139440813603	-0.345952	-0.0373518	0.825594420644456	0.707546781313139	0.963337217271005
pFoIaZ	IuGhT4	Brain meningioma	Androstenediol (3beta,17beta) monosulfate (1) levels	Simple mode	32	-0.179906	0.198471022622853	0.371684999565692	-0.568909	0.209097291315885	0.835348803156021	0.566142697196945	1.23256491055902
pFoIaZ	IuGhT4	Brain meningioma	Androstenediol (3beta,17beta) monosulfate (1) levels	Weighted mode	32	-0.281648	0.125338642585756	0.0318947160064088	-0.527312	-0.0359844	0.754539144062589	0.59018935034071	0.964655359494435
y6m1Ql	8nPvnT	Brain meningioma	Androstenediol (3beta,17beta) monosulfate (2) levels	MR Egger	28	-0.252979	0.195780288577971	0.207669655130601	-0.636709	0.130750190633025	0.776484051951434	0.529030845054238	1.13968304224889
y6m1Ql	8nPvnT	Brain meningioma	Androstenediol (3beta,17beta) monosulfate (2) levels	Weighted median	28	-0.362525	0.119652073680695	0.00244696214403657	-0.597043	-0.128007	0.695917099829384	0.550436984141195	0.879847509866288
y6m1Ql	8nPvnT	Brain meningioma	Androstenediol (3beta,17beta) monosulfate (2) levels	Inverse variance weighted	28	-0.209193	0.0911960167575937	0.021797230791192	-0.387937	-0.0304488	0.811238671245426	0.678454970286898	0.970010112013404
y6m1Ql	8nPvnT	Brain meningioma	Androstenediol (3beta,17beta) monosulfate (2) levels	Simple mode	28	-0.483702	0.261940719233758	0.075792739403115	-0.997106	0.0297016520992283	0.616496793455469	0.368945638365535	1.03014714586305
y6m1Ql	8nPvnT	Brain meningioma	Androstenediol (3beta,17beta) monosulfate (2) levels	Weighted mode	28	-0.443211	0.15459697598627	0.0079418264827503	-0.746221	-0.140201	0.641971505626082	0.474154797797415	0.869183262407695
PRLYDL	avh1TB	Brain meningioma	Arabonate/xylonate levels	MR Egger	26	-0.0251353	0.207478407479848	0.904583392704531	-0.431793	0.381522344335901	0.975177928051294	0.649343768504271	1.46451238540246
PRLYDL	avh1TB	Brain meningioma	Arabonate/xylonate levels	Weighted median	26	-0.235295	0.13642973338677	0.0845880458691713	-0.502698	0.0321068303933867	0.790337312308255	0.604896612198391	1.03262781544852
PRLYDL	avh1TB	Brain meningioma	Arabonate/xylonate levels	Inverse variance weighted	26	-0.198322	0.0909189404623673	0.0291608084074556	-0.376523	-0.0201209	0.820105729307652	0.686243243213409	0.980080188613351
PRLYDL	avh1TB	Brain meningioma	Arabonate/xylonate levels	Simple mode	26	-0.247186	0.249429307608228	0.331177341934453	-0.736068	0.241695129785648	0.780995170323408	0.478993737371064	1.27340591009852
PRLYDL	avh1TB	Brain meningioma	Arabonate/xylonate levels	Weighted mode	26	-0.294512	0.216631305095323	0.186122779561956	-0.719109	0.130085365865683	0.744895013416797	0.487185974921384	1.13892560454506
HL5IRV	0qDvu0	Brain meningioma	Arachidonate (20:4n6) levels	MR Egger	29	0.096255589082145	0.11730343576838	0.419077709506805	-0.133659	0.32617032318817	1.10104044194984	0.874888223790554	1.38565135733193
HL5IRV	0qDvu0	Brain meningioma	Arachidonate (20:4n6) levels	Weighted median	29	0.129873121967683	0.0970861826358064	0.180991108816099	-0.0604158	0.320162039933863	1.13868390018626	0.941373033057474	1.37735093210837
HL5IRV	0qDvu0	Brain meningioma	Arachidonate (20:4n6) levels	Inverse variance weighted	29	0.175290170566523	0.065536579787418	0.0074797915901164	0.0468384741831842	0.303741866949863	1.1915919313576	1.04795272398834	1.35491926150318
HL5IRV	0qDvu0	Brain meningioma	Arachidonate (20:4n6) levels	Simple mode	29	0.120105730879113	0.165621675917916	0.47435833748183	-0.204513	0.444724215678228	1.12761606911507	0.815044346840822	1.56005989644002
HL5IRV	0qDvu0	Brain meningioma	Arachidonate (20:4n6) levels	Weighted mode	29	0.120105730879113	0.098966251017794	0.235037677160764	-0.0738681	0.314079582873989	1.12761606911507	0.928794174104196	1.36899868106179
5jmINC	rpgP2N	Brain meningioma	Arginine to ornithine ratio	MR Egger	29	-0.0996953	0.148013917481289	0.506320512345446	-0.389803	0.190411956629905	0.905113144424305	0.677190538787336	1.20974785867013
5jmINC	rpgP2N	Brain meningioma	Arginine to ornithine ratio	Weighted median	29	-0.154213	0.110704494106021	0.163614788893391	-0.371194	0.062767617030664	0.857089277454797	0.689910086111714	1.06477937388646
5jmINC	rpgP2N	Brain meningioma	Arginine to ornithine ratio	Inverse variance weighted	29	-0.220621	0.0717475567174786	0.00210532325700038	-0.361246	-0.0799955	0.802020820588519	0.696807617221313	0.923120500924695
5jmINC	rpgP2N	Brain meningioma	Arginine to ornithine ratio	Simple mode	29	-0.37365	0.208129252912026	0.0834110718298599	-0.781583	0.0342832581978325	0.688217692548046	0.457680739522025	1.0348777028083
5jmINC	rpgP2N	Brain meningioma	Arginine to ornithine ratio	Weighted mode	29	-0.0357195	0.13791696965729	0.797535147424056	-0.306037	0.234597715479865	0.964910869570349	0.736359516820655	1.26440001785401
mAOR6p	f5lJju	Brain meningioma	Aspartate to citrulline ratio	MR Egger	19	-0.134836	0.282288697626229	0.638981197982679	-0.688122	0.418449908275989	0.873859266090927	0.502519021306615	1.51960420313531
mAOR6p	f5lJju	Brain meningioma	Aspartate to citrulline ratio	Weighted median	19	-0.191616	0.157498526659137	0.223748527453931	-0.500313	0.117081129714587	0.825623861602801	0.606340787849066	1.12421063287862
mAOR6p	f5lJju	Brain meningioma	Aspartate to citrulline ratio	Inverse variance weighted	19	-0.233221	0.106788059493573	0.0289650132887262	-0.442526	-0.0239165	0.791978444958292	0.642411830703028	0.976367226288689
mAOR6p	f5lJju	Brain meningioma	Aspartate to citrulline ratio	Simple mode	19	-0.114853	0.250468167878237	0.652044569113595	-0.60577	0.376065087684723	0.891497611070549	0.545654040021236	1.45654193362806
mAOR6p	f5lJju	Brain meningioma	Aspartate to citrulline ratio	Weighted mode	19	-0.166406	0.220932288719057	0.461069415145767	-0.599433	0.266621448908953	0.846702541249828	0.54912283305623	1.30554613686134
LT2aFv	xww9AH	Brain meningioma	Aspartate to glutamate ratio	MR Egger	24	-0.0828935	0.192715179689169	0.671281673453529	-0.460615	0.294828238251989	0.920449157006976	0.630895357524177	1.3428956807665
LT2aFv	xww9AH	Brain meningioma	Aspartate to glutamate ratio	Weighted median	24	-0.228486	0.126121368671794	0.0700429263442634	-0.475684	0.0187122523154047	0.795737731649684	0.621460135256376	1.01888842364726
LT2aFv	xww9AH	Brain meningioma	Aspartate to glutamate ratio	Inverse variance weighted	24	-0.206096	0.0876204031711207	0.0186656572674814	-0.377832	-0.0343596	0.813755266380633	0.685345900489642	0.966223965283969
LT2aFv	xww9AH	Brain meningioma	Aspartate to glutamate ratio	Simple mode	24	-0.45058	0.215163746212272	0.0474656830150257	-0.8723	-0.0288586	0.637258718882231	0.417988860492464	0.971553821585023
LT2aFv	xww9AH	Brain meningioma	Aspartate to glutamate ratio	Weighted mode	24	-0.223311	0.18000507839748	0.227267343057134	-0.576121	0.129499272939631	0.799866307648096	0.56207463558249	1.13826
evi3tm	AdHtan	Brain meningioma	Benzoate levels	MR Egger	17	0.20219038286383	0.0803436403910671	0.0237167198652876	0.0447168476973383	0.359663918030321	1.22408102998102	1.04573171664034	1.43284777932649
evi3tm	AdHtan	Brain meningioma	Benzoate levels	Weighted median	17	0.150542641740012	0.0839575142923767	0.0729599388506429	-0.0140141	0.315099369753071	1.1624648735712	0.986083653921435	1.3703954800518
evi3tm	AdHtan	Brain meningioma	Benzoate levels	Inverse variance weighted	17	0.134958284135617	0.0610272129464302	0.0270050828219618	0.0153449467606141	0.254571621510621	1.14448904000589	1.01546328497923	1.28990893326133
evi3tm	AdHtan	Brain meningioma	Benzoate levels	Simple mode	17	0.13522514659173	0.165934687316945	0.427076754856837	-0.190007	0.460457133732942	1.14479450191845	0.826953477107835	1.58479828418668
evi3tm	AdHtan	Brain meningioma	Benzoate levels	Weighted mode	17	0.140035208734068	0.077248979046553	0.088670861306928	-0.0113728	0.291443207665312	1.1503142992545	0.988691635516591	1.33835762287802
YwucKY	gHXlY2	Brain meningioma	Bilirubin degradation product, C16H18N2O5 (2) levels	MR Egger	29	0.131568239015457	0.0795624860422362	0.109781146803492	-0.0243742	0.28751071165824	1.14061573956184	0.975920419171714	1.33310487185051
YwucKY	gHXlY2	Brain meningioma	Bilirubin degradation product, C16H18N2O5 (2) levels	Weighted median	29	0.0649309165779874	0.0694594316965527	0.349889599865177	-0.0712096	0.201071402703231	1.06708530393342	0.931266706533766	1.22271207365383
YwucKY	gHXlY2	Brain meningioma	Bilirubin degradation product, C16H18N2O5 (2) levels	Inverse variance weighted	29	0.108740069280193	0.0529186584676291	0.0398931958062441	0.00501949868364046	0.212460639876746	1.11487252305816	1.00503211747165	1.23671743525662
YwucKY	gHXlY2	Brain meningioma	Bilirubin degradation product, C16H18N2O5 (2) levels	Simple mode	29	0.113044252656864	0.153369761197519	0.46721152437928	-0.18756	0.413648984604002	1.11968148073263	0.828978980603875	1.51232618393094
YwucKY	gHXlY2	Brain meningioma	Bilirubin degradation product, C16H18N2O5 (2) levels	Weighted mode	29	0.0712377642103192	0.070089180369353	0.318147477203129	-0.066137	0.208612557734251	1.07383651540889	0.936002595710312	1.23196758973776
7CLlbQ	YNwI7S	Brain meningioma	Butyrylglycine levels	MR Egger	21	0.0877171536877355	0.0759063681670247	0.262171900964812	-0.0610593	0.236493635295104	1.09167930089136	0.940767424346175	1.26679949278954
7CLlbQ	YNwI7S	Brain meningioma	Butyrylglycine levels	Weighted median	21	0.15613639080882	0.0614831027593289	0.0111010780261773	0.0356295094005349	0.276643272217104	1.16898563111309	1.03627184638353	1.31869587166524
7CLlbQ	YNwI7S	Brain meningioma	Butyrylglycine levels	Inverse variance weighted	21	0.128906180851549	0.0479412044012432	0.00717009881856192	0.034941420225112	0.222870941477985	1.13758339205392	1.03555904420709	1.24965928414808
7CLlbQ	YNwI7S	Brain meningioma	Butyrylglycine levels	Simple mode	21	0.0076438795648941	0.15095623391123	0.960117571966311	-0.28823	0.303518098030906	1.00767	0.749588912865937	1.35461610660435
7CLlbQ	YNwI7S	Brain meningioma	Butyrylglycine levels	Weighted mode	21	0.13931544670481	0.0623050446320423	0.0369083271004031	0.0171975592260068	0.261433334183612	1.14948664459311	1.01734628861857	1.29879035376647
hiWApr	MyE97x	Brain meningioma	Carnitine C18:2 levels	MR Egger	29	-0.0982622	0.0715993866933663	0.18123668309288	-0.238597	0.0420725871486866	0.906411201811832	0.787732267675657	1.04297018223487
hiWApr	MyE97x	Brain meningioma	Carnitine C18:2 levels	Weighted median	29	-0.153279	0.0814156028076653	0.0597438260536235	-0.312854	0.00629510161076563	0.857889925319908	0.731356637948309	1.00631495740579
hiWApr	MyE97x	Brain meningioma	Carnitine C18:2 levels	Inverse variance weighted	29	-0.129481	0.0512713932424775	0.0115566919585021	-0.229973	-0.0289888	0.878551511765584	0.794555319163992	0.971427338297494
hiWApr	MyE97x	Brain meningioma	Carnitine C18:2 levels	Simple mode	29	-0.261188	0.150533762453683	0.0937233810031446	-0.556234	0.0338584374905437	0.7701363230222	0.573364343773798	1.03443815870096
hiWApr	MyE97x	Brain meningioma	Carnitine C18:2 levels	Weighted mode	29	-0.132958	0.0700827642215125	0.0681654376741248	-0.27032	0.00440440454593974	0.875502025846313	0.763135228167884	1.00441411819135
45fmow	YOPKDX	Brain meningioma	Carotene diol (1) levels	MR Egger	33	0.392146119234489	0.152236460792064	0.0149872252078629	0.0937626560820434	0.690529582386935	1.48015397456749	1.09829904038263	1.99477164949965
45fmow	YOPKDX	Brain meningioma	Carotene diol (1) levels	Weighted median	33	0.139909161898254	0.114658369353075	0.222379085957406	-0.0848212	0.364639565830282	1.15016931491448	0.918676490465505	1.43999489123808
45fmow	YOPKDX	Brain meningioma	Carotene diol (1) levels	Inverse variance weighted	33	0.148122244833566	0.0715239982735788	0.0383639646345055	0.00793520821735186	0.288309281449781	1.15965464948813	1.00796677542429	1.33416987431292
45fmow	YOPKDX	Brain meningioma	Carotene diol (1) levels	Simple mode	33	0.216478008307669	0.183542458077021	0.246916277281045	-0.143265	0.57622122613863	1.24169577806204	0.866524227941418	1.77930213090515
45fmow	YOPKDX	Brain meningioma	Carotene diol (1) levels	Weighted mode	33	0.156309790692233	0.118235748910138	0.195534984611138	-0.0754323	0.388051858556103	1.1691883506605	0.927342530666511	1.4741062273265
Zj2m6v	JDE51e	Brain meningioma	Choline phosphate to choline ratio	MR Egger	22	0.095797227829648	0.236059956439526	0.689185674702192	-0.36688	0.558474742451119	1.10053588331772	0.692892588474269	1.74800430920598
Zj2m6v	JDE51e	Brain meningioma	Choline phosphate to choline ratio	Weighted median	22	0.142867129320391	0.130963913049449	0.275321602998613	-0.113822	0.39955639889731	1.15357651498706	0.892416666767273	1.49116306932075
Zj2m6v	JDE51e	Brain meningioma	Choline phosphate to choline ratio	Inverse variance weighted	22	0.201655367114792	0.101288540416556	0.0464918691913864	0.0031298278983421	0.400180906331242	1.22342630251225	1.00313473092355	1.4920946025872
Zj2m6v	JDE51e	Brain meningioma	Choline phosphate to choline ratio	Simple mode	22	0.162609192407811	0.215443699073974	0.4587719248995	-0.25966	0.584878842592801	1.17657678468689	0.771313434824804	1.79477352236004
Zj2m6v	JDE51e	Brain meningioma	Choline phosphate to choline ratio	Weighted mode	22	0.162609192407811	0.185255319709458	0.390007565655406	-0.200491	0.525709619038349	1.17657678468689	0.818328663281091	1.69165885588518
i6IvoB	iQ8GzB	Brain meningioma	Cystathionine levels	MR Egger	35	0.336120695862344	0.154803652923317	0.037202004419367	0.0327055361326438	0.639535855592045	1.39950792943408	1.03324624075707	1.89560084255789
i6IvoB	iQ8GzB	Brain meningioma	Cystathionine levels	Weighted median	35	0.161989337315488	0.108733369689695	0.136280790559007	-0.0511281	0.37510674190729	1.17584770356106	0.950156978723889	1.45514673146615
i6IvoB	iQ8GzB	Brain meningioma	Cystathionine levels	Inverse variance weighted	35	0.17724576851824	0.0755914147865927	0.0190379508882961	0.0290865955365178	0.325404941499961	1.19392448612413	1.02951374191002	1.38459121091687
i6IvoB	iQ8GzB	Brain meningioma	Cystathionine levels	Simple mode	35	0.0981024280864691	0.216099948682058	0.652736679730239	-0.325453	0.521658327503303	1.1030757652621	0.72219978247947	1.68481931652086
i6IvoB	iQ8GzB	Brain meningioma	Cystathionine levels	Weighted mode	35	0.163918160919586	0.204777656048208	0.428997204902631	-0.237446	0.565282366774073	1.17811789506216	0.788639440925548	1.75994466246424
cyHnZq	24iwM8	Brain meningioma	Dimethylglycine levels	MR Egger	32	-0.119729	0.115641288358451	0.308778708337612	-0.346386	0.10692749253324	0.887160440897164	0.707239186915184	1.11285356136133
cyHnZq	24iwM8	Brain meningioma	Dimethylglycine levels	Weighted median	32	-0.181355	0.0958073983833144	0.0583698563777674	-0.369137	0.00642773075015488	0.834139378501441	0.691330504367405	1.00644843294373
cyHnZq	24iwM8	Brain meningioma	Dimethylglycine levels	Inverse variance weighted	32	-0.132528	0.0644320521353357	0.0396987511352002	-0.258815	-0.00624152	0.875878109143952	0.771965696349249	0.99377791747175
cyHnZq	24iwM8	Brain meningioma	Dimethylglycine levels	Simple mode	32	-0.241703	0.177732950855018	0.18366268879723	-0.59006	0.106653118410191	0.785289008496419	0.554293998967223	1.11254826502597
cyHnZq	24iwM8	Brain meningioma	Dimethylglycine levels	Weighted mode	32	-0.178539	0.0967105850444408	0.074444049149535	-0.368091	0.0110140039216901	0.836491648249898	0.692053863163232	1.01107488135904
go4ivR	G1jzbt	Brain meningioma	EDTA levels	MR Egger	16	-0.427224	0.223476286573116	0.0766001554427791	-0.865237	0.0107899255645179	0.652317680218786	0.420951725644438	1.01084834674235
go4ivR	G1jzbt	Brain meningioma	EDTA levels	Weighted median	16	-0.286601	0.161823278075256	0.0765488576594834	-0.603774	0.0305730730264679	0.750811579128664	0.546744227660879	1.03104522889143
go4ivR	G1jzbt	Brain meningioma	EDTA levels	Inverse variance weighted	16	-0.285101	0.121558989394985	0.0190079804115261	-0.523357	-0.0468457	0.751938045502875	0.592528110071393	0.954234600290202
go4ivR	G1jzbt	Brain meningioma	EDTA levels	Simple mode	16	-0.117516	0.263668689396118	0.662181848301452	-0.634307	0.399274340917768	0.889126027499969	0.53030290251168	1.49074253418868
go4ivR	G1jzbt	Brain meningioma	EDTA levels	Weighted mode	16	-0.205271	0.240802124824232	0.407370451715442	-0.677244	0.266700685591601	0.814426186737949	0.508015335575079	1.30564958810478
sJB7tl	Ut8afg	Brain meningioma	Epiandrosterone sulfate levels	MR Egger	25	-0.100454	0.0482733756094898	0.0487630119753834	-0.19507	-0.00583816	0.904426733770346	0.822777229875397	0.994178845812706
sJB7tl	Ut8afg	Brain meningioma	Epiandrosterone sulfate levels	Weighted median	25	-0.115814	0.0424526673140957	0.00637058902702129	-0.199021	-0.0326067	0.890640963732033	0.819532585088246	0.967919202617318
sJB7tl	Ut8afg	Brain meningioma	Epiandrosterone sulfate levels	Inverse variance weighted	25	-0.107705	0.0402799147119312	0.00749718939205942	-0.186654	-0.0287564	0.897892446076305	0.8297310878709	0.971653173547633
sJB7tl	Ut8afg	Brain meningioma	Epiandrosterone sulfate levels	Simple mode	25	-0.0988056	0.170602044638943	0.567879128775963	-0.433186	0.235574428683078	0.905918820718819	0.648440139030209	1.26564
sJB7tl	Ut8afg	Brain meningioma	Epiandrosterone sulfate levels	Weighted mode	25	-0.112974	0.0422636327319159	0.0133014284991306	-0.195811	-0.0301373	0.893173854967887	0.82216781456138	0.970312290348892
Cia8LL	IDOaiD	Brain meningioma	Glycochenodeoxycholate glucuronide (1) levels	MR Egger	25	0.183800010982278	0.0990082363925112	0.0762510710500575	-0.0102561	0.3778561543116	1.20177545716863	0.989796282434292	1.45915303490619
Cia8LL	IDOaiD	Brain meningioma	Glycochenodeoxycholate glucuronide (1) levels	Weighted median	25	0.140945216936672	0.0789736059993554	0.0743078901312042	-0.0138431	0.295733484695408	1.15136157114312	0.986252323607726	1.34411188270358
Cia8LL	IDOaiD	Brain meningioma	Glycochenodeoxycholate glucuronide (1) levels	Inverse variance weighted	25	0.121704503007479	0.061591554822693	0.0481555298977967	0.000985055555000516	0.242423950459957	1.1294203121603	1.00098554088157	1.27433433293837
Cia8LL	IDOaiD	Brain meningioma	Glycochenodeoxycholate glucuronide (1) levels	Simple mode	25	0.158998559927528	0.151006408983822	0.302860973310011	-0.136974	0.454971121535819	1.17233625843033	0.871992896187104	1.57612786622464
Cia8LL	IDOaiD	Brain meningioma	Glycochenodeoxycholate glucuronide (1) levels	Weighted mode	25	0.138313728649254	0.070069743741397	0.0600060925717998	0.000977030916115645	0.275650426382392	1.14833575959398	1.0009775083663	1.31738725969427
x3Tjk5	ADCLr4	Brain meningioma	Histidine to pyruvate ratio	MR Egger	23	-0.191923	0.125950951430365	0.142479319625508	-0.438787	0.0549408408384369	0.825370399787174	0.64481818298519	1.05647811246738
x3Tjk5	ADCLr4	Brain meningioma	Histidine to pyruvate ratio	Weighted median	23	-0.229799	0.122964087541557	0.061646468131176	-0.470809	0.0112106345290277	0.794693338044773	0.624497102815471	1.0112737091742
x3Tjk5	ADCLr4	Brain meningioma	Histidine to pyruvate ratio	Inverse variance weighted	23	-0.188086	0.0777318211316644	0.0155340396221352	-0.340441	-0.035732	0.828543142014308	0.711456685910138	0.964898850167879
x3Tjk5	ADCLr4	Brain meningioma	Histidine to pyruvate ratio	Simple mode	23	-0.141231	0.208839851640353	0.505921507238765	-0.550557	0.268095369200269	0.868288939578836	0.576628625756882	1.30747182661169
x3Tjk5	ADCLr4	Brain meningioma	Histidine to pyruvate ratio	Weighted mode	23	-0.222361	0.120454911959575	0.078390365532277	-0.458453	0.0137303851882064	0.800626092116155	0.632261079480891	1.01382507982853
9fhBFI	dTiRqq	Brain meningioma	Methylsuccinate levels	MR Egger	22	0.235531229423339	0.114691422925254	0.0533224664386417	0.0107360404898424	0.460326418356836	1.26558090400189	1.01079387857122	1.58459114022166
9fhBFI	dTiRqq	Brain meningioma	Methylsuccinate levels	Weighted median	22	0.264912712753372	0.0895258322428497	0.00308574500074553	0.0894420815573869	0.440383343949358	1.30331720784264	1.09356399395468	1.55330255353042
9fhBFI	dTiRqq	Brain meningioma	Methylsuccinate levels	Inverse variance weighted	22	0.208300000086759	0.0680564423436172	0.00220824051457594	0.0749093730932696	0.341690627080249	1.23158258901672	1.07778647000455	1.4073248419631
9fhBFI	dTiRqq	Brain meningioma	Methylsuccinate levels	Simple mode	22	0.259493095049145	0.194956703459157	0.197450630915424	-0.122622	0.641608233829092	1.29627283298058	0.884597938722616	1.89953331787085
9fhBFI	dTiRqq	Brain meningioma	Methylsuccinate levels	Weighted mode	22	0.254414696443976	0.0867346029495767	0.00794241430280304	0.0844148746628052	0.424414518225146	1.28970653009749	1.08808021709423	1.52869513446183
T9bNdk	qzNepg	Brain meningioma	Methylsuccinoylcarnitine levels	MR Egger	31	0.122576391751566	0.128444374940462	0.347811862976534	-0.129175	0.374327366634871	1.13040547042961	0.878820524912424	1.45401306791796
T9bNdk	qzNepg	Brain meningioma	Methylsuccinoylcarnitine levels	Weighted median	31	0.188099187185202	0.0882357237723619	0.0330249030266211	0.0151571685913729	0.361041205779032	1.20695322370567	1.01527262104447	1.43482258264276
T9bNdk	qzNepg	Brain meningioma	Methylsuccinoylcarnitine levels	Inverse variance weighted	31	0.148930692465748	0.0643417494939029	0.0206303389544649	0.0228208634576986	0.275040521473798	1.16059254861373	1.02308325153475	1.31658402371175
T9bNdk	qzNepg	Brain meningioma	Methylsuccinoylcarnitine levels	Simple mode	31	0.0889542982603599	0.162444371235281	0.588018933011988	-0.229437	0.407345265881511	1.09303070178028	0.794981313718387	1.50282288956733
T9bNdk	qzNepg	Brain meningioma	Methylsuccinoylcarnitine levels	Weighted mode	31	0.228478301853824	0.0886485706042304	0.0151148510788058	0.054727103469532	0.402229500238115	1.25668625707396	1.05625232774549	1.49515443160197
l4VV3a	0iXnIN	Brain meningioma	N-stearoyl-sphingosine (d18:1 to 18:0) to N-palmitoyl-sphinganine (d18:0 to 16:0) ratio	MR Egger	32	0.395657823645385	0.146340562294921	0.0111849509416357	0.108830321547339	0.682485325743431	1.48536097518121	1.11497314737166	1.97878956259367
l4VV3a	0iXnIN	Brain meningioma	N-stearoyl-sphingosine (d18:1 to 18:0) to N-palmitoyl-sphinganine (d18:0 to 16:0) ratio	Weighted median	32	0.133720545120844	0.0988848294374252	0.176283923197281	-0.0600937	0.327534810818197	1.14307333758489	0.941676275005112	1.38754335197664
l4VV3a	0iXnIN	Brain meningioma	N-stearoyl-sphingosine (d18:1 to 18:0) to N-palmitoyl-sphinganine (d18:0 to 16:0) ratio	Inverse variance weighted	32	0.151739149770454	0.0694580710254216	0.0289170809021342	0.0156013305606281	0.287876968980281	1.16385660457015	1.01572366669241	1.33359322069608
l4VV3a	0iXnIN	Brain meningioma	N-stearoyl-sphingosine (d18:1 to 18:0) to N-palmitoyl-sphinganine (d18:0 to 16:0) ratio	Simple mode	32	0.147706881811938	0.175300660123908	0.405910979330846	-0.195882	0.491296175654798	1.15917307185056	0.822108899110596	1.63443336029709
l4VV3a	0iXnIN	Brain meningioma	N-stearoyl-sphingosine (d18:1 to 18:0) to N-palmitoyl-sphinganine (d18:0 to 16:0) ratio	Weighted mode	32	0.110204047006981	0.138631604059867	0.432691824166581	-0.161514	0.38192199096432	1.11650586689791	0.850854707097586	1.46509778980922
tIO2DA	GPSbNW	Brain meningioma	Oxalate (ethanedioate) levels	MR Egger	24	0.146027713915123	0.130150448550218	0.273963004810553	-0.109067	0.40112259307355	1.15722825893214	0.896670190404172	1.49350035007573
tIO2DA	GPSbNW	Brain meningioma	Oxalate (ethanedioate) levels	Weighted median	24	0.214572592591823	0.115989309738925	0.0643230318287881	-0.0127665	0.441911639680115	1.23933208403723	0.987314691003236	1.55567827413097
tIO2DA	GPSbNW	Brain meningioma	Oxalate (ethanedioate) levels	Inverse variance weighted	24	0.155637355420053	0.0781396185916883	0.0463946032904247	0.00248370298034395	0.308791007859762	1.16840241144993	1.00248678992575	1.36177773991729
tIO2DA	GPSbNW	Brain meningioma	Oxalate (ethanedioate) levels	Simple mode	24	0.284918157328122	0.173331853657894	0.113824752206341	-0.0548123	0.624648590497596	1.32965320129753	0.946662842759839	1.86758955339002
tIO2DA	GPSbNW	Brain meningioma	Oxalate (ethanedioate) levels	Weighted mode	24	0.206939452353114	0.12306504347781	0.106187645384623	-0.034268	0.448146937569622	1.22990810148484	0.966312466426372	1.56540869610452
CzeS9o	f8mShS	Brain meningioma	Palmitate (16:0) to myristate (14:0) ratio	MR Egger	17	-0.364951	0.323770006317963	0.277370922987195	-0.99954	0.269638620407915	0.694230950610592	0.368048776647603	1.30949114184163
CzeS9o	f8mShS	Brain meningioma	Palmitate (16:0) to myristate (14:0) ratio	Weighted median	17	-0.28022	0.168928018552788	0.0971534131596858	-0.611319	0.0508788671653533	0.755617450146279	0.54263468040826	1.05219543014832
CzeS9o	f8mShS	Brain meningioma	Palmitate (16:0) to myristate (14:0) ratio	Inverse variance weighted	17	-0.284206	0.136794449596417	0.0377447708881428	-0.552323	-0.0160892	0.752611369996085	0.575610872867071	0.984039567261947
CzeS9o	f8mShS	Brain meningioma	Palmitate (16:0) to myristate (14:0) ratio	Simple mode	17	-0.208421	0.287605021837597	0.479113190761683	-0.772127	0.355284430055551	0.811864834423433	0.462029168067602	1.42658636061901
CzeS9o	f8mShS	Brain meningioma	Palmitate (16:0) to myristate (14:0) ratio	Weighted mode	17	-0.241699	0.262627733002598	0.371078840783836	-0.756449	0.273051430043353	0.785292572635975	0.469329929555158	1.31396782050899
TJubUI	DOCgaY	Brain meningioma	Phosphate to acetoacetate ratio	MR Egger	26	0.145462779181818	0.151978641223281	0.348046353320986	-0.152415	0.443340915979448	1.15657468512496	0.858631567503733	1.55790335796858
TJubUI	DOCgaY	Brain meningioma	Phosphate to acetoacetate ratio	Weighted median	26	0.249884817688585	0.106111396234572	0.0185262387787015	0.0419064810688234	0.457863154308346	1.28387752818956	1.04279695293411	1.58069267727742
TJubUI	DOCgaY	Brain meningioma	Phosphate to acetoacetate ratio	Inverse variance weighted	26	0.185886296001787	0.0778242473328745	0.0169154856032281	0.0333507712293525	0.338421820774221	1.20428532053654	1.03391314262625	1.40273208015894
TJubUI	DOCgaY	Brain meningioma	Phosphate to acetoacetate ratio	Simple mode	26	0.108768209236238	0.178850788148251	0.548573365253956	-0.241779	0.45931575400681	1.11490389596337	0.785229430668467	1.58299045945861
TJubUI	DOCgaY	Brain meningioma	Phosphate to acetoacetate ratio	Weighted mode	26	0.339866529117687	0.172193000418243	0.0595587663681966	0.00236824829793159	0.677364809937443	1.40476008348272	1.00237	1.96868303675681
Ku4aEY	fRdUx2	Brain meningioma	Plasma lactate levels	MR Egger	21	-0.343733	0.183142185713506	0.0759806051935531	-0.702691	0.0152258716950207	0.709118370444025	0.495250543339843	1.01534237582074
Ku4aEY	fRdUx2	Brain meningioma	Plasma lactate levels	Weighted median	21	-0.323042	0.151801034244897	0.0333320152360766	-0.620572	-0.0255119	0.723943534235642	0.537636870747557	0.974810823582216
Ku4aEY	fRdUx2	Brain meningioma	Plasma lactate levels	Inverse variance weighted	21	-0.25038	0.0984502723686719	0.0109838265109188	-0.443343	-0.0574175	0.778505	0.641887296422304	0.944199808429448
Ku4aEY	fRdUx2	Brain meningioma	Plasma lactate levels	Simple mode	21	-0.488252	0.267047121025887	0.0824547551912848	-1.01166	0.0351606624291189	0.613698388920229	0.363613404247065	1.03578610734432
Ku4aEY	fRdUx2	Brain meningioma	Plasma lactate levels	Weighted mode	21	-0.339093	0.155860549439312	0.0417474801683063	-0.64458	-0.0336068	0.712415842118836	0.524882858978973	0.966951622480442
5JXa8M	yefeCC	Brain meningioma	Pregnenediol sulfate (C21H34O5S) levels	MR Egger	30	-0.235817	0.19211513666082	0.229863682568627	-0.612363	0.140728824578404	0.789925340821037	0.54206871174956	1.15111245225221
5JXa8M	yefeCC	Brain meningioma	Pregnenediol sulfate (C21H34O5S) levels	Weighted median	30	-0.183359	0.130960068425433	0.161478518325904	-0.440041	0.0733224179987789	0.832468982470724	0.644009983783256	1.07607742772056
5JXa8M	yefeCC	Brain meningioma	Pregnenediol sulfate (C21H34O5S) levels	Inverse variance weighted	30	-0.231694	0.0843032675334961	0.00598980080181345	-0.396928	-0.0664596	0.793188822214275	0.672382180716247	0.935700745393753
5JXa8M	yefeCC	Brain meningioma	Pregnenediol sulfate (C21H34O5S) levels	Simple mode	30	-0.20281	0.241564784737903	0.408019499897979	-0.676277	0.270657198845559	0.816433529261485	0.508506766230682	1.31082564081356
5JXa8M	yefeCC	Brain meningioma	Pregnenediol sulfate (C21H34O5S) levels	Weighted mode	30	-0.145439	0.159321371264823	0.368840817264745	-0.457709	0.166831038900165	0.86464276241808	0.632731741059318	1.18155461167528
DkgiWD	5ZVaRw	Brain meningioma	Tartronate (hydroxymalonate) levels	MR Egger	19	0.212793226388494	0.099186706260704	0.0466589085847672	0.0183872821175141	0.407199170659474	1.23712881920101	1.01855736906895	1.5026033503608
DkgiWD	5ZVaRw	Brain meningioma	Tartronate (hydroxymalonate) levels	Weighted median	19	0.192297048939529	0.105178988593753	0.0675069584430544	-0.0138538	0.398447866583285	1.21203049587005	0.986241753128187	1.48951098273779
DkgiWD	5ZVaRw	Brain meningioma	Tartronate (hydroxymalonate) levels	Inverse variance weighted	19	0.231019806988093	0.0733092885954246	0.00162543574678782	0.0873336013410607	0.374706012635125	1.25988419371332	1.09126066502321	1.45456372839656
DkgiWD	5ZVaRw	Brain meningioma	Tartronate (hydroxymalonate) levels	Simple mode	19	0.283594699927638	0.195386633386879	0.163859962321077	-0.0993631	0.666552501365922	1.3278946258847	0.905413891178568	1.94751169010473
DkgiWD	5ZVaRw	Brain meningioma	Tartronate (hydroxymalonate) levels	Weighted mode	19	0.183500773081373	0.0962893994877058	0.0727851512155921	-0.00522645	0.372227996077276	1.20141589420358	0.994787184211789	1.45096375762888
wZ413D	RN0XJd	Brain meningioma	X-11308 levels	MR Egger	28	-0.195641	0.145735264389337	0.191058463722491	-0.481282	0.0900004383476807	0.822307653304952	0.61799074457125	1.09417476333408
wZ413D	RN0XJd	Brain meningioma	X-11308 levels	Weighted median	28	-0.171049	0.116103375163667	0.140683783249911	-0.398612	0.0565133806834316	0.842780078478598	0.671251196974684	1.05814077335221
wZ413D	RN0XJd	Brain meningioma	X-11308 levels	Inverse variance weighted	28	-0.164975	0.0790994130303901	0.0370093256573443	-0.320009	-0.00993973	0.847915262280797	0.726142193675213	0.990109510604043
wZ413D	RN0XJd	Brain meningioma	X-11308 levels	Simple mode	28	-0.222202	0.211212842675205	0.302110391948152	-0.63618	0.191774820920932	0.80075331492801	0.529310786054203	1.2113977048307
wZ413D	RN0XJd	Brain meningioma	X-11308 levels	Weighted mode	28	-0.2556	0.155202870807976	0.111175516908323	-0.559797	0.048597995550727	0.774451973111732	0.571324883647761	1.04979824233673
btIm70	bVsoPV	Brain meningioma	X-11795 levels	MR Egger	14	0.0908706878475111	0.199194385551493	0.656398762262137	-0.29955	0.481291683528438	1.09512738282279	0.741151435748909	1.6181632076263
btIm70	bVsoPV	Brain meningioma	X-11795 levels	Weighted median	14	0.260628900363795	0.156426815614903	0.0956856275899975	-0.0459677	0.567225458969005	1.29774598300095	0.95507285042678	1.7633677217843
btIm70	bVsoPV	Brain meningioma	X-11795 levels	Inverse variance weighted	14	0.239312039174732	0.114151393486135	0.0360427953490367	0.0155753079419068	0.463048770407557	1.27037488147267	1.01569723524662	1.58891083235532
btIm70	bVsoPV	Brain meningioma	X-11795 levels	Simple mode	14	0.408204109385549	0.292288182007653	0.185927643318911	-0.164681	0.98108894612055	1.50411413365268	0.848164456577836	2.66735927155199
btIm70	bVsoPV	Brain meningioma	X-11795 levels	Weighted mode	14	0.193636219956095	0.210924500157168	0.375318786239421	-0.219776	0.607048240264144	1.21365469928165	0.802698742565537	1.83500689733318
Gnhmhg	ZC7Luz	Brain meningioma	X-11850 levels	MR Egger	21	0.381051861626589	0.211591527723904	0.0876162413796394	-0.0336675	0.79577125596544	1.46382351970996	0.966892911469726	2.21614955641668
Gnhmhg	ZC7Luz	Brain meningioma	X-11850 levels	Weighted median	21	0.200887613121222	0.129554880448451	0.120997913654027	-0.05304	0.454815178800186	1.22248737256239	0.948342123031984	1.57588209969672
Gnhmhg	ZC7Luz	Brain meningioma	X-11850 levels	Inverse variance weighted	21	0.207494267534227	0.0932690891782741	0.026102446769808	0.0246868527448098	0.390301682323644	1.23059066250102	1.0249940961753	1.47742644009893
Gnhmhg	ZC7Luz	Brain meningioma	X-11850 levels	Simple mode	21	0.24211415748036	0.251603923780082	0.347398600042249	-0.25103	0.73525784808932	1.27393961425206	0.777999394463498	2.08601979938536
Gnhmhg	ZC7Luz	Brain meningioma	X-11850 levels	Weighted mode	21	0.296504961325457	0.254882262305968	0.258399018893913	-0.203064	0.796074195445155	1.34514923370383	0.816225778628139	2.21682101731114
FiY8ao	Mc7qkL	Brain meningioma	X-12680 levels	MR Egger	18	0.35241193034235	0.372416993362023	0.358077237968385	-0.377525	1.08234923733191	1.42249437163953	0.68555580425576	2.95160543428384
FiY8ao	Mc7qkL	Brain meningioma	X-12680 levels	Weighted median	18	0.430677234843498	0.155637432451187	0.00565430304420076	0.125627867239172	0.735726602447825	1.53829896051555	1.13386014325772	2.08699785947531
FiY8ao	Mc7qkL	Brain meningioma	X-12680 levels	Inverse variance weighted	18	0.25041217872401	0.12201248918179	0.0401357821649334	0.0112676999277015	0.489556657520318	1.28455477373295	1.0113314195582	1.63159270522906
FiY8ao	Mc7qkL	Brain meningioma	X-12680 levels	Simple mode	18	0.450864116204181	0.28854823515013	0.13658682384409	-0.11469	1.01641865709844	1.56966797515841	0.891642131574368	2.76328076589146
FiY8ao	Mc7qkL	Brain meningioma	X-12680 levels	Weighted mode	18	0.458601936550751	0.25744408731048	0.0927260504559986	-0.0459885	0.963192347679292	1.58186089643474	0.95505296951599	2.62004723878032
wHSU0C	o6kr1f	Brain meningioma	X-12844 levels	MR Egger	32	-0.277682	0.171055296883127	0.114978063651605	-0.612951	0.0575861671093535	0.75753751749296	0.541750022695623	1.05927654151999
wHSU0C	o6kr1f	Brain meningioma	X-12844 levels	Weighted median	32	-0.135667	0.102970400371714	0.187659808293109	-0.337489	0.0661550169578885	0.873133365625536	0.713559857716036	1.06839232325757
wHSU0C	o6kr1f	Brain meningioma	X-12844 levels	Inverse variance weighted	32	-0.182941	0.0704139012021931	0.00937450336397527	-0.320953	-0.0449301	0.832816986222225	0.725457628361012	0.956064290215332
wHSU0C	o6kr1f	Brain meningioma	X-12844 levels	Simple mode	32	-0.0361277	0.184573015576897	0.846093731689026	-0.397891	0.325635414730508	0.964517120833414	0.671735372907531	1.38491035890236
wHSU0C	o6kr1f	Brain meningioma	X-12844 levels	Weighted mode	32	-0.0698592	0.148207720513422	0.640684276682759	-0.360346	0.22062795504137	0.93252513149268	0.697434756052613	1.2468594564849
RoZVqL	avCGva	Brain meningioma	X-13507 levels	MR Egger	15	-0.0560595	0.224851487447902	0.807010981496604	-0.496768	0.384649463025882	0.945482923016955	0.608493914290899	1.46909925756353
RoZVqL	avCGva	Brain meningioma	X-13507 levels	Weighted median	15	-0.16353	0.151411252440335	0.280126134145573	-0.460296	0.133236446142791	0.849141356708406	0.631097025612906	1.14252011086938
RoZVqL	avCGva	Brain meningioma	X-13507 levels	Inverse variance weighted	15	-0.240607	0.107596188228109	0.0253381280870474	-0.451496	-0.029719	0.786150136087971	0.636674959764632	0.970718302946313
RoZVqL	avCGva	Brain meningioma	X-13507 levels	Simple mode	15	-0.164725	0.237021848356712	0.498441045353478	-0.629288	0.299837402128117	0.84812655015507	0.532971011657115	1.34963934124941
RoZVqL	avCGva	Brain meningioma	X-13507 levels	Weighted mode	15	-0.157122	0.192426473199639	0.427873313947916	-0.534278	0.220033996183075	0.85459988418803	0.586092425726399	1.24611909316012
2nNLRm	ucesnc	Brain meningioma	X-21742 levels	MR Egger	20	-0.375404	0.190122720441245	0.0638655596835558	-0.748045	-0.00276376	0.687011466614177	0.473291013990843	0.99724005169575
2nNLRm	ucesnc	Brain meningioma	X-21742 levels	Weighted median	20	-0.193627	0.132107432455742	0.142736831267606	-0.452557	0.0653039984011684	0.823965540925664	0.635999732127462	1.06748348833716
2nNLRm	ucesnc	Brain meningioma	X-21742 levels	Inverse variance weighted	20	-0.22426	0.0991628660766727	0.0237262192617783	-0.418619	-0.029901	0.7991071972751	0.657954568136306	0.970541650840208
2nNLRm	ucesnc	Brain meningioma	X-21742 levels	Simple mode	20	-0.268376	0.224167087343294	0.24594806922642	-0.707743	0.170991958829517	0.764620587404729	0.492755079979642	1.18648120828568
2nNLRm	ucesnc	Brain meningioma	X-21742 levels	Weighted mode	20	-0.242499	0.172469567656291	0.175856306919322	-0.580539	0.0955414088837376	0.784664576401749	0.559596496837678	1.10025438139641
T68nUD	OYihoy	Brain meningioma	X-23654 levels	MR Egger	38	0.195909697799024	0.11702966137894	0.102795333470848	-0.0334684	0.425287834101745	1.21641705523715	0.967085433413068	1.53003075131605
T68nUD	OYihoy	Brain meningioma	X-23654 levels	Weighted median	38	0.0943931861690736	0.0994373893441762	0.342482000522472	-0.100504	0.289290469283659	1.09899176934242	0.904381407203833	1.33547958799442
T68nUD	OYihoy	Brain meningioma	X-23654 levels	Inverse variance weighted	38	0.171866224866578	0.0662879136513464	0.00952193172086736	0.041941914109939	0.301790535623217	1.18751896208005	1.04283390305604	1.35227794298503
T68nUD	OYihoy	Brain meningioma	X-23654 levels	Simple mode	38	0.0740586146312447	0.178818472950905	0.681151561669996	-0.276426	0.424542821615019	1.07686992397986	0.758490054492618	1.52889128381271
T68nUD	OYihoy	Brain meningioma	X-23654 levels	Weighted mode	38	0.0939299071171338	0.121539556383535	0.444529818955748	-0.144288	0.332147437628863	1.09848274739614	0.865638734298578	1.39395835527707
al90cJ	VdLtOr	Brain meningioma	X-24736 levels	MR Egger	31	-0.147407	0.106470525371403	0.176770106969619	-0.35609	0.061274952833674	0.862942449315846	0.700409926102865	1.06319120143632
al90cJ	VdLtOr	Brain meningioma	X-24736 levels	Weighted median	31	-0.121218	0.0669779670290885	0.0703241205419873	-0.252495	0.0100589303500933	0.885840927089947	0.776860329874352	1.01011
al90cJ	VdLtOr	Brain meningioma	X-24736 levels	Inverse variance weighted	31	-0.10465	0.047094425623813	0.0262740559520488	-0.196955	-0.0123452	0.900639456750024	0.821227312881259	0.987730702975611
al90cJ	VdLtOr	Brain meningioma	X-24736 levels	Simple mode	31	-0.145295	0.101496612741728	0.162616422857928	-0.344228	0.0536385204617177	0.86476728708979	0.708767167872422	1.05510313501886
al90cJ	VdLtOr	Brain meningioma	X-24736 levels	Weighted mode	31	-0.11706	0.0709677261601645	0.109483894581588	-0.256156	0.0220371969431384	0.889532223206338	0.774020987904233	1.02228180952157

## Sheet: Pleiotropy
id.exposure	id.outcome	outcome	exposure	egger_intercept	se	pval
DxisU6	V6QyJV	Brain meningioma	1-(1-enyl-palmitoyl)-GPE (p-16:0) levels	0.0215534799746231	0.0325109753564599	0.514567822025301
reMIxS	kUHs7v	Brain meningioma	1-methylxanthine levels	0.0056017144132266	0.0154138537618925	0.718926499066034
nxMftY	M1Sa2G	Brain meningioma	1-stearoyl-GPE (18:0) levels	0.0102112578031095	0.0189288220335626	0.592639353754818
NgPulA	N3nomp	Brain meningioma	2,6-dihydroxybenzoic acid levels	0.00720217859783918	0.0297019067365128	0.811148086496257
MiaEne	4gihZT	Brain meningioma	2-hydroxyglutarate levels	-0.0276315	0.0283007352654441	0.338629836281615
VObI2W	FYck3N	Brain meningioma	4-hydroxychlorothalonil levels	-0.0116922	0.0227389782898396	0.612487008392668
eBeK1s	KQAob0	Brain meningioma	5alpha-androstan-3beta,17beta-diol monosulfate (2) levels	0.00947767754319214	0.0124570066525678	0.453351787842836
lbYZ0j	ohOQur	Brain meningioma	6-oxopiperidine-2-carboxylate levels	0.0209343990859033	0.017398708244014	0.241681539616315
dkuoJU	8KnVXD	Brain meningioma	13-HODE + 9-HODE levels	-0.000726891	0.026754904588701	0.97864170803894
aRgp50	nXQBuZ	Brain meningioma	16a-hydroxy DHEA 3-sulfate levels	-0.0106113	0.0130911668641432	0.425579377206991
GwY8b0	pDDyBf	Brain meningioma	Adenosine 5'-diphosphate (ADP) to 2'-deoxyuridine ratio	0.0129202119980495	0.0248230194129063	0.608434447363637
xUFUdB	VKej7w	Brain meningioma	Adenosine 5'-diphosphate (ADP) to N-palmitoyl-sphingosine (d18:1 to 16:0) ratio	0.0107568793651634	0.0191356050183017	0.579972372726425
pFoIaZ	IuGhT4	Brain meningioma	Androstenediol (3beta,17beta) monosulfate (1) levels	0.0217395484465083	0.0153477052970904	0.166938820366517
y6m1Ql	8nPvnT	Brain meningioma	Androstenediol (3beta,17beta) monosulfate (2) levels	0.00576729860533942	0.0227049716043154	0.801485605096402
PRLYDL	avh1TB	Brain meningioma	Arabonate/xylonate levels	-0.0210818	0.0227020649975309	0.362326554545769
HL5IRV	0qDvu0	Brain meningioma	Arachidonate (20:4n6) levels	0.0139705081720776	0.0171971533998116	0.42368264507618
5jmINC	rpgP2N	Brain meningioma	Arginine to ornithine ratio	-0.0178636	0.0191246851423313	0.358551395856311
mAOR6p	f5lJju	Brain meningioma	Aspartate to citrulline ratio	-0.0174384	0.0463164351405747	0.711198222557151
LT2aFv	xww9AH	Brain meningioma	Aspartate to glutamate ratio	-0.0151906	0.0211634825438897	0.48044906963683
evi3tm	AdHtan	Brain meningioma	Benzoate levels	-0.0292067	0.0227012220780663	0.21774709835482
YwucKY	gHXlY2	Brain meningioma	Bilirubin degradation product, C16H18N2O5 (2) levels	-0.00506766	0.0131889941999274	0.703814607811697
7CLlbQ	YNwI7S	Brain meningioma	Butyrylglycine levels	0.0124544315748563	0.017794869574809	0.492477915302896
hiWApr	MyE97x	Brain meningioma	Carnitine C18:2 levels	-0.00871522	0.0139520261464187	0.537440349583437
45fmow	YOPKDX	Brain meningioma	Carotene diol (1) levels	-0.0388827	0.0214134254184852	0.0790832558533338
Zj2m6v	JDE51e	Brain meningioma	Choline phosphate to choline ratio	0.0152070869526072	0.0305023958904457	0.623532398196601
i6IvoB	iQ8GzB	Brain meningioma	Cystathionine levels	-0.0229044	0.0194758137996688	0.247992930055008
cyHnZq	24iwM8	Brain meningioma	Dimethylglycine levels	-0.00204302	0.0153284806240898	0.89485977359519
go4ivR	G1jzbt	Brain meningioma	EDTA levels	0.0236593809950638	0.0310285621617375	0.458414973907182
sJB7tl	Ut8afg	Brain meningioma	Epiandrosterone sulfate levels	-0.00363768	0.01272428274777	0.777525062736543
Cia8LL	IDOaiD	Brain meningioma	Glycochenodeoxycholate glucuronide (1) levels	-0.0150754	0.018731036976337	0.429156880979838
x3Tjk5	ADCLr4	Brain meningioma	Histidine to pyruvate ratio	0.000704308951935881	0.0181927155756292	0.969484261746677
9fhBFI	dTiRqq	Brain meningioma	Methylsuccinate levels	-0.0055241	0.0187273666089981	0.771053220264641
T9bNdk	qzNepg	Brain meningioma	Methylsuccinoylcarnitine levels	0.00459176222497864	0.0192632492898949	0.813271216225021
l4VV3a	0iXnIN	Brain meningioma	N-stearoyl-sphingosine (d18:1 to 18:0) to N-palmitoyl-sphinganine (d18:0 to 16:0) ratio	-0.0402058	0.0213346865185087	0.0692153635212425
tIO2DA	GPSbNW	Brain meningioma	Oxalate (ethanedioate) levels	0.00171852801077487	0.0186136096053633	0.927274281757568
CzeS9o	f8mShS	Brain meningioma	Palmitate (16:0) to myristate (14:0) ratio	0.0105411637167406	0.0380544388164218	0.785559219603813
TJubUI	DOCgaY	Brain meningioma	Phosphate to acetoacetate ratio	0.00647742746868236	0.0209177347180564	0.759490705995366
Ku4aEY	fRdUx2	Brain meningioma	Plasma lactate levels	0.0170472796867731	0.0280137460256811	0.55004088662238
5JXa8M	yefeCC	Brain meningioma	Pregnenediol sulfate (C21H34O5S) levels	0.00046211928080353	0.0193495708213989	0.98111559746363
DkgiWD	5ZVaRw	Brain meningioma	Tartronate (hydroxymalonate) levels	0.00516264796539698	0.0182999763654845	0.781263113451612
wZ413D	RN0XJd	Brain meningioma	X-11308 levels	0.00488402476168274	0.0194941749933484	0.80414084176789
btIm70	bVsoPV	Brain meningioma	X-11795 levels	0.024070475518167	0.0264704278434835	0.381074806027908
Gnhmhg	ZC7Luz	Brain meningioma	X-11850 levels	-0.0245666	0.0268834629706521	0.372264075049306
FiY8ao	Mc7qkL	Brain meningioma	X-12680 levels	-0.0114052	0.0392091393007071	0.774878310580513
wHSU0C	o6kr1f	Brain meningioma	X-12844 levels	0.0136433753845195	0.0224493489032403	0.547933075749759
RoZVqL	avCGva	Brain meningioma	X-13507 levels	-0.024057	0.0257371161703786	0.366971100548027
2nNLRm	ucesnc	Brain meningioma	X-21742 levels	0.0254929972218551	0.0273249842445367	0.363189565534635
T68nUD	OYihoy	Brain meningioma	X-23654 levels	-0.0036198	0.0145201705311638	0.804550029956598
al90cJ	VdLtOr	Brain meningioma	X-24736 levels	0.00975271051636393	0.0217805993699213	0.657645975285499
