# Supplementary material for: Causal Pathways Linking Gut Microbiota, Serum Metabolites, and Meningioma Risk: A Mendelian Randomization Analysis
Source: Brain Behav. 2026 Feb 9;16(2):e71220. doi: 10.1002/brb3.71220 (PMC12887442; doi:10.1002/brb3.71220)
Supplement: Supplementary file 9 — Supplementary Appendix S9: brb371220‐sup‐0009‐Appendix9.xls [file BRB3-16-e71220-s011.xls]

## Sheet: Heterogeneity
id.exposure	id.outcome	outcome	exposure	method	Q	Q_df	Q_pval
GCST90032227	ddwnno	GCST90199622_buildGRCh38.tsv	Bifidobacterium longum	MR Egger	4.95949370088174	10	0.893867385841582
GCST90032227	ddwnno	GCST90199622_buildGRCh38.tsv	Bifidobacterium longum	Inverse variance weighted	6.40696934379175	11	0.844878153493357
GCST90032229	ddwnno	GCST90199622_buildGRCh38.tsv	Bifidobacterium ruminantium	MR Egger	16.5845754841814	16	0.412958343092933
GCST90032229	ddwnno	GCST90199622_buildGRCh38.tsv	Bifidobacterium ruminantium	Inverse variance weighted	16.6854974104783	17	0.475862926683034
GCST90032240	ddwnno	GCST90199622_buildGRCh38.tsv	Borreliales	MR Egger	13.9661131862604	12	0.302877467320714
GCST90032240	ddwnno	GCST90199622_buildGRCh38.tsv	Borreliales	Inverse variance weighted	15.5222658741386	13	0.275891873074089
GCST90032250	ddwnno	GCST90199622_buildGRCh38.tsv	CAG-1000	MR Egger	12.5658650801401	18	0.816691130115825
GCST90032250	ddwnno	GCST90199622_buildGRCh38.tsv	CAG-1000	Inverse variance weighted	12.795424253865	19	0.848877089994662
GCST90032256	ddwnno	GCST90199622_buildGRCh38.tsv	CAG-170 sp003516765	MR Egger	16.1787125747122	18	0.580076470167205
GCST90032256	ddwnno	GCST90199622_buildGRCh38.tsv	CAG-170 sp003516765	Inverse variance weighted	16.3783308390099	19	0.63190529600621
GCST90032261	ddwnno	GCST90199622_buildGRCh38.tsv	CAG-177	MR Egger	5.65833257693901	10	0.843105561490075
GCST90032261	ddwnno	GCST90199622_buildGRCh38.tsv	CAG-177	Inverse variance weighted	6.01826478798299	11	0.872142794010973
GCST90032305	ddwnno	GCST90199622_buildGRCh38.tsv	CAG-873 sp001701165	MR Egger	32.834247519499	25	0.135264276954081
GCST90032305	ddwnno	GCST90199622_buildGRCh38.tsv	CAG-873 sp001701165	Inverse variance weighted	32.8551294175379	26	0.166342622165554
GCST90032359	ddwnno	GCST90199622_buildGRCh38.tsv	Enterobacteriaceae	MR Egger	22.2714380896932	16	0.13464143091385
GCST90032359	ddwnno	GCST90199622_buildGRCh38.tsv	Enterobacteriaceae	Inverse variance weighted	23.0140036554465	17	0.148795347532911
GCST90032362	ddwnno	GCST90199622_buildGRCh38.tsv	Enterococcus B	MR Egger	25.5031316433516	29	0.651897992997424
GCST90032362	ddwnno	GCST90199622_buildGRCh38.tsv	Enterococcus B	Inverse variance weighted	26.1048596810714	30	0.669768523663461
GCST90032372	ddwnno	GCST90199622_buildGRCh38.tsv	Eubacterium F sp000434115	MR Egger	16.0002727444365	17	0.52381559064646
GCST90032372	ddwnno	GCST90199622_buildGRCh38.tsv	Eubacterium F sp000434115	Inverse variance weighted	32.1361187527561	18	0.0211851383822189
GCST90032406	ddwnno	GCST90199622_buildGRCh38.tsv	Fusobacterium A	MR Egger	15.1563105396552	22	0.855442976489111
GCST90032406	ddwnno	GCST90199622_buildGRCh38.tsv	Fusobacterium A	Inverse variance weighted	15.2390950681587	23	0.8858599273117
GCST90032407	ddwnno	GCST90199622_buildGRCh38.tsv	GCA-900066135 sp900066135	MR Egger	14.0143472797104	17	0.666086088017977
GCST90032407	ddwnno	GCST90199622_buildGRCh38.tsv	GCA-900066135 sp900066135	Inverse variance weighted	14.9977720347163	18	0.662120095124941
GCST90032422	ddwnno	GCST90199622_buildGRCh38.tsv	Gramella	MR Egger	19.272926358707	19	0.439457537790632
GCST90032422	ddwnno	GCST90199622_buildGRCh38.tsv	Gramella	Inverse variance weighted	20.1075650491129	20	0.451219332905523
GCST90032431	ddwnno	GCST90199622_buildGRCh38.tsv	Holdemania sp900120005	MR Egger	16.2042620272998	16	0.43879797637537
GCST90032431	ddwnno	GCST90199622_buildGRCh38.tsv	Holdemania sp900120005	Inverse variance weighted	17.0902211861277	17	0.448269956564494
GCST90032500	ddwnno	GCST90199622_buildGRCh38.tsv	Parabacteroides sp000436495	MR Egger	17.8862827182073	15	0.268691224187229
GCST90032500	ddwnno	GCST90199622_buildGRCh38.tsv	Parabacteroides sp000436495	Inverse variance weighted	17.8885696854455	16	0.330462373841706
GCST90032504	ddwnno	GCST90199622_buildGRCh38.tsv	Paramuribaculum sp001689565	MR Egger	11.7775278124823	12	0.463708145974573
GCST90032504	ddwnno	GCST90199622_buildGRCh38.tsv	Paramuribaculum sp001689565	Inverse variance weighted	12.0306250363606	13	0.52513420934802
GCST90032525	ddwnno	GCST90199622_buildGRCh38.tsv	Propionibacterium freudenreichii	MR Egger	17.9926863332454	17	0.389302421220713
GCST90032525	ddwnno	GCST90199622_buildGRCh38.tsv	Propionibacterium freudenreichii	Inverse variance weighted	18.387038720985	18	0.430442800240373
GCST90032611	ddwnno	GCST90199622_buildGRCh38.tsv	UBA2658 sp002841545	MR Egger	13.890169917636	8	0.0846733947503815
GCST90032611	ddwnno	GCST90199622_buildGRCh38.tsv	UBA2658 sp002841545	Inverse variance weighted	14.5143379848064	9	0.105169525012415
GCST90032227	WA1msT	GCST90199672_buildGRCh38.tsv	Bifidobacterium longum	MR Egger	30.210040732494	10	0.000791421334962973
GCST90032227	WA1msT	GCST90199672_buildGRCh38.tsv	Bifidobacterium longum	Inverse variance weighted	30.717893542048	11	0.00122103643024803
GCST90032229	WA1msT	GCST90199672_buildGRCh38.tsv	Bifidobacterium ruminantium	MR Egger	18.2116095235927	16	0.311652011856432
GCST90032229	WA1msT	GCST90199672_buildGRCh38.tsv	Bifidobacterium ruminantium	Inverse variance weighted	18.4317831002593	17	0.362103780207648
GCST90032240	WA1msT	GCST90199672_buildGRCh38.tsv	Borreliales	MR Egger	11.0546235468429	12	0.524243332367145
GCST90032240	WA1msT	GCST90199672_buildGRCh38.tsv	Borreliales	Inverse variance weighted	11.2966195665049	13	0.585984006037988
GCST90032250	WA1msT	GCST90199672_buildGRCh38.tsv	CAG-1000	MR Egger	18.9918672055859	18	0.392324461938469
GCST90032250	WA1msT	GCST90199672_buildGRCh38.tsv	CAG-1000	Inverse variance weighted	19.9478604880935	19	0.397721761071423
GCST90032256	WA1msT	GCST90199672_buildGRCh38.tsv	CAG-170 sp003516765	MR Egger	19.8169793491899	18	0.3432173510594
GCST90032256	WA1msT	GCST90199672_buildGRCh38.tsv	CAG-170 sp003516765	Inverse variance weighted	20.3216741942845	19	0.375460148426036
GCST90032261	WA1msT	GCST90199672_buildGRCh38.tsv	CAG-177	MR Egger	15.9573658611325	10	0.100859372944517
GCST90032261	WA1msT	GCST90199672_buildGRCh38.tsv	CAG-177	Inverse variance weighted	17.4002455360818	11	0.0965813179167067
GCST90032305	WA1msT	GCST90199672_buildGRCh38.tsv	CAG-873 sp001701165	MR Egger	25.3146541126136	25	0.444854917516349
GCST90032305	WA1msT	GCST90199672_buildGRCh38.tsv	CAG-873 sp001701165	Inverse variance weighted	27.2329028311487	26	0.397200218001481
GCST90032359	WA1msT	GCST90199672_buildGRCh38.tsv	Enterobacteriaceae	MR Egger	10.9813206651193	16	0.810636786900249
GCST90032359	WA1msT	GCST90199672_buildGRCh38.tsv	Enterobacteriaceae	Inverse variance weighted	11.0526774878319	17	0.853812481667669
GCST90032362	WA1msT	GCST90199672_buildGRCh38.tsv	Enterococcus B	MR Egger	23.1090149007512	29	0.771530574066194
GCST90032362	WA1msT	GCST90199672_buildGRCh38.tsv	Enterococcus B	Inverse variance weighted	23.3040137357395	30	0.802558344283858
GCST90032372	WA1msT	GCST90199672_buildGRCh38.tsv	Eubacterium F sp000434115	MR Egger	12.3814253297442	17	0.776510620406786
GCST90032372	WA1msT	GCST90199672_buildGRCh38.tsv	Eubacterium F sp000434115	Inverse variance weighted	12.6916197922759	18	0.809557529399839
GCST90032406	WA1msT	GCST90199672_buildGRCh38.tsv	Fusobacterium A	MR Egger	19.6930243571304	22	0.602235021473786
GCST90032406	WA1msT	GCST90199672_buildGRCh38.tsv	Fusobacterium A	Inverse variance weighted	19.8877173567515	23	0.648675400892546
GCST90032407	WA1msT	GCST90199672_buildGRCh38.tsv	GCA-900066135 sp900066135	MR Egger	26.0117500564695	17	0.0742467235194925
GCST90032407	WA1msT	GCST90199672_buildGRCh38.tsv	GCA-900066135 sp900066135	Inverse variance weighted	28.0384783946715	18	0.0614720494386622
GCST90032422	WA1msT	GCST90199672_buildGRCh38.tsv	Gramella	MR Egger	18.5876290174497	19	0.483561578935509
GCST90032422	WA1msT	GCST90199672_buildGRCh38.tsv	Gramella	Inverse variance weighted	19.1248746755944	20	0.513722855008637
GCST90032431	WA1msT	GCST90199672_buildGRCh38.tsv	Holdemania sp900120005	MR Egger	22.9616690931833	16	0.11476303066389
GCST90032431	WA1msT	GCST90199672_buildGRCh38.tsv	Holdemania sp900120005	Inverse variance weighted	26.6696064313957	17	0.0630946222085188
GCST90032500	WA1msT	GCST90199672_buildGRCh38.tsv	Parabacteroides sp000436495	MR Egger	13.6803639325295	15	0.549896089090459
GCST90032500	WA1msT	GCST90199672_buildGRCh38.tsv	Parabacteroides sp000436495	Inverse variance weighted	13.821954720317	16	0.611975937789289
GCST90032504	WA1msT	GCST90199672_buildGRCh38.tsv	Paramuribaculum sp001689565	MR Egger	17.3881046776807	12	0.135572046857421
GCST90032504	WA1msT	GCST90199672_buildGRCh38.tsv	Paramuribaculum sp001689565	Inverse variance weighted	17.7013823951878	13	0.169190430956192
GCST90032525	WA1msT	GCST90199672_buildGRCh38.tsv	Propionibacterium freudenreichii	MR Egger	19.281745979386	17	0.312601958388026
GCST90032525	WA1msT	GCST90199672_buildGRCh38.tsv	Propionibacterium freudenreichii	Inverse variance weighted	19.283614111987	18	0.374557620771424
GCST90032611	WA1msT	GCST90199672_buildGRCh38.tsv	UBA2658 sp002841545	MR Egger	8.49910888158466	8	0.386292882468098
GCST90032611	WA1msT	GCST90199672_buildGRCh38.tsv	UBA2658 sp002841545	Inverse variance weighted	9.25825646924849	9	0.41378460825749
GCST90032227	Z9e9VE	GCST90199678_buildGRCh38.tsv	Bifidobacterium longum	MR Egger	25.9648423314514	10	0.00378775981037531
GCST90032227	Z9e9VE	GCST90199678_buildGRCh38.tsv	Bifidobacterium longum	Inverse variance weighted	25.9831874025034	11	0.00652740232066589
GCST90032229	Z9e9VE	GCST90199678_buildGRCh38.tsv	Bifidobacterium ruminantium	MR Egger	21.685187710411	16	0.153650365513532
GCST90032229	Z9e9VE	GCST90199678_buildGRCh38.tsv	Bifidobacterium ruminantium	Inverse variance weighted	21.9122648909394	17	0.188116703452573
GCST90032240	Z9e9VE	GCST90199678_buildGRCh38.tsv	Borreliales	MR Egger	13.9404757350359	12	0.304525546082827
GCST90032240	Z9e9VE	GCST90199678_buildGRCh38.tsv	Borreliales	Inverse variance weighted	14.0784954966567	13	0.368339250743406
GCST90032250	Z9e9VE	GCST90199678_buildGRCh38.tsv	CAG-1000	MR Egger	22.1010610097867	18	0.227529247223865
GCST90032250	Z9e9VE	GCST90199678_buildGRCh38.tsv	CAG-1000	Inverse variance weighted	22.2993429355277	19	0.269612695048066
GCST90032256	Z9e9VE	GCST90199678_buildGRCh38.tsv	CAG-170 sp003516765	MR Egger	22.5200357610796	18	0.209712936780994
GCST90032256	Z9e9VE	GCST90199678_buildGRCh38.tsv	CAG-170 sp003516765	Inverse variance weighted	23.8803037909319	19	0.200783890271062
GCST90032261	Z9e9VE	GCST90199678_buildGRCh38.tsv	CAG-177	MR Egger	16.8678269845209	10	0.077340274434674
GCST90032261	Z9e9VE	GCST90199678_buildGRCh38.tsv	CAG-177	Inverse variance weighted	17.7726884191734	11	0.0870071310273627
GCST90032305	Z9e9VE	GCST90199678_buildGRCh38.tsv	CAG-873 sp001701165	MR Egger	24.2595349625477	25	0.504420775070326
GCST90032305	Z9e9VE	GCST90199678_buildGRCh38.tsv	CAG-873 sp001701165	Inverse variance weighted	26.8312640649514	26	0.418222596718254
GCST90032359	Z9e9VE	GCST90199678_buildGRCh38.tsv	Enterobacteriaceae	MR Egger	8.58127625193069	16	0.929651368151926
GCST90032359	Z9e9VE	GCST90199678_buildGRCh38.tsv	Enterobacteriaceae	Inverse variance weighted	9.0059262047737	17	0.940075697726128
GCST90032362	Z9e9VE	GCST90199678_buildGRCh38.tsv	Enterococcus B	MR Egger	23.6231341430076	29	0.747286747300229
GCST90032362	Z9e9VE	GCST90199678_buildGRCh38.tsv	Enterococcus B	Inverse variance weighted	23.6261232840688	30	0.78867014969187
GCST90032372	Z9e9VE	GCST90199678_buildGRCh38.tsv	Eubacterium F sp000434115	MR Egger	12.3480744310597	17	0.778617193045808
GCST90032372	Z9e9VE	GCST90199678_buildGRCh38.tsv	Eubacterium F sp000434115	Inverse variance weighted	13.3753774844141	18	0.768807976924131
GCST90032406	Z9e9VE	GCST90199678_buildGRCh38.tsv	Fusobacterium A	MR Egger	13.5332531259316	22	0.917214425953215
GCST90032406	Z9e9VE	GCST90199678_buildGRCh38.tsv	Fusobacterium A	Inverse variance weighted	14.2637947141419	23	0.919067448168382
GCST90032407	Z9e9VE	GCST90199678_buildGRCh38.tsv	GCA-900066135 sp900066135	MR Egger	20.7724614710262	17	0.236633887087059
GCST90032407	Z9e9VE	GCST90199678_buildGRCh38.tsv	GCA-900066135 sp900066135	Inverse variance weighted	21.557545674395	18	0.252222190269529
GCST90032422	Z9e9VE	GCST90199678_buildGRCh38.tsv	Gramella	MR Egger	14.7415547105446	19	0.738875975150098
GCST90032422	Z9e9VE	GCST90199678_buildGRCh38.tsv	Gramella	Inverse variance weighted	15.8048551558249	20	0.728654521951249
GCST90032431	Z9e9VE	GCST90199678_buildGRCh38.tsv	Holdemania sp900120005	MR Egger	22.0266821889337	16	0.142332092494948
GCST90032431	Z9e9VE	GCST90199678_buildGRCh38.tsv	Holdemania sp900120005	Inverse variance weighted	27.0083727720686	17	0.0579451315444
GCST90032500	Z9e9VE	GCST90199678_buildGRCh38.tsv	Parabacteroides sp000436495	MR Egger	15.738906574141	15	0.399613144065037
GCST90032500	Z9e9VE	GCST90199678_buildGRCh38.tsv	Parabacteroides sp000436495	Inverse variance weighted	17.3136854909418	16	0.365584793598765
GCST90032504	Z9e9VE	GCST90199678_buildGRCh38.tsv	Paramuribaculum sp001689565	MR Egger	13.1000873088851	12	0.361808094425737
GCST90032504	Z9e9VE	GCST90199678_buildGRCh38.tsv	Paramuribaculum sp001689565	Inverse variance weighted	13.4624308798778	13	0.412759499733873
GCST90032525	Z9e9VE	GCST90199678_buildGRCh38.tsv	Propionibacterium freudenreichii	MR Egger	16.8775815005688	17	0.462689463818712
GCST90032525	Z9e9VE	GCST90199678_buildGRCh38.tsv	Propionibacterium freudenreichii	Inverse variance weighted	16.9281486233955	18	0.528050217983121
GCST90032611	Z9e9VE	GCST90199678_buildGRCh38.tsv	UBA2658 sp002841545	MR Egger	13.5418369667054	8	0.0945169604298402
GCST90032611	Z9e9VE	GCST90199678_buildGRCh38.tsv	UBA2658 sp002841545	Inverse variance weighted	13.9686610516208	9	0.123444390323629
GCST90032227	C7dFYI	GCST90199690_buildGRCh38.tsv	Bifidobacterium longum	MR Egger	7.92945165780967	10	0.635727978783942
GCST90032227	C7dFYI	GCST90199690_buildGRCh38.tsv	Bifidobacterium longum	Inverse variance weighted	8.11148695066649	11	0.70328353876593
GCST90032229	C7dFYI	GCST90199690_buildGRCh38.tsv	Bifidobacterium ruminantium	MR Egger	11.3371006169613	16	0.788215431409148
GCST90032229	C7dFYI	GCST90199690_buildGRCh38.tsv	Bifidobacterium ruminantium	Inverse variance weighted	12.0752805747032	17	0.795557381913897
GCST90032240	C7dFYI	GCST90199690_buildGRCh38.tsv	Borreliales	MR Egger	10.384335466346	12	0.582282170940516
GCST90032240	C7dFYI	GCST90199690_buildGRCh38.tsv	Borreliales	Inverse variance weighted	10.8434976244357	13	0.62392649644447
GCST90032250	C7dFYI	GCST90199690_buildGRCh38.tsv	CAG-1000	MR Egger	14.2778262864817	18	0.710808782131031
GCST90032250	C7dFYI	GCST90199690_buildGRCh38.tsv	CAG-1000	Inverse variance weighted	14.6869652940485	19	0.742274765347257
GCST90032256	C7dFYI	GCST90199690_buildGRCh38.tsv	CAG-170 sp003516765	MR Egger	34.551277204554	18	0.0107591632134102
GCST90032256	C7dFYI	GCST90199690_buildGRCh38.tsv	CAG-170 sp003516765	Inverse variance weighted	35.0838169198853	19	0.0136457004232131
GCST90032261	C7dFYI	GCST90199690_buildGRCh38.tsv	CAG-177	MR Egger	10.9637849224612	10	0.360346455305645
GCST90032261	C7dFYI	GCST90199690_buildGRCh38.tsv	CAG-177	Inverse variance weighted	11.0032040830241	11	0.442994888522929
GCST90032305	C7dFYI	GCST90199690_buildGRCh38.tsv	CAG-873 sp001701165	MR Egger	48.0455591434711	25	0.00368304879514415
GCST90032305	C7dFYI	GCST90199690_buildGRCh38.tsv	CAG-873 sp001701165	Inverse variance weighted	48.0634746210099	26	0.0053117649964792
GCST90032359	C7dFYI	GCST90199690_buildGRCh38.tsv	Enterobacteriaceae	MR Egger	19.871083295249	16	0.226083222465839
GCST90032359	C7dFYI	GCST90199690_buildGRCh38.tsv	Enterobacteriaceae	Inverse variance weighted	20.316436445303	17	0.258364881046059
GCST90032362	C7dFYI	GCST90199690_buildGRCh38.tsv	Enterococcus B	MR Egger	18.5332467041857	29	0.932672554480112
GCST90032362	C7dFYI	GCST90199690_buildGRCh38.tsv	Enterococcus B	Inverse variance weighted	18.9760838274567	30	0.940507304074957
GCST90032372	C7dFYI	GCST90199690_buildGRCh38.tsv	Eubacterium F sp000434115	MR Egger	23.959392987879	17	0.120542499000112
GCST90032372	C7dFYI	GCST90199690_buildGRCh38.tsv	Eubacterium F sp000434115	Inverse variance weighted	37.3445431656756	18	0.0047246776623976
GCST90032406	C7dFYI	GCST90199690_buildGRCh38.tsv	Fusobacterium A	MR Egger	34.5337973569609	22	0.043313304027749
GCST90032406	C7dFYI	GCST90199690_buildGRCh38.tsv	Fusobacterium A	Inverse variance weighted	36.1735058360088	23	0.0396014382482575
GCST90032407	C7dFYI	GCST90199690_buildGRCh38.tsv	GCA-900066135 sp900066135	MR Egger	19.0163564564824	17	0.327594126385233
GCST90032407	C7dFYI	GCST90199690_buildGRCh38.tsv	GCA-900066135 sp900066135	Inverse variance weighted	19.2062461509132	18	0.379227614819485
GCST90032422	C7dFYI	GCST90199690_buildGRCh38.tsv	Gramella	MR Egger	26.6675124774013	19	0.11263921730123
GCST90032422	C7dFYI	GCST90199690_buildGRCh38.tsv	Gramella	Inverse variance weighted	29.1963468106281	20	0.0839646194237247
GCST90032431	C7dFYI	GCST90199690_buildGRCh38.tsv	Holdemania sp900120005	MR Egger	10.0361443116014	16	0.864733972100436
GCST90032431	C7dFYI	GCST90199690_buildGRCh38.tsv	Holdemania sp900120005	Inverse variance weighted	12.0176839236109	17	0.799065203101751
GCST90032500	C7dFYI	GCST90199690_buildGRCh38.tsv	Parabacteroides sp000436495	MR Egger	17.4121834610617	15	0.294826846038035
GCST90032500	C7dFYI	GCST90199690_buildGRCh38.tsv	Parabacteroides sp000436495	Inverse variance weighted	17.6463075475479	16	0.345011165401751
GCST90032504	C7dFYI	GCST90199690_buildGRCh38.tsv	Paramuribaculum sp001689565	MR Egger	8.02924550082331	12	0.782840789845676
GCST90032504	C7dFYI	GCST90199690_buildGRCh38.tsv	Paramuribaculum sp001689565	Inverse variance weighted	8.39458175076853	13	0.816978184914232
GCST90032525	C7dFYI	GCST90199690_buildGRCh38.tsv	Propionibacterium freudenreichii	MR Egger	13.6654353433266	17	0.690626694276788
GCST90032525	C7dFYI	GCST90199690_buildGRCh38.tsv	Propionibacterium freudenreichii	Inverse variance weighted	14.0876578270242	18	0.723359338891682
GCST90032611	C7dFYI	GCST90199690_buildGRCh38.tsv	UBA2658 sp002841545	MR Egger	10.7892048415738	8	0.213931578201812
GCST90032611	C7dFYI	GCST90199690_buildGRCh38.tsv	UBA2658 sp002841545	Inverse variance weighted	10.840013098747	9	0.286834893636776
GCST90032227	OZ1Z4W	GCST90199706_buildGRCh38.tsv	Bifidobacterium longum	MR Egger	9.26770309771057	10	0.506900118849224
GCST90032227	OZ1Z4W	GCST90199706_buildGRCh38.tsv	Bifidobacterium longum	Inverse variance weighted	13.1732057255446	11	0.282155724571431
GCST90032229	OZ1Z4W	GCST90199706_buildGRCh38.tsv	Bifidobacterium ruminantium	MR Egger	36.6023	16	0.00238472507385878
GCST90032229	OZ1Z4W	GCST90199706_buildGRCh38.tsv	Bifidobacterium ruminantium	Inverse variance weighted	38.8315642677813	17	0.00188630655790623
GCST90032240	OZ1Z4W	GCST90199706_buildGRCh38.tsv	Borreliales	MR Egger	10.0431424213446	12	0.612175669814742
GCST90032240	OZ1Z4W	GCST90199706_buildGRCh38.tsv	Borreliales	Inverse variance weighted	10.0506503981791	13	0.689787350381041
GCST90032250	OZ1Z4W	GCST90199706_buildGRCh38.tsv	CAG-1000	MR Egger	17.060873547445	18	0.518923562648838
GCST90032250	OZ1Z4W	GCST90199706_buildGRCh38.tsv	CAG-1000	Inverse variance weighted	17.310620412056	19	0.56883288326154
GCST90032256	OZ1Z4W	GCST90199706_buildGRCh38.tsv	CAG-170 sp003516765	MR Egger	22.786129478497	18	0.198942932627353
GCST90032256	OZ1Z4W	GCST90199706_buildGRCh38.tsv	CAG-170 sp003516765	Inverse variance weighted	23.5150708355042	19	0.215415662858975
GCST90032261	OZ1Z4W	GCST90199706_buildGRCh38.tsv	CAG-177	MR Egger	6.68373318999109	10	0.754926934523471
GCST90032261	OZ1Z4W	GCST90199706_buildGRCh38.tsv	CAG-177	Inverse variance weighted	10.1912072562841	11	0.513274464259718
GCST90032305	OZ1Z4W	GCST90199706_buildGRCh38.tsv	CAG-873 sp001701165	MR Egger	32.0527280718042	25	0.156492182642585
GCST90032305	OZ1Z4W	GCST90199706_buildGRCh38.tsv	CAG-873 sp001701165	Inverse variance weighted	32.8804561209022	26	0.165594542579867
GCST90032359	OZ1Z4W	GCST90199706_buildGRCh38.tsv	Enterobacteriaceae	MR Egger	13.8615940158836	16	0.609024092214151
GCST90032359	OZ1Z4W	GCST90199706_buildGRCh38.tsv	Enterobacteriaceae	Inverse variance weighted	13.933409491513	17	0.671809907881745
GCST90032362	OZ1Z4W	GCST90199706_buildGRCh38.tsv	Enterococcus B	MR Egger	39.4650791681269	29	0.093070450667036
GCST90032362	OZ1Z4W	GCST90199706_buildGRCh38.tsv	Enterococcus B	Inverse variance weighted	40.0118131849626	30	0.104635682202967
GCST90032372	OZ1Z4W	GCST90199706_buildGRCh38.tsv	Eubacterium F sp000434115	MR Egger	9.50765979445045	17	0.922978266421916
GCST90032372	OZ1Z4W	GCST90199706_buildGRCh38.tsv	Eubacterium F sp000434115	Inverse variance weighted	11.5353595765023	18	0.870274960859705
GCST90032406	OZ1Z4W	GCST90199706_buildGRCh38.tsv	Fusobacterium A	MR Egger	27.3002745825786	22	0.200043056908597
GCST90032406	OZ1Z4W	GCST90199706_buildGRCh38.tsv	Fusobacterium A	Inverse variance weighted	27.8839037740867	23	0.220203689468205
GCST90032407	OZ1Z4W	GCST90199706_buildGRCh38.tsv	GCA-900066135 sp900066135	MR Egger	10.9195223096295	17	0.86071686806292
GCST90032407	OZ1Z4W	GCST90199706_buildGRCh38.tsv	GCA-900066135 sp900066135	Inverse variance weighted	12.8072901420661	18	0.802891801708548
GCST90032422	OZ1Z4W	GCST90199706_buildGRCh38.tsv	Gramella	MR Egger	7.68040906969256	19	0.989607689131348
GCST90032422	OZ1Z4W	GCST90199706_buildGRCh38.tsv	Gramella	Inverse variance weighted	7.68437374034394	20	0.993758478431878
GCST90032431	OZ1Z4W	GCST90199706_buildGRCh38.tsv	Holdemania sp900120005	MR Egger	17.6370243632422	16	0.3455760562332
GCST90032431	OZ1Z4W	GCST90199706_buildGRCh38.tsv	Holdemania sp900120005	Inverse variance weighted	18.5360247162618	17	0.355804171768681
GCST90032500	OZ1Z4W	GCST90199706_buildGRCh38.tsv	Parabacteroides sp000436495	MR Egger	7.71423473389502	15	0.934727660247964
GCST90032500	OZ1Z4W	GCST90199706_buildGRCh38.tsv	Parabacteroides sp000436495	Inverse variance weighted	7.72595531973628	16	0.956609029235843
GCST90032504	OZ1Z4W	GCST90199706_buildGRCh38.tsv	Paramuribaculum sp001689565	MR Egger	20.313285096808	12	0.0613869316709142
GCST90032504	OZ1Z4W	GCST90199706_buildGRCh38.tsv	Paramuribaculum sp001689565	Inverse variance weighted	20.8762260043884	13	0.0754130756995674
GCST90032525	OZ1Z4W	GCST90199706_buildGRCh38.tsv	Propionibacterium freudenreichii	MR Egger	13.7314778913126	17	0.686010043381763
GCST90032525	OZ1Z4W	GCST90199706_buildGRCh38.tsv	Propionibacterium freudenreichii	Inverse variance weighted	13.8315053581709	18	0.740007269083149
GCST90032611	OZ1Z4W	GCST90199706_buildGRCh38.tsv	UBA2658 sp002841545	MR Egger	3.45783242113185	8	0.902437519301194
GCST90032611	OZ1Z4W	GCST90199706_buildGRCh38.tsv	UBA2658 sp002841545	Inverse variance weighted	3.52822229846506	9	0.939639234002806
GCST90032227	EQnf58	GCST90199752_buildGRCh38.tsv	Bifidobacterium longum	MR Egger	10.1620115062019	10	0.426396376943214
GCST90032227	EQnf58	GCST90199752_buildGRCh38.tsv	Bifidobacterium longum	Inverse variance weighted	10.1620208565367	11	0.515874919426439
GCST90032229	EQnf58	GCST90199752_buildGRCh38.tsv	Bifidobacterium ruminantium	MR Egger	24.0547431770373	16	0.0883156453496486
GCST90032229	EQnf58	GCST90199752_buildGRCh38.tsv	Bifidobacterium ruminantium	Inverse variance weighted	24.6373415635866	17	0.103126387774549
GCST90032240	EQnf58	GCST90199752_buildGRCh38.tsv	Borreliales	MR Egger	9.27335520629568	12	0.679421912432244
GCST90032240	EQnf58	GCST90199752_buildGRCh38.tsv	Borreliales	Inverse variance weighted	9.27341404512246	13	0.751994506649491
GCST90032250	EQnf58	GCST90199752_buildGRCh38.tsv	CAG-1000	MR Egger	15.7073506174242	18	0.612963106347854
GCST90032250	EQnf58	GCST90199752_buildGRCh38.tsv	CAG-1000	Inverse variance weighted	15.8569934306307	19	0.666797246427171
GCST90032256	EQnf58	GCST90199752_buildGRCh38.tsv	CAG-170 sp003516765	MR Egger	15.4418671146553	18	0.631437027097587
GCST90032256	EQnf58	GCST90199752_buildGRCh38.tsv	CAG-170 sp003516765	Inverse variance weighted	16.0727831569644	19	0.652416409592548
GCST90032261	EQnf58	GCST90199752_buildGRCh38.tsv	CAG-177	MR Egger	9.72119949233978	10	0.465284526949962
GCST90032261	EQnf58	GCST90199752_buildGRCh38.tsv	CAG-177	Inverse variance weighted	12.390360107776	11	0.335027490709578
GCST90032305	EQnf58	GCST90199752_buildGRCh38.tsv	CAG-873 sp001701165	MR Egger	21.3874131451749	25	0.670820745846728
GCST90032305	EQnf58	GCST90199752_buildGRCh38.tsv	CAG-873 sp001701165	Inverse variance weighted	21.3888764829157	26	0.721622910052454
GCST90032359	EQnf58	GCST90199752_buildGRCh38.tsv	Enterobacteriaceae	MR Egger	27.1183495659738	16	0.0401863165878075
GCST90032359	EQnf58	GCST90199752_buildGRCh38.tsv	Enterobacteriaceae	Inverse variance weighted	27.1692603147226	17	0.0556317067863588
GCST90032362	EQnf58	GCST90199752_buildGRCh38.tsv	Enterococcus B	MR Egger	34.5997898339282	29	0.217982632880194
GCST90032362	EQnf58	GCST90199752_buildGRCh38.tsv	Enterococcus B	Inverse variance weighted	34.7100196530206	30	0.25334456235975
GCST90032372	EQnf58	GCST90199752_buildGRCh38.tsv	Eubacterium F sp000434115	MR Egger	12.3093838349785	17	0.781051600000707
GCST90032372	EQnf58	GCST90199752_buildGRCh38.tsv	Eubacterium F sp000434115	Inverse variance weighted	14.4254242987906	18	0.700967110461366
GCST90032406	EQnf58	GCST90199752_buildGRCh38.tsv	Fusobacterium A	MR Egger	11.1289740343037	22	0.97286021985467
GCST90032406	EQnf58	GCST90199752_buildGRCh38.tsv	Fusobacterium A	Inverse variance weighted	11.8167905609684	23	0.973200940548102
GCST90032407	EQnf58	GCST90199752_buildGRCh38.tsv	GCA-900066135 sp900066135	MR Egger	9.83918746188043	17	0.910218098260469
GCST90032407	EQnf58	GCST90199752_buildGRCh38.tsv	GCA-900066135 sp900066135	Inverse variance weighted	9.95026532683267	18	0.933517553110515
GCST90032422	EQnf58	GCST90199752_buildGRCh38.tsv	Gramella	MR Egger	17.9671579808128	19	0.524633068719758
GCST90032422	EQnf58	GCST90199752_buildGRCh38.tsv	Gramella	Inverse variance weighted	18.0905063332704	20	0.581446109936396
GCST90032431	EQnf58	GCST90199752_buildGRCh38.tsv	Holdemania sp900120005	MR Egger	27.2785874826167	16	0.0384886339760798
GCST90032431	EQnf58	GCST90199752_buildGRCh38.tsv	Holdemania sp900120005	Inverse variance weighted	28.0073552761965	17	0.0448523423788188
GCST90032500	EQnf58	GCST90199752_buildGRCh38.tsv	Parabacteroides sp000436495	MR Egger	9.94558843247492	15	0.82314851932102
GCST90032500	EQnf58	GCST90199752_buildGRCh38.tsv	Parabacteroides sp000436495	Inverse variance weighted	9.9823097406418	16	0.867550518569568
GCST90032504	EQnf58	GCST90199752_buildGRCh38.tsv	Paramuribaculum sp001689565	MR Egger	18.324580988495	12	0.106184669329273
GCST90032504	EQnf58	GCST90199752_buildGRCh38.tsv	Paramuribaculum sp001689565	Inverse variance weighted	18.3552641393972	13	0.144490180440369
GCST90032525	EQnf58	GCST90199752_buildGRCh38.tsv	Propionibacterium freudenreichii	MR Egger	15.6507223110003	17	0.548716388675823
GCST90032525	EQnf58	GCST90199752_buildGRCh38.tsv	Propionibacterium freudenreichii	Inverse variance weighted	16.117542020698	18	0.584344288052735
GCST90032611	EQnf58	GCST90199752_buildGRCh38.tsv	UBA2658 sp002841545	MR Egger	9.19165571264565	8	0.326387118004756
GCST90032611	EQnf58	GCST90199752_buildGRCh38.tsv	UBA2658 sp002841545	Inverse variance weighted	10.9812949404533	9	0.276993254819495
GCST90032227	5qkxMK	GCST90199763_buildGRCh38.tsv	Bifidobacterium longum	MR Egger	7.09139167641476	10	0.716789773598679
GCST90032227	5qkxMK	GCST90199763_buildGRCh38.tsv	Bifidobacterium longum	Inverse variance weighted	8.61159251275265	11	0.657694740070431
GCST90032229	5qkxMK	GCST90199763_buildGRCh38.tsv	Bifidobacterium ruminantium	MR Egger	24.9376867938007	16	0.0709315411016984
GCST90032229	5qkxMK	GCST90199763_buildGRCh38.tsv	Bifidobacterium ruminantium	Inverse variance weighted	26.4787083467113	17	0.0661694310018816
GCST90032240	5qkxMK	GCST90199763_buildGRCh38.tsv	Borreliales	MR Egger	9.6877786699169	12	0.643330393240438
GCST90032240	5qkxMK	GCST90199763_buildGRCh38.tsv	Borreliales	Inverse variance weighted	9.7667311453601	13	0.712889254722478
GCST90032250	5qkxMK	GCST90199763_buildGRCh38.tsv	CAG-1000	MR Egger	26.5455008950815	18	0.0879237559506296
GCST90032250	5qkxMK	GCST90199763_buildGRCh38.tsv	CAG-1000	Inverse variance weighted	26.5736691217483	19	0.114982212388257
GCST90032256	5qkxMK	GCST90199763_buildGRCh38.tsv	CAG-170 sp003516765	MR Egger	21.8496051950136	18	0.238730695396604
GCST90032256	5qkxMK	GCST90199763_buildGRCh38.tsv	CAG-170 sp003516765	Inverse variance weighted	21.9625811358041	19	0.28612250089442
GCST90032261	5qkxMK	GCST90199763_buildGRCh38.tsv	CAG-177	MR Egger	15.826604282229	10	0.104704803679948
GCST90032261	5qkxMK	GCST90199763_buildGRCh38.tsv	CAG-177	Inverse variance weighted	16.0343480318912	11	0.139860504672191
GCST90032305	5qkxMK	GCST90199763_buildGRCh38.tsv	CAG-873 sp001701165	MR Egger	18.5850207027585	25	0.816571849047614
GCST90032305	5qkxMK	GCST90199763_buildGRCh38.tsv	CAG-873 sp001701165	Inverse variance weighted	20.0106927592874	26	0.791049474042738
GCST90032359	5qkxMK	GCST90199763_buildGRCh38.tsv	Enterobacteriaceae	MR Egger	8.06442203331591	16	0.946925322029648
GCST90032359	5qkxMK	GCST90199763_buildGRCh38.tsv	Enterobacteriaceae	Inverse variance weighted	8.06518564391629	17	0.965132919495074
GCST90032362	5qkxMK	GCST90199763_buildGRCh38.tsv	Enterococcus B	MR Egger	21.2636268143826	29	0.8493656735193
GCST90032362	5qkxMK	GCST90199763_buildGRCh38.tsv	Enterococcus B	Inverse variance weighted	22.4470232805225	30	0.837293278715658
GCST90032372	5qkxMK	GCST90199763_buildGRCh38.tsv	Eubacterium F sp000434115	MR Egger	10.5152278251302	17	0.880627660249342
GCST90032372	5qkxMK	GCST90199763_buildGRCh38.tsv	Eubacterium F sp000434115	Inverse variance weighted	10.5293628469769	18	0.913251578966902
GCST90032406	5qkxMK	GCST90199763_buildGRCh38.tsv	Fusobacterium A	MR Egger	24.2087290043453	22	0.336384092441998
GCST90032406	5qkxMK	GCST90199763_buildGRCh38.tsv	Fusobacterium A	Inverse variance weighted	24.4559151994071	23	0.378933911997805
GCST90032407	5qkxMK	GCST90199763_buildGRCh38.tsv	GCA-900066135 sp900066135	MR Egger	28.5299316918011	17	0.0391144047001643
GCST90032407	5qkxMK	GCST90199763_buildGRCh38.tsv	GCA-900066135 sp900066135	Inverse variance weighted	31.4503690651377	18	0.0255172143065278
GCST90032422	5qkxMK	GCST90199763_buildGRCh38.tsv	Gramella	MR Egger	24.5774866002531	19	0.174924698061062
GCST90032422	5qkxMK	GCST90199763_buildGRCh38.tsv	Gramella	Inverse variance weighted	24.5796313510996	20	0.217988806877955
GCST90032431	5qkxMK	GCST90199763_buildGRCh38.tsv	Holdemania sp900120005	MR Egger	17.6817773971794	16	0.342857782824788
GCST90032431	5qkxMK	GCST90199763_buildGRCh38.tsv	Holdemania sp900120005	Inverse variance weighted	19.0260010409207	17	0.327041770888116
GCST90032500	5qkxMK	GCST90199763_buildGRCh38.tsv	Parabacteroides sp000436495	MR Egger	12.8268892240493	15	0.61566697236303
GCST90032500	5qkxMK	GCST90199763_buildGRCh38.tsv	Parabacteroides sp000436495	Inverse variance weighted	13.6372428423118	16	0.625718315568493
GCST90032504	5qkxMK	GCST90199763_buildGRCh38.tsv	Paramuribaculum sp001689565	MR Egger	15.7488958880012	12	0.203009671019179
GCST90032504	5qkxMK	GCST90199763_buildGRCh38.tsv	Paramuribaculum sp001689565	Inverse variance weighted	18.275051046771	13	0.147352421832617
GCST90032525	5qkxMK	GCST90199763_buildGRCh38.tsv	Propionibacterium freudenreichii	MR Egger	11.4145370383261	17	0.834221137596708
GCST90032525	5qkxMK	GCST90199763_buildGRCh38.tsv	Propionibacterium freudenreichii	Inverse variance weighted	11.6566174201315	18	0.864449390925898
GCST90032611	5qkxMK	GCST90199763_buildGRCh38.tsv	UBA2658 sp002841545	MR Egger	4.29734295307909	8	0.829349243335084
GCST90032611	5qkxMK	GCST90199763_buildGRCh38.tsv	UBA2658 sp002841545	Inverse variance weighted	4.33360348813641	9	0.888116669434752
GCST90032227	Yhc5K4	GCST90199772_buildGRCh38.tsv	Bifidobacterium longum	MR Egger	5.33626350489515	10	0.867613720896011
GCST90032227	Yhc5K4	GCST90199772_buildGRCh38.tsv	Bifidobacterium longum	Inverse variance weighted	7.44808172366344	11	0.761723446719612
GCST90032229	Yhc5K4	GCST90199772_buildGRCh38.tsv	Bifidobacterium ruminantium	MR Egger	5.33383951411237	16	0.99382821809707
GCST90032229	Yhc5K4	GCST90199772_buildGRCh38.tsv	Bifidobacterium ruminantium	Inverse variance weighted	5.34928555305658	17	0.996598523534553
GCST90032240	Yhc5K4	GCST90199772_buildGRCh38.tsv	Borreliales	MR Egger	8.86199005864285	12	0.714670948280597
GCST90032240	Yhc5K4	GCST90199772_buildGRCh38.tsv	Borreliales	Inverse variance weighted	9.11032543965139	13	0.764561014322519
GCST90032250	Yhc5K4	GCST90199772_buildGRCh38.tsv	CAG-1000	MR Egger	18.3143247329319	18	0.435133561354819
GCST90032250	Yhc5K4	GCST90199772_buildGRCh38.tsv	CAG-1000	Inverse variance weighted	21.1580135984539	19	0.328135870463549
GCST90032256	Yhc5K4	GCST90199772_buildGRCh38.tsv	CAG-170 sp003516765	MR Egger	12.2623084992206	18	0.83340322608881
GCST90032256	Yhc5K4	GCST90199772_buildGRCh38.tsv	CAG-170 sp003516765	Inverse variance weighted	12.6553000008527	19	0.855740275248913
GCST90032261	Yhc5K4	GCST90199772_buildGRCh38.tsv	CAG-177	MR Egger	13.9933028896278	10	0.173297303070923
GCST90032261	Yhc5K4	GCST90199772_buildGRCh38.tsv	CAG-177	Inverse variance weighted	14.3916763071238	11	0.212072878976695
GCST90032305	Yhc5K4	GCST90199772_buildGRCh38.tsv	CAG-873 sp001701165	MR Egger	27.6776213547865	25	0.322906012163478
GCST90032305	Yhc5K4	GCST90199772_buildGRCh38.tsv	CAG-873 sp001701165	Inverse variance weighted	28.9537478669766	26	0.3131897329989
GCST90032359	Yhc5K4	GCST90199772_buildGRCh38.tsv	Enterobacteriaceae	MR Egger	12.0574314407331	16	0.740016896895748
GCST90032359	Yhc5K4	GCST90199772_buildGRCh38.tsv	Enterobacteriaceae	Inverse variance weighted	12.1184652345201	17	0.792911167517443
GCST90032362	Yhc5K4	GCST90199772_buildGRCh38.tsv	Enterococcus B	MR Egger	26.6564155736257	29	0.590236452243472
GCST90032362	Yhc5K4	GCST90199772_buildGRCh38.tsv	Enterococcus B	Inverse variance weighted	26.6624846672376	30	0.64093300061995
GCST90032372	Yhc5K4	GCST90199772_buildGRCh38.tsv	Eubacterium F sp000434115	MR Egger	22.0458491379875	17	0.182962213929141
GCST90032372	Yhc5K4	GCST90199772_buildGRCh38.tsv	Eubacterium F sp000434115	Inverse variance weighted	22.3598171293393	18	0.216401426070932
GCST90032406	Yhc5K4	GCST90199772_buildGRCh38.tsv	Fusobacterium A	MR Egger	25.9514260243486	22	0.253773397803826
GCST90032406	Yhc5K4	GCST90199772_buildGRCh38.tsv	Fusobacterium A	Inverse variance weighted	29.4737700052148	23	0.165111543188892
GCST90032407	Yhc5K4	GCST90199772_buildGRCh38.tsv	GCA-900066135 sp900066135	MR Egger	12.1975861350535	17	0.788027690217139
GCST90032407	Yhc5K4	GCST90199772_buildGRCh38.tsv	GCA-900066135 sp900066135	Inverse variance weighted	14.4897162357395	18	0.696654856047002
GCST90032422	Yhc5K4	GCST90199772_buildGRCh38.tsv	Gramella	MR Egger	22.0407198854166	19	0.282234377813307
GCST90032422	Yhc5K4	GCST90199772_buildGRCh38.tsv	Gramella	Inverse variance weighted	22.342590243059	20	0.322213810110826
GCST90032431	Yhc5K4	GCST90199772_buildGRCh38.tsv	Holdemania sp900120005	MR Egger	15.9611997093623	16	0.455672075985112
GCST90032431	Yhc5K4	GCST90199772_buildGRCh38.tsv	Holdemania sp900120005	Inverse variance weighted	18.0128134508081	17	0.388032939895064
GCST90032500	Yhc5K4	GCST90199772_buildGRCh38.tsv	Parabacteroides sp000436495	MR Egger	29.2610500024688	15	0.0148834674136456
GCST90032500	Yhc5K4	GCST90199772_buildGRCh38.tsv	Parabacteroides sp000436495	Inverse variance weighted	29.3485995216108	16	0.0216887669705965
GCST90032504	Yhc5K4	GCST90199772_buildGRCh38.tsv	Paramuribaculum sp001689565	MR Egger	8.90667209805628	12	0.710880545940247
GCST90032504	Yhc5K4	GCST90199772_buildGRCh38.tsv	Paramuribaculum sp001689565	Inverse variance weighted	8.93167675266161	13	0.778083884079341
GCST90032525	Yhc5K4	GCST90199772_buildGRCh38.tsv	Propionibacterium freudenreichii	MR Egger	23.8731612472101	17	0.12292245682981
GCST90032525	Yhc5K4	GCST90199772_buildGRCh38.tsv	Propionibacterium freudenreichii	Inverse variance weighted	24.308091881793	18	0.145191072846139
GCST90032611	Yhc5K4	GCST90199772_buildGRCh38.tsv	UBA2658 sp002841545	MR Egger	5.42315932852826	8	0.71153761424958
GCST90032611	Yhc5K4	GCST90199772_buildGRCh38.tsv	UBA2658 sp002841545	Inverse variance weighted	6.19033978823558	9	0.72072748556438
GCST90032227	L4l7Er	GCST90199855_buildGRCh38.tsv	Bifidobacterium longum	MR Egger	14.064948936668	10	0.170049648111828
GCST90032227	L4l7Er	GCST90199855_buildGRCh38.tsv	Bifidobacterium longum	Inverse variance weighted	15.0114629662269	11	0.181972750874506
GCST90032229	L4l7Er	GCST90199855_buildGRCh38.tsv	Bifidobacterium ruminantium	MR Egger	11.8175608971325	16	0.756440233917158
GCST90032229	L4l7Er	GCST90199855_buildGRCh38.tsv	Bifidobacterium ruminantium	Inverse variance weighted	12.1013238434829	17	0.793963176256035
GCST90032240	L4l7Er	GCST90199855_buildGRCh38.tsv	Borreliales	MR Egger	7.87861670260231	12	0.794542681311375
GCST90032240	L4l7Er	GCST90199855_buildGRCh38.tsv	Borreliales	Inverse variance weighted	7.94793170837678	13	0.846975795999327
GCST90032250	L4l7Er	GCST90199855_buildGRCh38.tsv	CAG-1000	MR Egger	16.1565466724781	18	0.581622825527928
GCST90032250	L4l7Er	GCST90199855_buildGRCh38.tsv	CAG-1000	Inverse variance weighted	17.8820936952132	19	0.530326691837728
GCST90032256	L4l7Er	GCST90199855_buildGRCh38.tsv	CAG-170 sp003516765	MR Egger	9.23798575260126	18	0.95397211871142
GCST90032256	L4l7Er	GCST90199855_buildGRCh38.tsv	CAG-170 sp003516765	Inverse variance weighted	9.42875424977918	19	0.965660322203582
GCST90032261	L4l7Er	GCST90199855_buildGRCh38.tsv	CAG-177	MR Egger	9.84750375207318	10	0.453972762230164
GCST90032261	L4l7Er	GCST90199855_buildGRCh38.tsv	CAG-177	Inverse variance weighted	11.8548816368683	11	0.374649642618072
GCST90032305	L4l7Er	GCST90199855_buildGRCh38.tsv	CAG-873 sp001701165	MR Egger	9.87306858188613	25	0.996980036609304
GCST90032305	L4l7Er	GCST90199855_buildGRCh38.tsv	CAG-873 sp001701165	Inverse variance weighted	10.7348063893793	26	0.996350526137648
GCST90032359	L4l7Er	GCST90199855_buildGRCh38.tsv	Enterobacteriaceae	MR Egger	14.7922667401483	16	0.539902661863378
GCST90032359	L4l7Er	GCST90199855_buildGRCh38.tsv	Enterobacteriaceae	Inverse variance weighted	15.1368620880241	17	0.585624189154025
GCST90032362	L4l7Er	GCST90199855_buildGRCh38.tsv	Enterococcus B	MR Egger	23.9085598774405	29	0.733427371982301
GCST90032362	L4l7Er	GCST90199855_buildGRCh38.tsv	Enterococcus B	Inverse variance weighted	25.0783083595527	30	0.721217366217635
GCST90032372	L4l7Er	GCST90199855_buildGRCh38.tsv	Eubacterium F sp000434115	MR Egger	21.3887598198728	17	0.209382015860824
GCST90032372	L4l7Er	GCST90199855_buildGRCh38.tsv	Eubacterium F sp000434115	Inverse variance weighted	21.6011292568558	18	0.250176010971532
GCST90032406	L4l7Er	GCST90199855_buildGRCh38.tsv	Fusobacterium A	MR Egger	28.5073574841079	22	0.159470439599179
GCST90032406	L4l7Er	GCST90199855_buildGRCh38.tsv	Fusobacterium A	Inverse variance weighted	31.3068234638028	23	0.115439920839729
GCST90032407	L4l7Er	GCST90199855_buildGRCh38.tsv	GCA-900066135 sp900066135	MR Egger	10.0254664422966	17	0.902538949128906
GCST90032407	L4l7Er	GCST90199855_buildGRCh38.tsv	GCA-900066135 sp900066135	Inverse variance weighted	10.1752702050768	18	0.926035063126972
GCST90032422	L4l7Er	GCST90199855_buildGRCh38.tsv	Gramella	MR Egger	19.7135725218702	19	0.411995136462857
GCST90032422	L4l7Er	GCST90199855_buildGRCh38.tsv	Gramella	Inverse variance weighted	20.179187043923	20	0.446772063498067
GCST90032431	L4l7Er	GCST90199855_buildGRCh38.tsv	Holdemania sp900120005	MR Egger	25.2445870342581	17	0.0893673698223243
GCST90032431	L4l7Er	GCST90199855_buildGRCh38.tsv	Holdemania sp900120005	Inverse variance weighted	25.7378870624689	18	0.105903852436495
GCST90032500	L4l7Er	GCST90199855_buildGRCh38.tsv	Parabacteroides sp000436495	MR Egger	11.8598260243088	15	0.689606694918116
GCST90032500	L4l7Er	GCST90199855_buildGRCh38.tsv	Parabacteroides sp000436495	Inverse variance weighted	14.8057970303696	16	0.538905649128543
GCST90032504	L4l7Er	GCST90199855_buildGRCh38.tsv	Paramuribaculum sp001689565	MR Egger	9.25317038300859	12	0.681167699533658
GCST90032504	L4l7Er	GCST90199855_buildGRCh38.tsv	Paramuribaculum sp001689565	Inverse variance weighted	9.3019004895968	13	0.749779281616934
GCST90032525	L4l7Er	GCST90199855_buildGRCh38.tsv	Propionibacterium freudenreichii	MR Egger	18.9621706775743	17	0.330707853077641
GCST90032525	L4l7Er	GCST90199855_buildGRCh38.tsv	Propionibacterium freudenreichii	Inverse variance weighted	19.0219262013933	18	0.39047443410997
GCST90032611	L4l7Er	GCST90199855_buildGRCh38.tsv	UBA2658 sp002841545	MR Egger	7.79111883423998	8	0.454135871849224
GCST90032611	L4l7Er	GCST90199855_buildGRCh38.tsv	UBA2658 sp002841545	Inverse variance weighted	8.14538671290745	9	0.519563846143402
GCST90032227	U1PcZS	GCST90199861_buildGRCh38.tsv	Bifidobacterium longum	MR Egger	7.69592087301145	10	0.658511280406308
GCST90032227	U1PcZS	GCST90199861_buildGRCh38.tsv	Bifidobacterium longum	Inverse variance weighted	7.75812120785083	11	0.734793184610865
GCST90032229	U1PcZS	GCST90199861_buildGRCh38.tsv	Bifidobacterium ruminantium	MR Egger	24.5606136172768	16	0.0779551352960622
GCST90032229	U1PcZS	GCST90199861_buildGRCh38.tsv	Bifidobacterium ruminantium	Inverse variance weighted	28.0607752354079	17	0.0442330688913814
GCST90032240	U1PcZS	GCST90199861_buildGRCh38.tsv	Borreliales	MR Egger	4.41422524345514	12	0.974750250869425
GCST90032240	U1PcZS	GCST90199861_buildGRCh38.tsv	Borreliales	Inverse variance weighted	6.30049625801296	13	0.934529345900013
GCST90032250	U1PcZS	GCST90199861_buildGRCh38.tsv	CAG-1000	MR Egger	21.564896631467	18	0.251876266384457
GCST90032250	U1PcZS	GCST90199861_buildGRCh38.tsv	CAG-1000	Inverse variance weighted	22.4494122723163	19	0.262463752876017
GCST90032256	U1PcZS	GCST90199861_buildGRCh38.tsv	CAG-170 sp003516765	MR Egger	6.5136747846899	18	0.993626641221171
GCST90032256	U1PcZS	GCST90199861_buildGRCh38.tsv	CAG-170 sp003516765	Inverse variance weighted	6.51615659849186	19	0.99638069411303
GCST90032261	U1PcZS	GCST90199861_buildGRCh38.tsv	CAG-177	MR Egger	20.7575740084356	10	0.0228488981857384
GCST90032261	U1PcZS	GCST90199861_buildGRCh38.tsv	CAG-177	Inverse variance weighted	21.2761975385047	11	0.0306199012186239
GCST90032305	U1PcZS	GCST90199861_buildGRCh38.tsv	CAG-873 sp001701165	MR Egger	15.0724779919944	25	0.939672030829251
GCST90032305	U1PcZS	GCST90199861_buildGRCh38.tsv	CAG-873 sp001701165	Inverse variance weighted	15.1796888389379	26	0.95395882458269
GCST90032359	U1PcZS	GCST90199861_buildGRCh38.tsv	Enterobacteriaceae	MR Egger	13.3332	16	0.648259986535574
GCST90032359	U1PcZS	GCST90199861_buildGRCh38.tsv	Enterobacteriaceae	Inverse variance weighted	13.8615882817395	17	0.676874232307467
GCST90032362	U1PcZS	GCST90199861_buildGRCh38.tsv	Enterococcus B	MR Egger	30.2469688207409	29	0.401751418073356
GCST90032362	U1PcZS	GCST90199861_buildGRCh38.tsv	Enterococcus B	Inverse variance weighted	31.577845932444	30	0.387414115780853
GCST90032372	U1PcZS	GCST90199861_buildGRCh38.tsv	Eubacterium F sp000434115	MR Egger	8.52845803493237	17	0.953904875898601
GCST90032372	U1PcZS	GCST90199861_buildGRCh38.tsv	Eubacterium F sp000434115	Inverse variance weighted	10.0669667522794	18	0.929698664912677
GCST90032406	U1PcZS	GCST90199861_buildGRCh38.tsv	Fusobacterium A	MR Egger	13.3142190693883	22	0.924025715949743
GCST90032406	U1PcZS	GCST90199861_buildGRCh38.tsv	Fusobacterium A	Inverse variance weighted	13.4465095656787	23	0.941633498169053
GCST90032407	U1PcZS	GCST90199861_buildGRCh38.tsv	GCA-900066135 sp900066135	MR Egger	15.7013444057591	17	0.545096846604014
GCST90032407	U1PcZS	GCST90199861_buildGRCh38.tsv	GCA-900066135 sp900066135	Inverse variance weighted	17.1239718295658	18	0.514597610437641
GCST90032422	U1PcZS	GCST90199861_buildGRCh38.tsv	Gramella	MR Egger	25.5863074243442	19	0.142134555166246
GCST90032422	U1PcZS	GCST90199861_buildGRCh38.tsv	Gramella	Inverse variance weighted	25.6938149137535	20	0.176164011571905
GCST90032431	U1PcZS	GCST90199861_buildGRCh38.tsv	Holdemania sp900120005	MR Egger	17.2144209699182	16	0.371854956058058
GCST90032431	U1PcZS	GCST90199861_buildGRCh38.tsv	Holdemania sp900120005	Inverse variance weighted	17.4268976515828	17	0.425825641460404
GCST90032500	U1PcZS	GCST90199861_buildGRCh38.tsv	Parabacteroides sp000436495	MR Egger	13.4324920615659	15	0.568930258886572
GCST90032500	U1PcZS	GCST90199861_buildGRCh38.tsv	Parabacteroides sp000436495	Inverse variance weighted	13.444923628193	16	0.63999054454891
GCST90032504	U1PcZS	GCST90199861_buildGRCh38.tsv	Paramuribaculum sp001689565	MR Egger	6.70389973850888	12	0.876544887587903
GCST90032504	U1PcZS	GCST90199861_buildGRCh38.tsv	Paramuribaculum sp001689565	Inverse variance weighted	6.93107144675806	13	0.905668665281173
GCST90032525	U1PcZS	GCST90199861_buildGRCh38.tsv	Propionibacterium freudenreichii	MR Egger	21.8982858112405	17	0.188662429702844
GCST90032525	U1PcZS	GCST90199861_buildGRCh38.tsv	Propionibacterium freudenreichii	Inverse variance weighted	23.8249778750788	18	0.16084582769319
GCST90032611	U1PcZS	GCST90199861_buildGRCh38.tsv	UBA2658 sp002841545	MR Egger	8.18067690562594	8	0.41602316740699
GCST90032611	U1PcZS	GCST90199861_buildGRCh38.tsv	UBA2658 sp002841545	Inverse variance weighted	8.2529098536071	9	0.508873762590417
GCST90032227	QNTret	GCST90199863_buildGRCh38.tsv	Bifidobacterium longum	MR Egger	11.7716529683961	10	0.300629624959872
GCST90032227	QNTret	GCST90199863_buildGRCh38.tsv	Bifidobacterium longum	Inverse variance weighted	12.3249580403182	11	0.339719406976826
GCST90032229	QNTret	GCST90199863_buildGRCh38.tsv	Bifidobacterium ruminantium	MR Egger	24.8462552348384	16	0.0725820707638016
GCST90032229	QNTret	GCST90199863_buildGRCh38.tsv	Bifidobacterium ruminantium	Inverse variance weighted	25.7336750535082	17	0.0794513022919198
GCST90032240	QNTret	GCST90199863_buildGRCh38.tsv	Borreliales	MR Egger	9.55761031696303	12	0.654708491516264
GCST90032240	QNTret	GCST90199863_buildGRCh38.tsv	Borreliales	Inverse variance weighted	10.3753586391499	13	0.662989513091817
GCST90032250	QNTret	GCST90199863_buildGRCh38.tsv	CAG-1000	MR Egger	17.8809148839887	18	0.463523218726715
GCST90032250	QNTret	GCST90199863_buildGRCh38.tsv	CAG-1000	Inverse variance weighted	17.8819870468562	19	0.530333837880034
GCST90032256	QNTret	GCST90199863_buildGRCh38.tsv	CAG-170 sp003516765	MR Egger	26.0937907540122	18	0.0976326653635788
GCST90032256	QNTret	GCST90199863_buildGRCh38.tsv	CAG-170 sp003516765	Inverse variance weighted	26.0939130425866	19	0.127593399241113
GCST90032261	QNTret	GCST90199863_buildGRCh38.tsv	CAG-177	MR Egger	4.36018591409527	10	0.929639107945085
GCST90032261	QNTret	GCST90199863_buildGRCh38.tsv	CAG-177	Inverse variance weighted	4.85928353094326	11	0.937789216539408
GCST90032305	QNTret	GCST90199863_buildGRCh38.tsv	CAG-873 sp001701165	MR Egger	19.1463564344162	25	0.790049522070302
GCST90032305	QNTret	GCST90199863_buildGRCh38.tsv	CAG-873 sp001701165	Inverse variance weighted	20.1799808605961	26	0.78295132916379
GCST90032359	QNTret	GCST90199863_buildGRCh38.tsv	Enterobacteriaceae	MR Egger	27.7968424234326	16	0.0334318064506196
GCST90032359	QNTret	GCST90199863_buildGRCh38.tsv	Enterobacteriaceae	Inverse variance weighted	28.2410878756503	17	0.0421988282459956
GCST90032362	QNTret	GCST90199863_buildGRCh38.tsv	Enterococcus B	MR Egger	32.2026410363777	29	0.311049307669222
GCST90032362	QNTret	GCST90199863_buildGRCh38.tsv	Enterococcus B	Inverse variance weighted	36.7392503150536	30	0.184863936554937
GCST90032372	QNTret	GCST90199863_buildGRCh38.tsv	Eubacterium F sp000434115	MR Egger	18.6268824433147	17	0.350364192694053
GCST90032372	QNTret	GCST90199863_buildGRCh38.tsv	Eubacterium F sp000434115	Inverse variance weighted	18.6849501131599	18	0.411460282241963
GCST90032406	QNTret	GCST90199863_buildGRCh38.tsv	Fusobacterium A	MR Egger	24.9435110097536	22	0.299783767390896
GCST90032406	QNTret	GCST90199863_buildGRCh38.tsv	Fusobacterium A	Inverse variance weighted	25.4934634915625	23	0.325354387135441
GCST90032407	QNTret	GCST90199863_buildGRCh38.tsv	GCA-900066135 sp900066135	MR Egger	16.5653778077396	17	0.484166951185381
GCST90032407	QNTret	GCST90199863_buildGRCh38.tsv	GCA-900066135 sp900066135	Inverse variance weighted	16.5699278582535	18	0.55283623625204
GCST90032422	QNTret	GCST90199863_buildGRCh38.tsv	Gramella	MR Egger	11.6617935524768	19	0.899568471710152
GCST90032422	QNTret	GCST90199863_buildGRCh38.tsv	Gramella	Inverse variance weighted	11.6619492459685	20	0.927220152859063
GCST90032431	QNTret	GCST90199863_buildGRCh38.tsv	Holdemania sp900120005	MR Egger	23.5915448289514	16	0.0988129341230328
GCST90032431	QNTret	GCST90199863_buildGRCh38.tsv	Holdemania sp900120005	Inverse variance weighted	24.6153510537029	17	0.10365634790569
GCST90032500	QNTret	GCST90199863_buildGRCh38.tsv	Parabacteroides sp000436495	MR Egger	10.890244218614	15	0.760335255855067
GCST90032500	QNTret	GCST90199863_buildGRCh38.tsv	Parabacteroides sp000436495	Inverse variance weighted	11.5334241901427	16	0.775425722872082
GCST90032504	QNTret	GCST90199863_buildGRCh38.tsv	Paramuribaculum sp001689565	MR Egger	12.3755275637841	12	0.416011105777369
GCST90032504	QNTret	GCST90199863_buildGRCh38.tsv	Paramuribaculum sp001689565	Inverse variance weighted	13.1449333378044	13	0.436680001358081
GCST90032525	QNTret	GCST90199863_buildGRCh38.tsv	Propionibacterium freudenreichii	MR Egger	20.5305926828492	17	0.247993176080193
GCST90032525	QNTret	GCST90199863_buildGRCh38.tsv	Propionibacterium freudenreichii	Inverse variance weighted	22.8775708763436	18	0.195338731547535
GCST90032611	QNTret	GCST90199863_buildGRCh38.tsv	UBA2658 sp002841545	MR Egger	7.77251984443994	8	0.456000794090313
GCST90032611	QNTret	GCST90199863_buildGRCh38.tsv	UBA2658 sp002841545	Inverse variance weighted	9.00803468598402	9	0.436532845821434
GCST90032227	QTn7Ai	GCST90199865_buildGRCh38.tsv	Bifidobacterium longum	MR Egger	14.8593721321889	10	0.137273630456754
GCST90032227	QTn7Ai	GCST90199865_buildGRCh38.tsv	Bifidobacterium longum	Inverse variance weighted	14.9411	11	0.18520747524024
GCST90032229	QTn7Ai	GCST90199865_buildGRCh38.tsv	Bifidobacterium ruminantium	MR Egger	8.34360416524876	16	0.937972663458391
GCST90032229	QTn7Ai	GCST90199865_buildGRCh38.tsv	Bifidobacterium ruminantium	Inverse variance weighted	8.34740790699121	17	0.958543334292851
GCST90032240	QTn7Ai	GCST90199865_buildGRCh38.tsv	Borreliales	MR Egger	14.8562457297333	12	0.249392302021903
GCST90032240	QTn7Ai	GCST90199865_buildGRCh38.tsv	Borreliales	Inverse variance weighted	14.8839059933888	13	0.31465626150163
GCST90032250	QTn7Ai	GCST90199865_buildGRCh38.tsv	CAG-1000	MR Egger	10.1513829810694	18	0.926853007885808
GCST90032250	QTn7Ai	GCST90199865_buildGRCh38.tsv	CAG-1000	Inverse variance weighted	10.9813960930736	19	0.924462642465885
GCST90032256	QTn7Ai	GCST90199865_buildGRCh38.tsv	CAG-170 sp003516765	MR Egger	21.1074789988392	18	0.274025329532453
GCST90032256	QTn7Ai	GCST90199865_buildGRCh38.tsv	CAG-170 sp003516765	Inverse variance weighted	22.7264765226237	19	0.24960428874338
GCST90032261	QTn7Ai	GCST90199865_buildGRCh38.tsv	CAG-177	MR Egger	5.63238932172252	10	0.845145206343527
GCST90032261	QTn7Ai	GCST90199865_buildGRCh38.tsv	CAG-177	Inverse variance weighted	6.16645247703805	11	0.86203024730542
GCST90032305	QTn7Ai	GCST90199865_buildGRCh38.tsv	CAG-873 sp001701165	MR Egger	15.5173611060601	25	0.928445603802053
GCST90032305	QTn7Ai	GCST90199865_buildGRCh38.tsv	CAG-873 sp001701165	Inverse variance weighted	15.7110675346841	26	0.942905999930422
GCST90032359	QTn7Ai	GCST90199865_buildGRCh38.tsv	Enterobacteriaceae	MR Egger	15.5155101462622	16	0.487254563585661
GCST90032359	QTn7Ai	GCST90199865_buildGRCh38.tsv	Enterobacteriaceae	Inverse variance weighted	17.0352516859496	17	0.451980269306314
GCST90032362	QTn7Ai	GCST90199865_buildGRCh38.tsv	Enterococcus B	MR Egger	29.1960252214519	29	0.454892022411676
GCST90032362	QTn7Ai	GCST90199865_buildGRCh38.tsv	Enterococcus B	Inverse variance weighted	33.656525900155	30	0.294771689180959
GCST90032372	QTn7Ai	GCST90199865_buildGRCh38.tsv	Eubacterium F sp000434115	MR Egger	17.4195379371934	17	0.426310897523501
GCST90032372	QTn7Ai	GCST90199865_buildGRCh38.tsv	Eubacterium F sp000434115	Inverse variance weighted	19.7077499741983	18	0.34951117814787
GCST90032406	QTn7Ai	GCST90199865_buildGRCh38.tsv	Fusobacterium A	MR Egger	18.0585052571745	22	0.702513959159053
GCST90032406	QTn7Ai	GCST90199865_buildGRCh38.tsv	Fusobacterium A	Inverse variance weighted	18.2545921234866	23	0.743536945301118
GCST90032407	QTn7Ai	GCST90199865_buildGRCh38.tsv	GCA-900066135 sp900066135	MR Egger	20.4742103404805	17	0.25069520299685
GCST90032407	QTn7Ai	GCST90199865_buildGRCh38.tsv	GCA-900066135 sp900066135	Inverse variance weighted	21.4757704158608	18	0.25609251097151
GCST90032422	QTn7Ai	GCST90199865_buildGRCh38.tsv	Gramella	MR Egger	37.8629320596102	19	0.00617756311028971
GCST90032422	QTn7Ai	GCST90199865_buildGRCh38.tsv	Gramella	Inverse variance weighted	37.9430765695123	20	0.00899845374736481
GCST90032431	QTn7Ai	GCST90199865_buildGRCh38.tsv	Holdemania sp900120005	MR Egger	17.331524356355	16	0.364464238581706
GCST90032431	QTn7Ai	GCST90199865_buildGRCh38.tsv	Holdemania sp900120005	Inverse variance weighted	17.5119745481871	17	0.420234353823981
GCST90032500	QTn7Ai	GCST90199865_buildGRCh38.tsv	Parabacteroides sp000436495	MR Egger	4.50465457721268	15	0.995554448261922
GCST90032500	QTn7Ai	GCST90199865_buildGRCh38.tsv	Parabacteroides sp000436495	Inverse variance weighted	5.31740413913553	16	0.993936177216093
GCST90032504	QTn7Ai	GCST90199865_buildGRCh38.tsv	Paramuribaculum sp001689565	MR Egger	9.88903628916887	12	0.625694905672866
GCST90032504	QTn7Ai	GCST90199865_buildGRCh38.tsv	Paramuribaculum sp001689565	Inverse variance weighted	11.4575679603488	13	0.57254335627638
GCST90032525	QTn7Ai	GCST90199865_buildGRCh38.tsv	Propionibacterium freudenreichii	MR Egger	14.2954114441756	17	0.646091728504992
GCST90032525	QTn7Ai	GCST90199865_buildGRCh38.tsv	Propionibacterium freudenreichii	Inverse variance weighted	14.5538135523674	18	0.692341247150069
GCST90032611	QTn7Ai	GCST90199865_buildGRCh38.tsv	UBA2658 sp002841545	MR Egger	5.25933120982718	8	0.729532905328464
GCST90032611	QTn7Ai	GCST90199865_buildGRCh38.tsv	UBA2658 sp002841545	Inverse variance weighted	5.85074489631574	9	0.754758486725257
GCST90032227	zZfLw8	GCST90199871_buildGRCh38.tsv	Bifidobacterium longum	MR Egger	18.5192410471546	10	0.0468114388601781
GCST90032227	zZfLw8	GCST90199871_buildGRCh38.tsv	Bifidobacterium longum	Inverse variance weighted	18.5193520541974	11	0.0702860761088729
GCST90032229	zZfLw8	GCST90199871_buildGRCh38.tsv	Bifidobacterium ruminantium	MR Egger	23.4629814930331	16	0.101907321630911
GCST90032229	zZfLw8	GCST90199871_buildGRCh38.tsv	Bifidobacterium ruminantium	Inverse variance weighted	23.5371569347051	17	0.1325662764421
GCST90032240	zZfLw8	GCST90199871_buildGRCh38.tsv	Borreliales	MR Egger	3.80306031603357	12	0.986733539410217
GCST90032240	zZfLw8	GCST90199871_buildGRCh38.tsv	Borreliales	Inverse variance weighted	5.6068849184756	13	0.959298512115524
GCST90032250	zZfLw8	GCST90199871_buildGRCh38.tsv	CAG-1000	MR Egger	22.2816594367645	18	0.21972009090966
GCST90032250	zZfLw8	GCST90199871_buildGRCh38.tsv	CAG-1000	Inverse variance weighted	22.514003546955	19	0.259426478956774
GCST90032256	zZfLw8	GCST90199871_buildGRCh38.tsv	CAG-170 sp003516765	MR Egger	14.7719465154575	18	0.67756204892448
GCST90032256	zZfLw8	GCST90199871_buildGRCh38.tsv	CAG-170 sp003516765	Inverse variance weighted	14.9034429929885	19	0.72871421237349
GCST90032261	zZfLw8	GCST90199871_buildGRCh38.tsv	CAG-177	MR Egger	6.73452371915797	10	0.750247283188253
GCST90032261	zZfLw8	GCST90199871_buildGRCh38.tsv	CAG-177	Inverse variance weighted	8.17239	11	0.697782906428329
GCST90032305	zZfLw8	GCST90199871_buildGRCh38.tsv	CAG-873 sp001701165	MR Egger	28.138000050173	25	0.301539590961381
GCST90032305	zZfLw8	GCST90199871_buildGRCh38.tsv	CAG-873 sp001701165	Inverse variance weighted	31.874163914447	26	0.197315006353454
GCST90032359	zZfLw8	GCST90199871_buildGRCh38.tsv	Enterobacteriaceae	MR Egger	9.80518823360372	16	0.876601810392959
GCST90032359	zZfLw8	GCST90199871_buildGRCh38.tsv	Enterobacteriaceae	Inverse variance weighted	12.3496080545323	17	0.778520487928418
GCST90032362	zZfLw8	GCST90199871_buildGRCh38.tsv	Enterococcus B	MR Egger	29.4832327324588	29	0.440121694206242
GCST90032362	zZfLw8	GCST90199871_buildGRCh38.tsv	Enterococcus B	Inverse variance weighted	29.9620795142977	30	0.467597138609655
GCST90032372	zZfLw8	GCST90199871_buildGRCh38.tsv	Eubacterium F sp000434115	MR Egger	11.6798872095556	17	0.819121710264868
GCST90032372	zZfLw8	GCST90199871_buildGRCh38.tsv	Eubacterium F sp000434115	Inverse variance weighted	11.8493380188506	18	0.854917539011009
GCST90032406	zZfLw8	GCST90199871_buildGRCh38.tsv	Fusobacterium A	MR Egger	17.9224505003733	22	0.710576200639172
GCST90032406	zZfLw8	GCST90199871_buildGRCh38.tsv	Fusobacterium A	Inverse variance weighted	17.9260794607333	23	0.761486526756398
GCST90032407	zZfLw8	GCST90199871_buildGRCh38.tsv	GCA-900066135 sp900066135	MR Egger	7.10604993757375	17	0.982133543732521
GCST90032407	zZfLw8	GCST90199871_buildGRCh38.tsv	GCA-900066135 sp900066135	Inverse variance weighted	9.0187798864432	18	0.95930606943806
GCST90032422	zZfLw8	GCST90199871_buildGRCh38.tsv	Gramella	MR Egger	19.1283894652339	19	0.448627981022882
GCST90032422	zZfLw8	GCST90199871_buildGRCh38.tsv	Gramella	Inverse variance weighted	19.5883808444216	20	0.483928575133145
GCST90032431	zZfLw8	GCST90199871_buildGRCh38.tsv	Holdemania sp900120005	MR Egger	20.189354228604	16	0.211813052985197
GCST90032431	zZfLw8	GCST90199871_buildGRCh38.tsv	Holdemania sp900120005	Inverse variance weighted	21.9195305287411	17	0.187833536557579
GCST90032500	zZfLw8	GCST90199871_buildGRCh38.tsv	Parabacteroides sp000436495	MR Egger	13.7093461708781	15	0.547677397196102
GCST90032500	zZfLw8	GCST90199871_buildGRCh38.tsv	Parabacteroides sp000436495	Inverse variance weighted	13.8306674562495	16	0.611327179435177
GCST90032504	zZfLw8	GCST90199871_buildGRCh38.tsv	Paramuribaculum sp001689565	MR Egger	5.83650164258757	12	0.924098389034271
GCST90032504	zZfLw8	GCST90199871_buildGRCh38.tsv	Paramuribaculum sp001689565	Inverse variance weighted	7.01922684609822	13	0.901158004720566
GCST90032525	zZfLw8	GCST90199871_buildGRCh38.tsv	Propionibacterium freudenreichii	MR Egger	20.8687433131644	17	0.232216565252626
GCST90032525	zZfLw8	GCST90199871_buildGRCh38.tsv	Propionibacterium freudenreichii	Inverse variance weighted	20.8944573936027	18	0.284771213603548
GCST90032611	zZfLw8	GCST90199871_buildGRCh38.tsv	UBA2658 sp002841545	MR Egger	6.52003801102122	8	0.589185884776735
GCST90032611	zZfLw8	GCST90199871_buildGRCh38.tsv	UBA2658 sp002841545	Inverse variance weighted	6.58821426268653	9	0.679905423863106
GCST90032227	W0Ovqb	GCST90199872_buildGRCh38.tsv	Bifidobacterium longum	MR Egger	11.3118622589075	10	0.333742819446197
GCST90032227	W0Ovqb	GCST90199872_buildGRCh38.tsv	Bifidobacterium longum	Inverse variance weighted	11.3443934378806	11	0.414878343034759
GCST90032229	W0Ovqb	GCST90199872_buildGRCh38.tsv	Bifidobacterium ruminantium	MR Egger	22.5383926232213	16	0.126642503021837
GCST90032229	W0Ovqb	GCST90199872_buildGRCh38.tsv	Bifidobacterium ruminantium	Inverse variance weighted	23.1710253135482	17	0.143765250986807
GCST90032240	W0Ovqb	GCST90199872_buildGRCh38.tsv	Borreliales	MR Egger	7.80591018551934	12	0.800107966465503
GCST90032240	W0Ovqb	GCST90199872_buildGRCh38.tsv	Borreliales	Inverse variance weighted	8.35822266062326	13	0.81950516044216
GCST90032250	W0Ovqb	GCST90199872_buildGRCh38.tsv	CAG-1000	MR Egger	20.400371309292	18	0.310735805524155
GCST90032250	W0Ovqb	GCST90199872_buildGRCh38.tsv	CAG-1000	Inverse variance weighted	20.537832228058	19	0.362890181376698
GCST90032256	W0Ovqb	GCST90199872_buildGRCh38.tsv	CAG-170 sp003516765	MR Egger	8.61919583005401	18	0.967922558773814
GCST90032256	W0Ovqb	GCST90199872_buildGRCh38.tsv	CAG-170 sp003516765	Inverse variance weighted	9.01861356392131	19	0.973168965826867
GCST90032261	W0Ovqb	GCST90199872_buildGRCh38.tsv	CAG-177	MR Egger	4.72046165584862	10	0.909052365120196
GCST90032261	W0Ovqb	GCST90199872_buildGRCh38.tsv	CAG-177	Inverse variance weighted	6.91228664471156	11	0.80614155660095
GCST90032305	W0Ovqb	GCST90199872_buildGRCh38.tsv	CAG-873 sp001701165	MR Egger	24.3251313524031	25	0.500656660866243
GCST90032305	W0Ovqb	GCST90199872_buildGRCh38.tsv	CAG-873 sp001701165	Inverse variance weighted	26.7842781475558	26	0.420712228928378
GCST90032359	W0Ovqb	GCST90199872_buildGRCh38.tsv	Enterobacteriaceae	MR Egger	9.83664825572525	16	0.875018495114911
GCST90032359	W0Ovqb	GCST90199872_buildGRCh38.tsv	Enterobacteriaceae	Inverse variance weighted	10.1629746673774	17	0.896637095481269
GCST90032362	W0Ovqb	GCST90199872_buildGRCh38.tsv	Enterococcus B	MR Egger	33.2685601393056	29	0.267039515644376
GCST90032362	W0Ovqb	GCST90199872_buildGRCh38.tsv	Enterococcus B	Inverse variance weighted	33.3876585988718	30	0.305968080556443
GCST90032372	W0Ovqb	GCST90199872_buildGRCh38.tsv	Eubacterium F sp000434115	MR Egger	7.21950114299669	17	0.980524273964931
GCST90032372	W0Ovqb	GCST90199872_buildGRCh38.tsv	Eubacterium F sp000434115	Inverse variance weighted	7.77102456010949	18	0.981853554271315
GCST90032406	W0Ovqb	GCST90199872_buildGRCh38.tsv	Fusobacterium A	MR Egger	17.793593776953	22	0.718153581067939
GCST90032406	W0Ovqb	GCST90199872_buildGRCh38.tsv	Fusobacterium A	Inverse variance weighted	17.9421461053664	23	0.760619864231389
GCST90032407	W0Ovqb	GCST90199872_buildGRCh38.tsv	GCA-900066135 sp900066135	MR Egger	9.95600094639129	17	0.905445240435844
GCST90032407	W0Ovqb	GCST90199872_buildGRCh38.tsv	GCA-900066135 sp900066135	Inverse variance weighted	10.6573254747685	18	0.908328463318445
GCST90032422	W0Ovqb	GCST90199872_buildGRCh38.tsv	Gramella	MR Egger	20.4323554382344	19	0.36899534566283
GCST90032422	W0Ovqb	GCST90199872_buildGRCh38.tsv	Gramella	Inverse variance weighted	20.4446916752885	20	0.430439048994435
GCST90032431	W0Ovqb	GCST90199872_buildGRCh38.tsv	Holdemania sp900120005	MR Egger	15.4335864791145	16	0.49314
GCST90032431	W0Ovqb	GCST90199872_buildGRCh38.tsv	Holdemania sp900120005	Inverse variance weighted	17.162425667723	17	0.443415280610569
GCST90032500	W0Ovqb	GCST90199872_buildGRCh38.tsv	Parabacteroides sp000436495	MR Egger	6.73931129101513	15	0.96448398986984
GCST90032500	W0Ovqb	GCST90199872_buildGRCh38.tsv	Parabacteroides sp000436495	Inverse variance weighted	6.78623301963941	16	0.977164595345273
GCST90032504	W0Ovqb	GCST90199872_buildGRCh38.tsv	Paramuribaculum sp001689565	MR Egger	8.40106444772017	12	0.753055963739289
GCST90032504	W0Ovqb	GCST90199872_buildGRCh38.tsv	Paramuribaculum sp001689565	Inverse variance weighted	9.01033923922571	13	0.772162213714552
GCST90032525	W0Ovqb	GCST90199872_buildGRCh38.tsv	Propionibacterium freudenreichii	MR Egger	25.9928078437894	17	0.0745916641503321
GCST90032525	W0Ovqb	GCST90199872_buildGRCh38.tsv	Propionibacterium freudenreichii	Inverse variance weighted	26.6919650241739	18	0.084957104906459
GCST90032611	W0Ovqb	GCST90199872_buildGRCh38.tsv	UBA2658 sp002841545	MR Egger	11.9322512111946	8	0.154252361971364
GCST90032611	W0Ovqb	GCST90199872_buildGRCh38.tsv	UBA2658 sp002841545	Inverse variance weighted	11.9521961216029	9	0.216017698353205
GCST90032227	h7W2q1	GCST90199875_buildGRCh38.tsv	Bifidobacterium longum	MR Egger	9.00657841491216	10	0.531479374026062
GCST90032227	h7W2q1	GCST90199875_buildGRCh38.tsv	Bifidobacterium longum	Inverse variance weighted	10.4438787379175	11	0.4909563419488
GCST90032229	h7W2q1	GCST90199875_buildGRCh38.tsv	Bifidobacterium ruminantium	MR Egger	13.3406531461448	16	0.647706208488465
GCST90032229	h7W2q1	GCST90199875_buildGRCh38.tsv	Bifidobacterium ruminantium	Inverse variance weighted	14.7925270732618	17	0.610422784944688
GCST90032240	h7W2q1	GCST90199875_buildGRCh38.tsv	Borreliales	MR Egger	7.93230808213527	12	0.790397656611868
GCST90032240	h7W2q1	GCST90199875_buildGRCh38.tsv	Borreliales	Inverse variance weighted	8.09241449051733	13	0.837527912603885
GCST90032250	h7W2q1	GCST90199875_buildGRCh38.tsv	CAG-1000	MR Egger	13.1923444957709	18	0.780021925359266
GCST90032250	h7W2q1	GCST90199875_buildGRCh38.tsv	CAG-1000	Inverse variance weighted	13.6332472890282	19	0.804636004447015
GCST90032256	h7W2q1	GCST90199875_buildGRCh38.tsv	CAG-170 sp003516765	MR Egger	31.8042390222769	18	0.0231897182423022
GCST90032256	h7W2q1	GCST90199875_buildGRCh38.tsv	CAG-170 sp003516765	Inverse variance weighted	32.9714320105552	19	0.0242231815054725
GCST90032261	h7W2q1	GCST90199875_buildGRCh38.tsv	CAG-177	MR Egger	4.81304433634505	10	0.903311697562653
GCST90032261	h7W2q1	GCST90199875_buildGRCh38.tsv	CAG-177	Inverse variance weighted	5.26285014573166	11	0.91777148904372
GCST90032305	h7W2q1	GCST90199875_buildGRCh38.tsv	CAG-873 sp001701165	MR Egger	11.1433010025026	25	0.992218674869708
GCST90032305	h7W2q1	GCST90199875_buildGRCh38.tsv	CAG-873 sp001701165	Inverse variance weighted	11.5248494148957	26	0.993547381345505
GCST90032359	h7W2q1	GCST90199875_buildGRCh38.tsv	Enterobacteriaceae	MR Egger	15.3975990754471	16	0.495733042199822
GCST90032359	h7W2q1	GCST90199875_buildGRCh38.tsv	Enterobacteriaceae	Inverse variance weighted	18.7448129888019	17	0.343374789846003
GCST90032362	h7W2q1	GCST90199875_buildGRCh38.tsv	Enterococcus B	MR Egger	22.7403900032704	29	0.788287819475227
GCST90032362	h7W2q1	GCST90199875_buildGRCh38.tsv	Enterococcus B	Inverse variance weighted	22.8122519823383	30	0.822898744017633
GCST90032372	h7W2q1	GCST90199875_buildGRCh38.tsv	Eubacterium F sp000434115	MR Egger	13.2881064086293	17	0.716695620346136
GCST90032372	h7W2q1	GCST90199875_buildGRCh38.tsv	Eubacterium F sp000434115	Inverse variance weighted	14.0659200772875	18	0.724784016858898
GCST90032406	h7W2q1	GCST90199875_buildGRCh38.tsv	Fusobacterium A	MR Egger	15.4977522119046	22	0.840006767279525
GCST90032406	h7W2q1	GCST90199875_buildGRCh38.tsv	Fusobacterium A	Inverse variance weighted	16.0275340278318	23	0.854087490227074
GCST90032407	h7W2q1	GCST90199875_buildGRCh38.tsv	GCA-900066135 sp900066135	MR Egger	15.9666698840516	17	0.526198970289896
GCST90032407	h7W2q1	GCST90199875_buildGRCh38.tsv	GCA-900066135 sp900066135	Inverse variance weighted	16.221782393539	18	0.577072361158778
GCST90032422	h7W2q1	GCST90199875_buildGRCh38.tsv	Gramella	MR Egger	20.6562049564469	19	0.356104368809119
GCST90032422	h7W2q1	GCST90199875_buildGRCh38.tsv	Gramella	Inverse variance weighted	20.7027301702917	20	0.414811540542582
GCST90032431	h7W2q1	GCST90199875_buildGRCh38.tsv	Holdemania sp900120005	MR Egger	13.4070806598955	16	0.642792887998604
GCST90032431	h7W2q1	GCST90199875_buildGRCh38.tsv	Holdemania sp900120005	Inverse variance weighted	13.6949221822939	17	0.688567232175512
GCST90032500	h7W2q1	GCST90199875_buildGRCh38.tsv	Parabacteroides sp000436495	MR Egger	12.8439889907421	15	0.614346826991686
GCST90032500	h7W2q1	GCST90199875_buildGRCh38.tsv	Parabacteroides sp000436495	Inverse variance weighted	15.6419069835395	16	0.47822005162498
GCST90032504	h7W2q1	GCST90199875_buildGRCh38.tsv	Paramuribaculum sp001689565	MR Egger	12.4031410546465	12	0.413869744874042
GCST90032504	h7W2q1	GCST90199875_buildGRCh38.tsv	Paramuribaculum sp001689565	Inverse variance weighted	12.4437369085809	13	0.491635719636833
GCST90032525	h7W2q1	GCST90199875_buildGRCh38.tsv	Propionibacterium freudenreichii	MR Egger	15.1275099776669	17	0.586297647320921
GCST90032525	h7W2q1	GCST90199875_buildGRCh38.tsv	Propionibacterium freudenreichii	Inverse variance weighted	15.7706445931396	18	0.608550388040044
GCST90032611	h7W2q1	GCST90199875_buildGRCh38.tsv	UBA2658 sp002841545	MR Egger	4.22344188004555	8	0.836421917436223
GCST90032611	h7W2q1	GCST90199875_buildGRCh38.tsv	UBA2658 sp002841545	Inverse variance weighted	4.22595111180218	9	0.895921397253492
GCST90032227	o0w5B1	GCST90199906_buildGRCh38.tsv	Bifidobacterium longum	MR Egger	10.613279013284	10	0.388429506790996
GCST90032227	o0w5B1	GCST90199906_buildGRCh38.tsv	Bifidobacterium longum	Inverse variance weighted	10.6418103229701	11	0.473740472455039
GCST90032229	o0w5B1	GCST90199906_buildGRCh38.tsv	Bifidobacterium ruminantium	MR Egger	12.1668831763348	16	0.732414122542236
GCST90032229	o0w5B1	GCST90199906_buildGRCh38.tsv	Bifidobacterium ruminantium	Inverse variance weighted	12.2958956764635	17	0.781897865280803
GCST90032240	o0w5B1	GCST90199906_buildGRCh38.tsv	Borreliales	MR Egger	10.2884167172906	12	0.590674074869494
GCST90032240	o0w5B1	GCST90199906_buildGRCh38.tsv	Borreliales	Inverse variance weighted	10.2960503776579	13	0.669564562303531
GCST90032250	o0w5B1	GCST90199906_buildGRCh38.tsv	CAG-1000	MR Egger	17.0875105637116	18	0.517096294209963
GCST90032250	o0w5B1	GCST90199906_buildGRCh38.tsv	CAG-1000	Inverse variance weighted	18.3375546599093	19	0.500006491250343
GCST90032256	o0w5B1	GCST90199906_buildGRCh38.tsv	CAG-170 sp003516765	MR Egger	33.6554224947187	18	0.0138873851327237
GCST90032256	o0w5B1	GCST90199906_buildGRCh38.tsv	CAG-170 sp003516765	Inverse variance weighted	33.691950087663	19	0.0199756037054158
GCST90032261	o0w5B1	GCST90199906_buildGRCh38.tsv	CAG-177	MR Egger	7.46512506144476	10	0.680924661259776
GCST90032261	o0w5B1	GCST90199906_buildGRCh38.tsv	CAG-177	Inverse variance weighted	7.64077479599908	11	0.745075364566909
GCST90032305	o0w5B1	GCST90199906_buildGRCh38.tsv	CAG-873 sp001701165	MR Egger	27.035727741814	25	0.354101992871148
GCST90032305	o0w5B1	GCST90199906_buildGRCh38.tsv	CAG-873 sp001701165	Inverse variance weighted	27.3100148570748	26	0.393219400597212
GCST90032359	o0w5B1	GCST90199906_buildGRCh38.tsv	Enterobacteriaceae	MR Egger	8.29874067790565	16	0.939470950766863
GCST90032359	o0w5B1	GCST90199906_buildGRCh38.tsv	Enterobacteriaceae	Inverse variance weighted	10.051939138186	17	0.901418081511398
GCST90032362	o0w5B1	GCST90199906_buildGRCh38.tsv	Enterococcus B	MR Egger	20.1537676672117	29	0.888082898951861
GCST90032362	o0w5B1	GCST90199906_buildGRCh38.tsv	Enterococcus B	Inverse variance weighted	22.7758066370949	30	0.824363004379057
GCST90032372	o0w5B1	GCST90199906_buildGRCh38.tsv	Eubacterium F sp000434115	MR Egger	24.7970233211324	17	0.0993459448921922
GCST90032372	o0w5B1	GCST90199906_buildGRCh38.tsv	Eubacterium F sp000434115	Inverse variance weighted	25.6782465707062	18	0.107345542241774
GCST90032406	o0w5B1	GCST90199906_buildGRCh38.tsv	Fusobacterium A	MR Egger	26.5165160529457	22	0.230167084651279
GCST90032406	o0w5B1	GCST90199906_buildGRCh38.tsv	Fusobacterium A	Inverse variance weighted	26.7249088423087	23	0.267853279881402
GCST90032407	o0w5B1	GCST90199906_buildGRCh38.tsv	GCA-900066135 sp900066135	MR Egger	20.8396087014834	17	0.233546962108621
GCST90032407	o0w5B1	GCST90199906_buildGRCh38.tsv	GCA-900066135 sp900066135	Inverse variance weighted	30.706306628247	18	0.0311201048579987
GCST90032422	o0w5B1	GCST90199906_buildGRCh38.tsv	Gramella	MR Egger	15.1978851870091	19	0.709939955637553
GCST90032422	o0w5B1	GCST90199906_buildGRCh38.tsv	Gramella	Inverse variance weighted	17.4253468422873	20	0.625206405552734
GCST90032431	o0w5B1	GCST90199906_buildGRCh38.tsv	Holdemania sp900120005	MR Egger	17.6640812880787	16	0.343931127388923
GCST90032431	o0w5B1	GCST90199906_buildGRCh38.tsv	Holdemania sp900120005	Inverse variance weighted	17.8256397241423	17	0.399919853096908
GCST90032500	o0w5B1	GCST90199906_buildGRCh38.tsv	Parabacteroides sp000436495	MR Egger	14.1844500726625	15	0.51158853694701
GCST90032500	o0w5B1	GCST90199906_buildGRCh38.tsv	Parabacteroides sp000436495	Inverse variance weighted	20.0318488304549	16	0.218789612821501
GCST90032504	o0w5B1	GCST90199906_buildGRCh38.tsv	Paramuribaculum sp001689565	MR Egger	12.3682632885612	12	0.416575378806729
GCST90032504	o0w5B1	GCST90199906_buildGRCh38.tsv	Paramuribaculum sp001689565	Inverse variance weighted	14.685868291233	13	0.32737162691798
GCST90032525	o0w5B1	GCST90199906_buildGRCh38.tsv	Propionibacterium freudenreichii	MR Egger	14.0945420892374	17	0.660398714823301
GCST90032525	o0w5B1	GCST90199906_buildGRCh38.tsv	Propionibacterium freudenreichii	Inverse variance weighted	14.348934236589	18	0.70607780268682
GCST90032611	o0w5B1	GCST90199906_buildGRCh38.tsv	UBA2658 sp002841545	MR Egger	4.31990940269728	8	0.827168517693723
GCST90032611	o0w5B1	GCST90199906_buildGRCh38.tsv	UBA2658 sp002841545	Inverse variance weighted	4.3407914300927	9	0.887586094215733
GCST90032227	IaYqep	GCST90199916_buildGRCh38.tsv	Bifidobacterium longum	MR Egger	4.16004528015498	10	0.939838332382918
GCST90032227	IaYqep	GCST90199916_buildGRCh38.tsv	Bifidobacterium longum	Inverse variance weighted	6.34397449949398	11	0.84945606862501
GCST90032229	IaYqep	GCST90199916_buildGRCh38.tsv	Bifidobacterium ruminantium	MR Egger	7.38832750534175	16	0.965030347701257
GCST90032229	IaYqep	GCST90199916_buildGRCh38.tsv	Bifidobacterium ruminantium	Inverse variance weighted	7.41900628983183	17	0.977446421777867
GCST90032240	IaYqep	GCST90199916_buildGRCh38.tsv	Borreliales	MR Egger	12.2041413871593	12	0.429427262025559
GCST90032240	IaYqep	GCST90199916_buildGRCh38.tsv	Borreliales	Inverse variance weighted	12.2212420493078	13	0.509590861996366
GCST90032250	IaYqep	GCST90199916_buildGRCh38.tsv	CAG-1000	MR Egger	29.9538338791912	18	0.0378977521536852
GCST90032250	IaYqep	GCST90199916_buildGRCh38.tsv	CAG-1000	Inverse variance weighted	30.4136109151379	19	0.0467648503811154
GCST90032256	IaYqep	GCST90199916_buildGRCh38.tsv	CAG-170 sp003516765	MR Egger	19.4844842841398	18	0.362577030657564
GCST90032256	IaYqep	GCST90199916_buildGRCh38.tsv	CAG-170 sp003516765	Inverse variance weighted	19.5296135290259	19	0.423365614628369
GCST90032261	IaYqep	GCST90199916_buildGRCh38.tsv	CAG-177	MR Egger	8.44289251020471	10	0.58565956272455
GCST90032261	IaYqep	GCST90199916_buildGRCh38.tsv	CAG-177	Inverse variance weighted	9.12768646433347	11	0.610107478973835
GCST90032305	IaYqep	GCST90199916_buildGRCh38.tsv	CAG-873 sp001701165	MR Egger	24.5603373536848	25	0.487217209415996
GCST90032305	IaYqep	GCST90199916_buildGRCh38.tsv	CAG-873 sp001701165	Inverse variance weighted	24.810056487661	26	0.529746601065966
GCST90032359	IaYqep	GCST90199916_buildGRCh38.tsv	Enterobacteriaceae	MR Egger	8.14840892123825	16	0.944324800136598
GCST90032359	IaYqep	GCST90199916_buildGRCh38.tsv	Enterobacteriaceae	Inverse variance weighted	8.15360732719899	17	0.963150935803211
GCST90032362	IaYqep	GCST90199916_buildGRCh38.tsv	Enterococcus B	MR Egger	29.7031070573495	29	0.428933238826722
GCST90032362	IaYqep	GCST90199916_buildGRCh38.tsv	Enterococcus B	Inverse variance weighted	31.1046681380678	30	0.41027442480678
GCST90032372	IaYqep	GCST90199916_buildGRCh38.tsv	Eubacterium F sp000434115	MR Egger	6.74890627596109	17	0.986573179355237
GCST90032372	IaYqep	GCST90199916_buildGRCh38.tsv	Eubacterium F sp000434115	Inverse variance weighted	6.79516175517919	18	0.991742958936326
GCST90032406	IaYqep	GCST90199916_buildGRCh38.tsv	Fusobacterium A	MR Egger	18.9394215682377	22	0.649066182639065
GCST90032406	IaYqep	GCST90199916_buildGRCh38.tsv	Fusobacterium A	Inverse variance weighted	19.061917742282	23	0.697624981692822
GCST90032407	IaYqep	GCST90199916_buildGRCh38.tsv	GCA-900066135 sp900066135	MR Egger	14.6525353941341	17	0.620493319861322
GCST90032407	IaYqep	GCST90199916_buildGRCh38.tsv	GCA-900066135 sp900066135	Inverse variance weighted	18.066876931218	18	0.451255152918597
GCST90032422	IaYqep	GCST90199916_buildGRCh38.tsv	Gramella	MR Egger	14.9681054869947	19	0.724622306875893
GCST90032422	IaYqep	GCST90199916_buildGRCh38.tsv	Gramella	Inverse variance weighted	19.0197219258541	20	0.520544406690116
GCST90032431	IaYqep	GCST90199916_buildGRCh38.tsv	Holdemania sp900120005	MR Egger	8.85389852715702	16	0.919307939310153
GCST90032431	IaYqep	GCST90199916_buildGRCh38.tsv	Holdemania sp900120005	Inverse variance weighted	8.88778425995249	17	0.943716553386228
GCST90032500	IaYqep	GCST90199916_buildGRCh38.tsv	Parabacteroides sp000436495	MR Egger	20.8171988203038	15	0.14277225937225
GCST90032500	IaYqep	GCST90199916_buildGRCh38.tsv	Parabacteroides sp000436495	Inverse variance weighted	22.5215573201327	16	0.127135170179159
GCST90032504	IaYqep	GCST90199916_buildGRCh38.tsv	Paramuribaculum sp001689565	MR Egger	7.28090773711922	12	0.838505389481005
GCST90032504	IaYqep	GCST90199916_buildGRCh38.tsv	Paramuribaculum sp001689565	Inverse variance weighted	7.36656679520812	13	0.882286152272918
GCST90032525	IaYqep	GCST90199916_buildGRCh38.tsv	Propionibacterium freudenreichii	MR Egger	22.2402033497053	17	0.17565700739487
GCST90032525	IaYqep	GCST90199916_buildGRCh38.tsv	Propionibacterium freudenreichii	Inverse variance weighted	22.6661866643562	18	0.20374547361685
GCST90032611	IaYqep	GCST90199916_buildGRCh38.tsv	UBA2658 sp002841545	MR Egger	3.52055629330409	8	0.8975884336214
GCST90032611	IaYqep	GCST90199916_buildGRCh38.tsv	UBA2658 sp002841545	Inverse variance weighted	4.66344361038848	9	0.862604989876303
GCST90032227	VUbVWI	GCST90199949_buildGRCh38.tsv	Bifidobacterium longum	MR Egger	5.93294629823723	10	0.820864976671361
GCST90032227	VUbVWI	GCST90199949_buildGRCh38.tsv	Bifidobacterium longum	Inverse variance weighted	10.9367899563568	11	0.448573949258941
GCST90032229	VUbVWI	GCST90199949_buildGRCh38.tsv	Bifidobacterium ruminantium	MR Egger	12.7684188378356	16	0.689608851762228
GCST90032229	VUbVWI	GCST90199949_buildGRCh38.tsv	Bifidobacterium ruminantium	Inverse variance weighted	13.141436194653	17	0.726667435111767
GCST90032240	VUbVWI	GCST90199949_buildGRCh38.tsv	Borreliales	MR Egger	19.7616826434075	12	0.0717305687629415
GCST90032240	VUbVWI	GCST90199949_buildGRCh38.tsv	Borreliales	Inverse variance weighted	23.9118578197808	13	0.0319505735436847
GCST90032250	VUbVWI	GCST90199949_buildGRCh38.tsv	CAG-1000	MR Egger	9.56176668803918	18	0.945275654431398
GCST90032250	VUbVWI	GCST90199949_buildGRCh38.tsv	CAG-1000	Inverse variance weighted	10.8331182933633	19	0.929324275613605
GCST90032256	VUbVWI	GCST90199949_buildGRCh38.tsv	CAG-170 sp003516765	MR Egger	14.2434	18	0.71309051514482
GCST90032256	VUbVWI	GCST90199949_buildGRCh38.tsv	CAG-170 sp003516765	Inverse variance weighted	14.6535479800446	19	0.744348187344473
GCST90032261	VUbVWI	GCST90199949_buildGRCh38.tsv	CAG-177	MR Egger	2.7786485360737	10	0.986163929642038
GCST90032261	VUbVWI	GCST90199949_buildGRCh38.tsv	CAG-177	Inverse variance weighted	2.80251669179661	11	0.993086632346743
GCST90032305	VUbVWI	GCST90199949_buildGRCh38.tsv	CAG-873 sp001701165	MR Egger	34.2411513328132	25	0.102853010724945
GCST90032305	VUbVWI	GCST90199949_buildGRCh38.tsv	CAG-873 sp001701165	Inverse variance weighted	35.1086988286168	26	0.109318352407069
GCST90032359	VUbVWI	GCST90199949_buildGRCh38.tsv	Enterobacteriaceae	MR Egger	22.3578669810131	16	0.132007787926336
GCST90032359	VUbVWI	GCST90199949_buildGRCh38.tsv	Enterobacteriaceae	Inverse variance weighted	22.5886569432903	17	0.163127058299727
GCST90032362	VUbVWI	GCST90199949_buildGRCh38.tsv	Enterococcus B	MR Egger	24.779872184589	29	0.689618378932658
GCST90032362	VUbVWI	GCST90199949_buildGRCh38.tsv	Enterococcus B	Inverse variance weighted	24.8522594584479	30	0.732179506840302
GCST90032372	VUbVWI	GCST90199949_buildGRCh38.tsv	Eubacterium F sp000434115	MR Egger	11.0428541772721	17	0.85432756247467
GCST90032372	VUbVWI	GCST90199949_buildGRCh38.tsv	Eubacterium F sp000434115	Inverse variance weighted	11.6895339568298	18	0.862844929037093
GCST90032406	VUbVWI	GCST90199949_buildGRCh38.tsv	Fusobacterium A	MR Egger	23.6878884717688	22	0.363799762229924
GCST90032406	VUbVWI	GCST90199949_buildGRCh38.tsv	Fusobacterium A	Inverse variance weighted	23.7812974514373	23	0.416000450691263
GCST90032407	VUbVWI	GCST90199949_buildGRCh38.tsv	GCA-900066135 sp900066135	MR Egger	13.7642594749486	17	0.683713187637616
GCST90032407	VUbVWI	GCST90199949_buildGRCh38.tsv	GCA-900066135 sp900066135	Inverse variance weighted	13.8332631808984	18	0.739894108058421
GCST90032422	VUbVWI	GCST90199949_buildGRCh38.tsv	Gramella	MR Egger	22.2087631833732	19	0.273989971535331
GCST90032422	VUbVWI	GCST90199949_buildGRCh38.tsv	Gramella	Inverse variance weighted	23.4525287630809	20	0.267124319034715
GCST90032431	VUbVWI	GCST90199949_buildGRCh38.tsv	Holdemania sp900120005	MR Egger	10.736588693833	16	0.8254449993827
GCST90032431	VUbVWI	GCST90199949_buildGRCh38.tsv	Holdemania sp900120005	Inverse variance weighted	10.743067743781	17	0.869604493997027
GCST90032500	VUbVWI	GCST90199949_buildGRCh38.tsv	Parabacteroides sp000436495	MR Egger	14.3329683897041	15	0.500440657339459
GCST90032500	VUbVWI	GCST90199949_buildGRCh38.tsv	Parabacteroides sp000436495	Inverse variance weighted	14.406439326641	16	0.568462864838365
GCST90032504	VUbVWI	GCST90199949_buildGRCh38.tsv	Paramuribaculum sp001689565	MR Egger	9.10111810313211	12	0.69427019314672
GCST90032504	VUbVWI	GCST90199949_buildGRCh38.tsv	Paramuribaculum sp001689565	Inverse variance weighted	9.20701761294917	13	0.757134826715106
GCST90032525	VUbVWI	GCST90199949_buildGRCh38.tsv	Propionibacterium freudenreichii	MR Egger	14.6839423757248	17	0.618235216881257
GCST90032525	VUbVWI	GCST90199949_buildGRCh38.tsv	Propionibacterium freudenreichii	Inverse variance weighted	16.7491649156371	18	0.540409655822749
GCST90032611	VUbVWI	GCST90199949_buildGRCh38.tsv	UBA2658 sp002841545	MR Egger	6.74006551144319	8	0.564919715240437
GCST90032611	VUbVWI	GCST90199949_buildGRCh38.tsv	UBA2658 sp002841545	Inverse variance weighted	10.2393168751024	9	0.331460948141509
GCST90032227	NUVwrr	GCST90199977_buildGRCh38.tsv	Bifidobacterium longum	MR Egger	10.810328467491	10	0.372484945340383
GCST90032227	NUVwrr	GCST90199977_buildGRCh38.tsv	Bifidobacterium longum	Inverse variance weighted	12.0538288129491	11	0.359610715007526
GCST90032229	NUVwrr	GCST90199977_buildGRCh38.tsv	Bifidobacterium ruminantium	MR Egger	10.9069033722488	16	0.815194840627603
GCST90032229	NUVwrr	GCST90199977_buildGRCh38.tsv	Bifidobacterium ruminantium	Inverse variance weighted	12.1150996075046	17	0.793117893891332
GCST90032240	NUVwrr	GCST90199977_buildGRCh38.tsv	Borreliales	MR Egger	16.1192627955468	12	0.185834477848035
GCST90032240	NUVwrr	GCST90199977_buildGRCh38.tsv	Borreliales	Inverse variance weighted	19.1749675993053	13	0.117777883809334
GCST90032250	NUVwrr	GCST90199977_buildGRCh38.tsv	CAG-1000	MR Egger	21.9271255254852	18	0.235236607945207
GCST90032250	NUVwrr	GCST90199977_buildGRCh38.tsv	CAG-1000	Inverse variance weighted	24.8765051744151	19	0.164647498120229
GCST90032256	NUVwrr	GCST90199977_buildGRCh38.tsv	CAG-170 sp003516765	MR Egger	19.328082452023	18	0.371887325109147
GCST90032256	NUVwrr	GCST90199977_buildGRCh38.tsv	CAG-170 sp003516765	Inverse variance weighted	20.9869541072019	19	0.337522204329725
GCST90032261	NUVwrr	GCST90199977_buildGRCh38.tsv	CAG-177	MR Egger	24.4281975983302	10	0.00654142788692563
GCST90032261	NUVwrr	GCST90199977_buildGRCh38.tsv	CAG-177	Inverse variance weighted	26.1522331816047	11	0.0061597255434265
GCST90032305	NUVwrr	GCST90199977_buildGRCh38.tsv	CAG-873 sp001701165	MR Egger	40.9688887066479	25	0.0231307982898818
GCST90032305	NUVwrr	GCST90199977_buildGRCh38.tsv	CAG-873 sp001701165	Inverse variance weighted	41.8256125017247	26	0.0255834644364024
GCST90032359	NUVwrr	GCST90199977_buildGRCh38.tsv	Enterobacteriaceae	MR Egger	16.927268727057	16	0.390318547660094
GCST90032359	NUVwrr	GCST90199977_buildGRCh38.tsv	Enterobacteriaceae	Inverse variance weighted	17.0921556362199	17	0.448139611063862
GCST90032362	NUVwrr	GCST90199977_buildGRCh38.tsv	Enterococcus B	MR Egger	29.1037867528171	29	0.459670475888371
GCST90032362	NUVwrr	GCST90199977_buildGRCh38.tsv	Enterococcus B	Inverse variance weighted	29.2028461961818	30	0.506960118532704
GCST90032372	NUVwrr	GCST90199977_buildGRCh38.tsv	Eubacterium F sp000434115	MR Egger	18.5135462640731	17	0.357157365872098
GCST90032372	NUVwrr	GCST90199977_buildGRCh38.tsv	Eubacterium F sp000434115	Inverse variance weighted	19.6922455315885	18	0.350409837040667
GCST90032406	NUVwrr	GCST90199977_buildGRCh38.tsv	Fusobacterium A	MR Egger	17.6380844088476	22	0.727217648707532
GCST90032406	NUVwrr	GCST90199977_buildGRCh38.tsv	Fusobacterium A	Inverse variance weighted	17.9900042255708	23	0.758031300847415
GCST90032407	NUVwrr	GCST90199977_buildGRCh38.tsv	GCA-900066135 sp900066135	MR Egger	26.1134089876799	17	0.0724189764170818
GCST90032407	NUVwrr	GCST90199977_buildGRCh38.tsv	GCA-900066135 sp900066135	Inverse variance weighted	26.2468984982797	18	0.0942451978571543
GCST90032422	NUVwrr	GCST90199977_buildGRCh38.tsv	Gramella	MR Egger	21.8207731192653	19	0.29326673065718
GCST90032422	NUVwrr	GCST90199977_buildGRCh38.tsv	Gramella	Inverse variance weighted	22.5135252848525	20	0.313307497483859
GCST90032431	NUVwrr	GCST90199977_buildGRCh38.tsv	Holdemania sp900120005	MR Egger	15.3302276315635	16	0.500598062192234
GCST90032431	NUVwrr	GCST90199977_buildGRCh38.tsv	Holdemania sp900120005	Inverse variance weighted	15.3449705167904	17	0.570648888953669
GCST90032500	NUVwrr	GCST90199977_buildGRCh38.tsv	Parabacteroides sp000436495	MR Egger	10.8396004289767	15	0.76387972720537
GCST90032500	NUVwrr	GCST90199977_buildGRCh38.tsv	Parabacteroides sp000436495	Inverse variance weighted	11.5139705165693	16	0.776705500936358
GCST90032504	NUVwrr	GCST90199977_buildGRCh38.tsv	Paramuribaculum sp001689565	MR Egger	10.0905839963679	12	0.608013927984027
GCST90032504	NUVwrr	GCST90199977_buildGRCh38.tsv	Paramuribaculum sp001689565	Inverse variance weighted	10.3446531760313	13	0.66553712742703
GCST90032525	NUVwrr	GCST90199977_buildGRCh38.tsv	Propionibacterium freudenreichii	MR Egger	15.7092439951059	17	0.544532378105033
GCST90032525	NUVwrr	GCST90199977_buildGRCh38.tsv	Propionibacterium freudenreichii	Inverse variance weighted	17.6602229723761	18	0.478238088927117
GCST90032611	NUVwrr	GCST90199977_buildGRCh38.tsv	UBA2658 sp002841545	MR Egger	3.66689331643294	8	0.885858287191504
GCST90032611	NUVwrr	GCST90199977_buildGRCh38.tsv	UBA2658 sp002841545	Inverse variance weighted	4.8893918762039	9	0.843841645634069
GCST90032227	cIrQMt	GCST90199991_buildGRCh38.tsv	Bifidobacterium longum	MR Egger	5.43449265676406	10	0.86033072300397
GCST90032227	cIrQMt	GCST90199991_buildGRCh38.tsv	Bifidobacterium longum	Inverse variance weighted	6.96358710552231	11	0.802024575994354
GCST90032229	cIrQMt	GCST90199991_buildGRCh38.tsv	Bifidobacterium ruminantium	MR Egger	9.85053464664011	16	0.874316255820873
GCST90032229	cIrQMt	GCST90199991_buildGRCh38.tsv	Bifidobacterium ruminantium	Inverse variance weighted	10.4831420393915	17	0.882138300592236
GCST90032240	cIrQMt	GCST90199991_buildGRCh38.tsv	Borreliales	MR Egger	13.1580881610979	12	0.357655688252447
GCST90032240	cIrQMt	GCST90199991_buildGRCh38.tsv	Borreliales	Inverse variance weighted	15.0391798067306	13	0.304913253507698
GCST90032250	cIrQMt	GCST90199991_buildGRCh38.tsv	CAG-1000	MR Egger	18.7701412483206	18	0.406104613985224
GCST90032250	cIrQMt	GCST90199991_buildGRCh38.tsv	CAG-1000	Inverse variance weighted	19.8233694352367	19	0.405276351522966
GCST90032256	cIrQMt	GCST90199991_buildGRCh38.tsv	CAG-170 sp003516765	MR Egger	5.69812184066838	18	0.99727465860284
GCST90032256	cIrQMt	GCST90199991_buildGRCh38.tsv	CAG-170 sp003516765	Inverse variance weighted	7.29294571811634	19	0.992480206818064
GCST90032261	cIrQMt	GCST90199991_buildGRCh38.tsv	CAG-177	MR Egger	27.953462323753	10	0.00183647843070383
GCST90032261	cIrQMt	GCST90199991_buildGRCh38.tsv	CAG-177	Inverse variance weighted	28.0309454119825	11	0.00320219754191099
GCST90032305	cIrQMt	GCST90199991_buildGRCh38.tsv	CAG-873 sp001701165	MR Egger	23.5159552144159	25	0.547462239922826
GCST90032305	cIrQMt	GCST90199991_buildGRCh38.tsv	CAG-873 sp001701165	Inverse variance weighted	27.2693277703528	26	0.395317529370648
GCST90032359	cIrQMt	GCST90199991_buildGRCh38.tsv	Enterobacteriaceae	MR Egger	19.0490776042546	16	0.266126385344837
GCST90032359	cIrQMt	GCST90199991_buildGRCh38.tsv	Enterobacteriaceae	Inverse variance weighted	19.0641077084019	17	0.32486487680013
GCST90032362	cIrQMt	GCST90199991_buildGRCh38.tsv	Enterococcus B	MR Egger	33.1227961315954	29	0.272813789970428
GCST90032362	cIrQMt	GCST90199991_buildGRCh38.tsv	Enterococcus B	Inverse variance weighted	34.0312978104663	30	0.279583279079882
GCST90032372	cIrQMt	GCST90199991_buildGRCh38.tsv	Eubacterium F sp000434115	MR Egger	15.6504436730195	17	0.548736322437334
GCST90032372	cIrQMt	GCST90199991_buildGRCh38.tsv	Eubacterium F sp000434115	Inverse variance weighted	15.6703403548648	18	0.615542212717201
GCST90032406	cIrQMt	GCST90199991_buildGRCh38.tsv	Fusobacterium A	MR Egger	22.8604334723629	22	0.4096460759005
GCST90032406	cIrQMt	GCST90199991_buildGRCh38.tsv	Fusobacterium A	Inverse variance weighted	22.8822078733004	23	0.467666834203445
GCST90032407	cIrQMt	GCST90199991_buildGRCh38.tsv	GCA-900066135 sp900066135	MR Egger	27.7784570866042	17	0.0475943612835222
GCST90032407	cIrQMt	GCST90199991_buildGRCh38.tsv	GCA-900066135 sp900066135	Inverse variance weighted	27.7856261865357	18	0.0653933134039116
GCST90032422	cIrQMt	GCST90199991_buildGRCh38.tsv	Gramella	MR Egger	13.6379287087166	19	0.804374320434102
GCST90032422	cIrQMt	GCST90199991_buildGRCh38.tsv	Gramella	Inverse variance weighted	14.0227446108976	20	0.829340861391373
GCST90032431	cIrQMt	GCST90199991_buildGRCh38.tsv	Holdemania sp900120005	MR Egger	12.2218658122238	16	0.72857090736846
GCST90032431	cIrQMt	GCST90199991_buildGRCh38.tsv	Holdemania sp900120005	Inverse variance weighted	12.3153779184047	17	0.780675122093774
GCST90032500	cIrQMt	GCST90199991_buildGRCh38.tsv	Parabacteroides sp000436495	MR Egger	14.4348924260822	15	0.492834123759387
GCST90032500	cIrQMt	GCST90199991_buildGRCh38.tsv	Parabacteroides sp000436495	Inverse variance weighted	14.4383206096788	16	0.566095074803912
GCST90032504	cIrQMt	GCST90199991_buildGRCh38.tsv	Paramuribaculum sp001689565	MR Egger	3.82783147017947	12	0.986346458771646
GCST90032504	cIrQMt	GCST90199991_buildGRCh38.tsv	Paramuribaculum sp001689565	Inverse variance weighted	4.82210688192263	13	0.978903126485752
GCST90032525	cIrQMt	GCST90199991_buildGRCh38.tsv	Propionibacterium freudenreichii	MR Egger	19.9828641039025	17	0.275106677431757
GCST90032525	cIrQMt	GCST90199991_buildGRCh38.tsv	Propionibacterium freudenreichii	Inverse variance weighted	21.0497008784066	18	0.276912999177468
GCST90032611	cIrQMt	GCST90199991_buildGRCh38.tsv	UBA2658 sp002841545	MR Egger	8.3702047368961	8	0.398167756932524
GCST90032611	cIrQMt	GCST90199991_buildGRCh38.tsv	UBA2658 sp002841545	Inverse variance weighted	8.86117759368423	9	0.450186283923849
GCST90032227	9nMU6c	GCST90200089_buildGRCh38.tsv	Bifidobacterium longum	MR Egger	15.5692941890368	10	0.112643578619885
GCST90032227	9nMU6c	GCST90200089_buildGRCh38.tsv	Bifidobacterium longum	Inverse variance weighted	15.5734419366516	11	0.157719866356008
GCST90032229	9nMU6c	GCST90200089_buildGRCh38.tsv	Bifidobacterium ruminantium	MR Egger	18.1209859973487	16	0.316860033957745
GCST90032229	9nMU6c	GCST90200089_buildGRCh38.tsv	Bifidobacterium ruminantium	Inverse variance weighted	18.3192433945067	17	0.368973794852646
GCST90032240	9nMU6c	GCST90200089_buildGRCh38.tsv	Borreliales	MR Egger	21.0517308577434	12	0.0496280455625204
GCST90032240	9nMU6c	GCST90200089_buildGRCh38.tsv	Borreliales	Inverse variance weighted	23.1727238209318	13	0.0396496065406494
GCST90032250	9nMU6c	GCST90200089_buildGRCh38.tsv	CAG-1000	MR Egger	22.6701126512636	18	0.203586925613014
GCST90032250	9nMU6c	GCST90200089_buildGRCh38.tsv	CAG-1000	Inverse variance weighted	26.246221085738	19	0.123473222968029
GCST90032256	9nMU6c	GCST90200089_buildGRCh38.tsv	CAG-170 sp003516765	MR Egger	9.95049489391389	18	0.933510171707605
GCST90032256	9nMU6c	GCST90200089_buildGRCh38.tsv	CAG-170 sp003516765	Inverse variance weighted	15.7811845676015	19	0.671824023142346
GCST90032261	9nMU6c	GCST90200089_buildGRCh38.tsv	CAG-177	MR Egger	12.770251565648	10	0.236802513954428
GCST90032261	9nMU6c	GCST90200089_buildGRCh38.tsv	CAG-177	Inverse variance weighted	13.1159284060627	11	0.285815990925573
GCST90032305	9nMU6c	GCST90200089_buildGRCh38.tsv	CAG-873 sp001701165	MR Egger	26.5638102014561	25	0.378020514698858
GCST90032305	9nMU6c	GCST90200089_buildGRCh38.tsv	CAG-873 sp001701165	Inverse variance weighted	27.6428259302949	26	0.376254943237581
GCST90032359	9nMU6c	GCST90200089_buildGRCh38.tsv	Enterobacteriaceae	MR Egger	16.7784272484636	16	0.40007316297086
GCST90032359	9nMU6c	GCST90200089_buildGRCh38.tsv	Enterobacteriaceae	Inverse variance weighted	17.5807367745956	17	0.415740090675401
GCST90032362	9nMU6c	GCST90200089_buildGRCh38.tsv	Enterococcus B	MR Egger	22.1187065633164	29	0.815241270463737
GCST90032362	9nMU6c	GCST90200089_buildGRCh38.tsv	Enterococcus B	Inverse variance weighted	22.596261082239	30	0.831486922288684
GCST90032372	9nMU6c	GCST90200089_buildGRCh38.tsv	Eubacterium F sp000434115	MR Egger	27.9711542500475	17	0.0452763937359457
GCST90032372	9nMU6c	GCST90200089_buildGRCh38.tsv	Eubacterium F sp000434115	Inverse variance weighted	28.8371943574006	18	0.0504054511192156
GCST90032406	9nMU6c	GCST90200089_buildGRCh38.tsv	Fusobacterium A	MR Egger	24.4399738938389	22	0.324596710912451
GCST90032406	9nMU6c	GCST90200089_buildGRCh38.tsv	Fusobacterium A	Inverse variance weighted	24.6609207224873	23	0.36800198277533
GCST90032407	9nMU6c	GCST90200089_buildGRCh38.tsv	GCA-900066135 sp900066135	MR Egger	28.646703841574	17	0.0379260609474878
GCST90032407	9nMU6c	GCST90200089_buildGRCh38.tsv	GCA-900066135 sp900066135	Inverse variance weighted	29.6091306621949	18	0.0414243368868909
GCST90032422	9nMU6c	GCST90200089_buildGRCh38.tsv	Gramella	MR Egger	21.3595732833433	19	0.317276888278105
GCST90032422	9nMU6c	GCST90200089_buildGRCh38.tsv	Gramella	Inverse variance weighted	21.6817531641579	20	0.358026249273784
GCST90032431	9nMU6c	GCST90200089_buildGRCh38.tsv	Holdemania sp900120005	MR Egger	7.79900878766829	16	0.954625779484967
GCST90032431	9nMU6c	GCST90200089_buildGRCh38.tsv	Holdemania sp900120005	Inverse variance weighted	9.64483090876167	17	0.917839932622447
GCST90032500	9nMU6c	GCST90200089_buildGRCh38.tsv	Parabacteroides sp000436495	MR Egger	9.47493735021106	15	0.851405429056901
GCST90032500	9nMU6c	GCST90200089_buildGRCh38.tsv	Parabacteroides sp000436495	Inverse variance weighted	9.73812391104575	16	0.879941514099083
GCST90032504	9nMU6c	GCST90200089_buildGRCh38.tsv	Paramuribaculum sp001689565	MR Egger	5.61135483767207	12	0.934393434002418
GCST90032504	9nMU6c	GCST90200089_buildGRCh38.tsv	Paramuribaculum sp001689565	Inverse variance weighted	6.54888387890191	13	0.923880768489082
GCST90032525	9nMU6c	GCST90200089_buildGRCh38.tsv	Propionibacterium freudenreichii	MR Egger	14.256834872039	17	0.648845513380051
GCST90032525	9nMU6c	GCST90200089_buildGRCh38.tsv	Propionibacterium freudenreichii	Inverse variance weighted	14.3132014976073	18	0.708457663593939
GCST90032611	9nMU6c	GCST90200089_buildGRCh38.tsv	UBA2658 sp002841545	MR Egger	4.54276621278989	8	0.805139388143243
GCST90032611	9nMU6c	GCST90200089_buildGRCh38.tsv	UBA2658 sp002841545	Inverse variance weighted	5.00267132066582	9	0.834075332273722
GCST90032227	4TJqO8	GCST90200142_buildGRCh38.tsv	Bifidobacterium longum	MR Egger	16.4368510241541	10	0.0877913656304488
GCST90032227	4TJqO8	GCST90200142_buildGRCh38.tsv	Bifidobacterium longum	Inverse variance weighted	18.508090787449	11	0.0705154710619006
GCST90032229	4TJqO8	GCST90200142_buildGRCh38.tsv	Bifidobacterium ruminantium	MR Egger	22.7390830145366	16	0.120889446150278
GCST90032229	4TJqO8	GCST90200142_buildGRCh38.tsv	Bifidobacterium ruminantium	Inverse variance weighted	22.8288825412982	17	0.154904811767338
GCST90032240	4TJqO8	GCST90200142_buildGRCh38.tsv	Borreliales	MR Egger	22.1620821938767	12	0.0357429043747241
GCST90032240	4TJqO8	GCST90200142_buildGRCh38.tsv	Borreliales	Inverse variance weighted	22.3724334988523	13	0.0498530919993543
GCST90032250	4TJqO8	GCST90200142_buildGRCh38.tsv	CAG-1000	MR Egger	14.5389282106099	18	0.693344247610424
GCST90032250	4TJqO8	GCST90200142_buildGRCh38.tsv	CAG-1000	Inverse variance weighted	14.992555032125	19	0.723070395644007
GCST90032256	4TJqO8	GCST90200142_buildGRCh38.tsv	CAG-170 sp003516765	MR Egger	33.6639835332577	18	0.0138538494889945
GCST90032256	4TJqO8	GCST90200142_buildGRCh38.tsv	CAG-170 sp003516765	Inverse variance weighted	36.9620968342237	19	0.00802202480961525
GCST90032261	4TJqO8	GCST90200142_buildGRCh38.tsv	CAG-177	MR Egger	5.87370050590535	10	0.825760362415131
GCST90032261	4TJqO8	GCST90200142_buildGRCh38.tsv	CAG-177	Inverse variance weighted	5.89444347499437	11	0.880313564578554
GCST90032305	4TJqO8	GCST90200142_buildGRCh38.tsv	CAG-873 sp001701165	MR Egger	17.3402801294144	25	0.869083121744278
GCST90032305	4TJqO8	GCST90200142_buildGRCh38.tsv	CAG-873 sp001701165	Inverse variance weighted	20.3964459861705	26	0.772406501286154
GCST90032359	4TJqO8	GCST90200142_buildGRCh38.tsv	Enterobacteriaceae	MR Egger	13.9055009172224	16	0.605753773048817
GCST90032359	4TJqO8	GCST90200142_buildGRCh38.tsv	Enterobacteriaceae	Inverse variance weighted	14.0549232595179	17	0.66321037839142
GCST90032362	4TJqO8	GCST90200142_buildGRCh38.tsv	Enterococcus B	MR Egger	19.8471749768978	29	0.897614150924309
GCST90032362	4TJqO8	GCST90200142_buildGRCh38.tsv	Enterococcus B	Inverse variance weighted	21.0047443168745	30	0.887739466956733
GCST90032372	4TJqO8	GCST90200142_buildGRCh38.tsv	Eubacterium F sp000434115	MR Egger	13.7267179770045	17	0.686343262081178
GCST90032372	4TJqO8	GCST90200142_buildGRCh38.tsv	Eubacterium F sp000434115	Inverse variance weighted	15.4250984005174	18	0.632601374120794
GCST90032406	4TJqO8	GCST90200142_buildGRCh38.tsv	Fusobacterium A	MR Egger	16.2684	22	0.802347199415832
GCST90032406	4TJqO8	GCST90200142_buildGRCh38.tsv	Fusobacterium A	Inverse variance weighted	19.2956678569935	23	0.683936466373714
GCST90032407	4TJqO8	GCST90200142_buildGRCh38.tsv	GCA-900066135 sp900066135	MR Egger	8.81936199845615	17	0.945758812536854
GCST90032407	4TJqO8	GCST90200142_buildGRCh38.tsv	GCA-900066135 sp900066135	Inverse variance weighted	8.96517275452654	18	0.960543991283631
GCST90032422	4TJqO8	GCST90200142_buildGRCh38.tsv	Gramella	MR Egger	19.3034165283931	19	0.43753284094988
GCST90032422	4TJqO8	GCST90200142_buildGRCh38.tsv	Gramella	Inverse variance weighted	20.2323266512173	20	0.443483500785019
GCST90032431	4TJqO8	GCST90200142_buildGRCh38.tsv	Holdemania sp900120005	MR Egger	15.6107884950818	16	0.480438920465307
GCST90032431	4TJqO8	GCST90200142_buildGRCh38.tsv	Holdemania sp900120005	Inverse variance weighted	16.5922421633229	17	0.48230557407208
GCST90032500	4TJqO8	GCST90200142_buildGRCh38.tsv	Parabacteroides sp000436495	MR Egger	22.1565278460225	15	0.103764808976278
GCST90032500	4TJqO8	GCST90200142_buildGRCh38.tsv	Parabacteroides sp000436495	Inverse variance weighted	22.5864710971466	16	0.125244163510388
GCST90032504	4TJqO8	GCST90200142_buildGRCh38.tsv	Paramuribaculum sp001689565	MR Egger	10.4996155924314	12	0.572216343476215
GCST90032504	4TJqO8	GCST90200142_buildGRCh38.tsv	Paramuribaculum sp001689565	Inverse variance weighted	11.8216180990891	13	0.542322721262804
GCST90032525	4TJqO8	GCST90200142_buildGRCh38.tsv	Propionibacterium freudenreichii	MR Egger	15.2749937430119	17	0.575681481850236
GCST90032525	4TJqO8	GCST90200142_buildGRCh38.tsv	Propionibacterium freudenreichii	Inverse variance weighted	15.5624542213483	18	0.623054245510464
GCST90032611	4TJqO8	GCST90200142_buildGRCh38.tsv	UBA2658 sp002841545	MR Egger	12.3828696173668	8	0.134921230497294
GCST90032611	4TJqO8	GCST90200142_buildGRCh38.tsv	UBA2658 sp002841545	Inverse variance weighted	14.3634995493465	9	0.10996965697157
GCST90032227	MMuyyG	GCST90200229_buildGRCh38.tsv	Bifidobacterium longum	MR Egger	18.5080476118006	10	0.0469748882147993
GCST90032227	MMuyyG	GCST90200229_buildGRCh38.tsv	Bifidobacterium longum	Inverse variance weighted	20.2554851471971	11	0.0419575724676643
GCST90032229	MMuyyG	GCST90200229_buildGRCh38.tsv	Bifidobacterium ruminantium	MR Egger	22.5650099387133	16	0.125866774973367
GCST90032229	MMuyyG	GCST90200229_buildGRCh38.tsv	Bifidobacterium ruminantium	Inverse variance weighted	22.5782293782596	17	0.163491583617634
GCST90032240	MMuyyG	GCST90200229_buildGRCh38.tsv	Borreliales	MR Egger	13.6660948626532	12	0.322537039244721
GCST90032240	MMuyyG	GCST90200229_buildGRCh38.tsv	Borreliales	Inverse variance weighted	14.002432877229	13	0.373672663062332
GCST90032250	MMuyyG	GCST90200229_buildGRCh38.tsv	CAG-1000	MR Egger	12.1525478930827	18	0.839262362985988
GCST90032250	MMuyyG	GCST90200229_buildGRCh38.tsv	CAG-1000	Inverse variance weighted	12.1549887048085	19	0.878893963116942
GCST90032256	MMuyyG	GCST90200229_buildGRCh38.tsv	CAG-170 sp003516765	MR Egger	15.1874388940631	18	0.649059143708945
GCST90032256	MMuyyG	GCST90200229_buildGRCh38.tsv	CAG-170 sp003516765	Inverse variance weighted	17.1899447166602	19	0.577001168310778
GCST90032261	MMuyyG	GCST90200229_buildGRCh38.tsv	CAG-177	MR Egger	24.3990469264729	10	0.00660879798041416
GCST90032261	MMuyyG	GCST90200229_buildGRCh38.tsv	CAG-177	Inverse variance weighted	26.2530322618895	11	0.00594998798174609
GCST90032305	MMuyyG	GCST90200229_buildGRCh38.tsv	CAG-873 sp001701165	MR Egger	19.4188375585924	25	0.776607968773614
GCST90032305	MMuyyG	GCST90200229_buildGRCh38.tsv	CAG-873 sp001701165	Inverse variance weighted	19.8026356217947	26	0.800816108867162
GCST90032359	MMuyyG	GCST90200229_buildGRCh38.tsv	Enterobacteriaceae	MR Egger	15.3222877890587	16	0.501172363289121
GCST90032359	MMuyyG	GCST90200229_buildGRCh38.tsv	Enterobacteriaceae	Inverse variance weighted	15.3480457371676	17	0.570427810150961
GCST90032362	MMuyyG	GCST90200229_buildGRCh38.tsv	Enterococcus B	MR Egger	32.5256773658652	29	0.29727981007482
GCST90032362	MMuyyG	GCST90200229_buildGRCh38.tsv	Enterococcus B	Inverse variance weighted	33.012181017659	30	0.322013699152958
GCST90032372	MMuyyG	GCST90200229_buildGRCh38.tsv	Eubacterium F sp000434115	MR Egger	15.6722190415932	17	0.547178864198488
GCST90032372	MMuyyG	GCST90200229_buildGRCh38.tsv	Eubacterium F sp000434115	Inverse variance weighted	15.7219443880521	18	0.611945870376111
GCST90032406	MMuyyG	GCST90200229_buildGRCh38.tsv	Fusobacterium A	MR Egger	20.2199503261462	22	0.569283511442789
GCST90032406	MMuyyG	GCST90200229_buildGRCh38.tsv	Fusobacterium A	Inverse variance weighted	20.7660442392766	23	0.595372460799145
GCST90032407	MMuyyG	GCST90200229_buildGRCh38.tsv	GCA-900066135 sp900066135	MR Egger	16.1732326715762	17	0.511589142514971
GCST90032407	MMuyyG	GCST90200229_buildGRCh38.tsv	GCA-900066135 sp900066135	Inverse variance weighted	16.8222966858612	18	0.535353041771504
GCST90032422	MMuyyG	GCST90200229_buildGRCh38.tsv	Gramella	MR Egger	14.9990380046671	19	0.722658467527863
GCST90032422	MMuyyG	GCST90200229_buildGRCh38.tsv	Gramella	Inverse variance weighted	16.2602796347013	20	0.700351291739425
GCST90032431	MMuyyG	GCST90200229_buildGRCh38.tsv	Holdemania sp900120005	MR Egger	12.7480862929888	16	0.691079944177253
GCST90032431	MMuyyG	GCST90200229_buildGRCh38.tsv	Holdemania sp900120005	Inverse variance weighted	13.0735427283527	17	0.731249032717136
GCST90032500	MMuyyG	GCST90200229_buildGRCh38.tsv	Parabacteroides sp000436495	MR Egger	7.78411853158829	15	0.932145589654863
GCST90032500	MMuyyG	GCST90200229_buildGRCh38.tsv	Parabacteroides sp000436495	Inverse variance weighted	8.22889831603601	16	0.941757866458708
GCST90032504	MMuyyG	GCST90200229_buildGRCh38.tsv	Paramuribaculum sp001689565	MR Egger	5.72859144897841	12	0.929140697655234
GCST90032504	MMuyyG	GCST90200229_buildGRCh38.tsv	Paramuribaculum sp001689565	Inverse variance weighted	11.9427025594628	13	0.532347778191561
GCST90032525	MMuyyG	GCST90200229_buildGRCh38.tsv	Propionibacterium freudenreichii	MR Egger	11.8623137562838	17	0.808401982897415
GCST90032525	MMuyyG	GCST90200229_buildGRCh38.tsv	Propionibacterium freudenreichii	Inverse variance weighted	13.412981668704	18	0.76647846688063
GCST90032611	MMuyyG	GCST90200229_buildGRCh38.tsv	UBA2658 sp002841545	MR Egger	7.00915683158456	8	0.535645036166303
GCST90032611	MMuyyG	GCST90200229_buildGRCh38.tsv	UBA2658 sp002841545	Inverse variance weighted	7.01190908148185	9	0.635879438379131
GCST90032227	jzgS0f	GCST90200275_buildGRCh38.tsv	Bifidobacterium longum	MR Egger	6.00707475466846	10	0.814668504197387
GCST90032227	jzgS0f	GCST90200275_buildGRCh38.tsv	Bifidobacterium longum	Inverse variance weighted	6.01178291234919	11	0.872576905382147
GCST90032229	jzgS0f	GCST90200275_buildGRCh38.tsv	Bifidobacterium ruminantium	MR Egger	7.71007368532946	16	0.957032495180074
GCST90032229	jzgS0f	GCST90200275_buildGRCh38.tsv	Bifidobacterium ruminantium	Inverse variance weighted	9.66262677977358	17	0.917158688410148
GCST90032240	jzgS0f	GCST90200275_buildGRCh38.tsv	Borreliales	MR Egger	9.11933922903818	12	0.692704888006171
GCST90032240	jzgS0f	GCST90200275_buildGRCh38.tsv	Borreliales	Inverse variance weighted	10.2927684474646	13	0.669836281424034
GCST90032250	jzgS0f	GCST90200275_buildGRCh38.tsv	CAG-1000	MR Egger	25.7194699893088	18	0.106347316634192
GCST90032250	jzgS0f	GCST90200275_buildGRCh38.tsv	CAG-1000	Inverse variance weighted	25.8160236430372	19	0.135397493137219
GCST90032256	jzgS0f	GCST90200275_buildGRCh38.tsv	CAG-170 sp003516765	MR Egger	14.6803765482875	18	0.683784025814738
GCST90032256	jzgS0f	GCST90200275_buildGRCh38.tsv	CAG-170 sp003516765	Inverse variance weighted	20.9347216358879	19	0.34041906373136
GCST90032261	jzgS0f	GCST90200275_buildGRCh38.tsv	CAG-177	MR Egger	10.8749565811619	10	0.367342737374902
GCST90032261	jzgS0f	GCST90200275_buildGRCh38.tsv	CAG-177	Inverse variance weighted	11.118243854559	11	0.433411042262218
GCST90032305	jzgS0f	GCST90200275_buildGRCh38.tsv	CAG-873 sp001701165	MR Egger	35.6127927377075	25	0.0776839310507173
GCST90032305	jzgS0f	GCST90200275_buildGRCh38.tsv	CAG-873 sp001701165	Inverse variance weighted	35.8917080436279	26	0.0936788061558268
GCST90032359	jzgS0f	GCST90200275_buildGRCh38.tsv	Enterobacteriaceae	MR Egger	17.4083908655286	16	0.35965785838291
GCST90032359	jzgS0f	GCST90200275_buildGRCh38.tsv	Enterobacteriaceae	Inverse variance weighted	17.7574678799233	17	0.404293782765574
GCST90032362	jzgS0f	GCST90200275_buildGRCh38.tsv	Enterococcus B	MR Egger	23.4860392549102	29	0.753845449595802
GCST90032362	jzgS0f	GCST90200275_buildGRCh38.tsv	Enterococcus B	Inverse variance weighted	23.5766583472858	30	0.790830816969903
GCST90032372	jzgS0f	GCST90200275_buildGRCh38.tsv	Eubacterium F sp000434115	MR Egger	15.7209247145297	17	0.543697912108627
GCST90032372	jzgS0f	GCST90200275_buildGRCh38.tsv	Eubacterium F sp000434115	Inverse variance weighted	16.9042767644271	18	0.529695391301797
GCST90032406	jzgS0f	GCST90200275_buildGRCh38.tsv	Fusobacterium A	MR Egger	27.4403269198153	22	0.194977706718472
GCST90032406	jzgS0f	GCST90200275_buildGRCh38.tsv	Fusobacterium A	Inverse variance weighted	29.4415112627647	23	0.166114333030032
GCST90032407	jzgS0f	GCST90200275_buildGRCh38.tsv	GCA-900066135 sp900066135	MR Egger	37.4586284785751	17	0.00291514450649408
GCST90032407	jzgS0f	GCST90200275_buildGRCh38.tsv	GCA-900066135 sp900066135	Inverse variance weighted	37.6005755142441	18	0.00437292374588717
GCST90032422	jzgS0f	GCST90200275_buildGRCh38.tsv	Gramella	MR Egger	26.8183132223533	19	0.108956752736392
GCST90032422	jzgS0f	GCST90200275_buildGRCh38.tsv	Gramella	Inverse variance weighted	27.2499406395281	20	0.128377424110613
GCST90032431	jzgS0f	GCST90200275_buildGRCh38.tsv	Holdemania sp900120005	MR Egger	19.2153827129022	16	0.257652497615246
GCST90032431	jzgS0f	GCST90200275_buildGRCh38.tsv	Holdemania sp900120005	Inverse variance weighted	20.6983782631516	17	0.240073249543314
GCST90032500	jzgS0f	GCST90200275_buildGRCh38.tsv	Parabacteroides sp000436495	MR Egger	26.8197742758876	15	0.0302395351099517
GCST90032500	jzgS0f	GCST90200275_buildGRCh38.tsv	Parabacteroides sp000436495	Inverse variance weighted	26.9910801477487	16	0.0415824015733769
GCST90032504	jzgS0f	GCST90200275_buildGRCh38.tsv	Paramuribaculum sp001689565	MR Egger	9.0454193419269	12	0.699046196808834
GCST90032504	jzgS0f	GCST90200275_buildGRCh38.tsv	Paramuribaculum sp001689565	Inverse variance weighted	9.08875254163103	13	0.766207888635326
GCST90032525	jzgS0f	GCST90200275_buildGRCh38.tsv	Propionibacterium freudenreichii	MR Egger	26.2686834226582	17	0.0697025434609686
GCST90032525	jzgS0f	GCST90200275_buildGRCh38.tsv	Propionibacterium freudenreichii	Inverse variance weighted	26.3979985002031	18	0.0909999467317937
GCST90032611	jzgS0f	GCST90200275_buildGRCh38.tsv	UBA2658 sp002841545	MR Egger	16.8350520810033	8	0.0318732404695122
GCST90032611	jzgS0f	GCST90200275_buildGRCh38.tsv	UBA2658 sp002841545	Inverse variance weighted	16.9671477822321	9	0.0492329308566398
GCST90032227	twmR2x	GCST90200352_buildGRCh38.tsv	Bifidobacterium longum	MR Egger	12.9572202897083	10	0.226073525976336
GCST90032227	twmR2x	GCST90200352_buildGRCh38.tsv	Bifidobacterium longum	Inverse variance weighted	16.007340392156	11	0.140858589516548
GCST90032229	twmR2x	GCST90200352_buildGRCh38.tsv	Bifidobacterium ruminantium	MR Egger	20.5248442738303	16	0.197506081781451
GCST90032229	twmR2x	GCST90200352_buildGRCh38.tsv	Bifidobacterium ruminantium	Inverse variance weighted	25.6424945945214	17	0.0812248739530844
GCST90032240	twmR2x	GCST90200352_buildGRCh38.tsv	Borreliales	MR Egger	15.4332350059888	12	0.218594518060892
GCST90032240	twmR2x	GCST90200352_buildGRCh38.tsv	Borreliales	Inverse variance weighted	15.8993680787363	13	0.254606669886218
GCST90032250	twmR2x	GCST90200352_buildGRCh38.tsv	CAG-1000	MR Egger	21.121904568966	18	0.273307496572229
GCST90032250	twmR2x	GCST90200352_buildGRCh38.tsv	CAG-1000	Inverse variance weighted	23.8381167101137	19	0.202435458682684
GCST90032256	twmR2x	GCST90200352_buildGRCh38.tsv	CAG-170 sp003516765	MR Egger	12.331427479256	18	0.829662728727973
GCST90032256	twmR2x	GCST90200352_buildGRCh38.tsv	CAG-170 sp003516765	Inverse variance weighted	14.8674838115766	19	0.730981746346503
GCST90032261	twmR2x	GCST90200352_buildGRCh38.tsv	CAG-177	MR Egger	4.71213988861007	10	0.90955950591243
GCST90032261	twmR2x	GCST90200352_buildGRCh38.tsv	CAG-177	Inverse variance weighted	4.7141787479008	11	0.944214749432445
GCST90032305	twmR2x	GCST90200352_buildGRCh38.tsv	CAG-873 sp001701165	MR Egger	27.349461528246	25	0.338655458962614
GCST90032305	twmR2x	GCST90200352_buildGRCh38.tsv	CAG-873 sp001701165	Inverse variance weighted	27.3931990628759	26	0.388945931122211
GCST90032359	twmR2x	GCST90200352_buildGRCh38.tsv	Enterobacteriaceae	MR Egger	15.6762011238018	16	0.475778942751738
GCST90032359	twmR2x	GCST90200352_buildGRCh38.tsv	Enterobacteriaceae	Inverse variance weighted	15.700019593556	17	0.545191521401274
GCST90032362	twmR2x	GCST90200352_buildGRCh38.tsv	Enterococcus B	MR Egger	31.3146899442093	29	0.350741891439652
GCST90032362	twmR2x	GCST90200352_buildGRCh38.tsv	Enterococcus B	Inverse variance weighted	31.6132068778982	30	0.385729339312513
GCST90032372	twmR2x	GCST90200352_buildGRCh38.tsv	Eubacterium F sp000434115	MR Egger	24.9074380950302	17	0.0968006908740772
GCST90032372	twmR2x	GCST90200352_buildGRCh38.tsv	Eubacterium F sp000434115	Inverse variance weighted	24.9916667724616	18	0.125145910960744
GCST90032406	twmR2x	GCST90200352_buildGRCh38.tsv	Fusobacterium A	MR Egger	18.7876028632773	22	0.658404892841861
GCST90032406	twmR2x	GCST90200352_buildGRCh38.tsv	Fusobacterium A	Inverse variance weighted	18.830785674542	23	0.711001240397554
GCST90032407	twmR2x	GCST90200352_buildGRCh38.tsv	GCA-900066135 sp900066135	MR Egger	12.9443065532253	17	0.73990631988137
GCST90032407	twmR2x	GCST90200352_buildGRCh38.tsv	GCA-900066135 sp900066135	Inverse variance weighted	13.3922395180774	18	0.767764459008758
GCST90032422	twmR2x	GCST90200352_buildGRCh38.tsv	Gramella	MR Egger	28.2279601305465	19	0.0791386546817058
GCST90032422	twmR2x	GCST90200352_buildGRCh38.tsv	Gramella	Inverse variance weighted	28.8956176887649	20	0.0898351033928697
GCST90032431	twmR2x	GCST90200352_buildGRCh38.tsv	Holdemania sp900120005	MR Egger	16.0270920083221	16	0.451071575985269
GCST90032431	twmR2x	GCST90200352_buildGRCh38.tsv	Holdemania sp900120005	Inverse variance weighted	16.0863480434101	17	0.517722045363249
GCST90032500	twmR2x	GCST90200352_buildGRCh38.tsv	Parabacteroides sp000436495	MR Egger	19.020644954922	15	0.212799879051397
GCST90032500	twmR2x	GCST90200352_buildGRCh38.tsv	Parabacteroides sp000436495	Inverse variance weighted	19.3581354096994	16	0.250529511860633
GCST90032504	twmR2x	GCST90200352_buildGRCh38.tsv	Paramuribaculum sp001689565	MR Egger	12.4659845363336	12	0.409017765032214
GCST90032504	twmR2x	GCST90200352_buildGRCh38.tsv	Paramuribaculum sp001689565	Inverse variance weighted	12.565001167653	13	0.48194489891484
GCST90032525	twmR2x	GCST90200352_buildGRCh38.tsv	Propionibacterium freudenreichii	MR Egger	24.5761749980666	17	0.104606126880545
GCST90032525	twmR2x	GCST90200352_buildGRCh38.tsv	Propionibacterium freudenreichii	Inverse variance weighted	26.7872576223298	18	0.0830731028574627
GCST90032611	twmR2x	GCST90200352_buildGRCh38.tsv	UBA2658 sp002841545	MR Egger	2.45168790849758	8	0.963945735189974
GCST90032611	twmR2x	GCST90200352_buildGRCh38.tsv	UBA2658 sp002841545	Inverse variance weighted	5.61109941582001	9	0.77812123116882
GCST90032227	XkYlSv	GCST90200358_buildGRCh38.tsv	Bifidobacterium longum	MR Egger	5.32050484931872	10	0.868765835787337
GCST90032227	XkYlSv	GCST90200358_buildGRCh38.tsv	Bifidobacterium longum	Inverse variance weighted	6.42070893287497	11	0.843871834709059
GCST90032229	XkYlSv	GCST90200358_buildGRCh38.tsv	Bifidobacterium ruminantium	MR Egger	14.7914492050858	16	0.539962915579318
GCST90032229	XkYlSv	GCST90200358_buildGRCh38.tsv	Bifidobacterium ruminantium	Inverse variance weighted	16.0007921137608	17	0.523778772320125
GCST90032240	XkYlSv	GCST90200358_buildGRCh38.tsv	Borreliales	MR Egger	14.9337877692219	12	0.245077412568965
GCST90032240	XkYlSv	GCST90200358_buildGRCh38.tsv	Borreliales	Inverse variance weighted	14.9619055945847	13	0.309736964966501
GCST90032250	XkYlSv	GCST90200358_buildGRCh38.tsv	CAG-1000	MR Egger	18.8078109011993	18	0.403747116241864
GCST90032250	XkYlSv	GCST90200358_buildGRCh38.tsv	CAG-1000	Inverse variance weighted	18.9614940126855	19	0.459308851354664
GCST90032256	XkYlSv	GCST90200358_buildGRCh38.tsv	CAG-170 sp003516765	MR Egger	19.5846215874794	18	0.356683756743783
GCST90032256	XkYlSv	GCST90200358_buildGRCh38.tsv	CAG-170 sp003516765	Inverse variance weighted	19.8671504647483	19	0.40261178401931
GCST90032261	XkYlSv	GCST90200358_buildGRCh38.tsv	CAG-177	MR Egger	8.38763004811774	10	0.591029702278586
GCST90032261	XkYlSv	GCST90200358_buildGRCh38.tsv	CAG-177	Inverse variance weighted	8.40370341910758	11	0.676749018814188
GCST90032305	XkYlSv	GCST90200358_buildGRCh38.tsv	CAG-873 sp001701165	MR Egger	22.9225733924097	25	0.582084693609299
GCST90032305	XkYlSv	GCST90200358_buildGRCh38.tsv	CAG-873 sp001701165	Inverse variance weighted	22.928388061123	26	0.636995234475533
GCST90032359	XkYlSv	GCST90200358_buildGRCh38.tsv	Enterobacteriaceae	MR Egger	37.0665993301166	16	0.00205227230059564
GCST90032359	XkYlSv	GCST90200358_buildGRCh38.tsv	Enterobacteriaceae	Inverse variance weighted	37.3140100158457	17	0.00305045012968662
GCST90032362	XkYlSv	GCST90200358_buildGRCh38.tsv	Enterococcus B	MR Egger	43.4407475076515	29	0.0414313502657775
GCST90032362	XkYlSv	GCST90200358_buildGRCh38.tsv	Enterococcus B	Inverse variance weighted	44.0723851790098	30	0.0469772002359178
GCST90032372	XkYlSv	GCST90200358_buildGRCh38.tsv	Eubacterium F sp000434115	MR Egger	9.45728259621752	17	0.924815244870072
GCST90032372	XkYlSv	GCST90200358_buildGRCh38.tsv	Eubacterium F sp000434115	Inverse variance weighted	12.6844089595037	18	0.809969794802381
GCST90032406	XkYlSv	GCST90200358_buildGRCh38.tsv	Fusobacterium A	MR Egger	25.1290600124837	22	0.290942782761129
GCST90032406	XkYlSv	GCST90200358_buildGRCh38.tsv	Fusobacterium A	Inverse variance weighted	26.6726586338093	23	0.270151069671003
GCST90032407	XkYlSv	GCST90200358_buildGRCh38.tsv	GCA-900066135 sp900066135	MR Egger	19.8911550219375	17	0.279834337888454
GCST90032407	XkYlSv	GCST90200358_buildGRCh38.tsv	GCA-900066135 sp900066135	Inverse variance weighted	23.6549360254986	18	0.16666076553844
GCST90032422	XkYlSv	GCST90200358_buildGRCh38.tsv	Gramella	MR Egger	30.7357943680685	19	0.0431495242064375
GCST90032422	XkYlSv	GCST90200358_buildGRCh38.tsv	Gramella	Inverse variance weighted	34.7344915567242	20	0.0215648144327951
GCST90032431	XkYlSv	GCST90200358_buildGRCh38.tsv	Holdemania sp900120005	MR Egger	21.0152849607344	16	0.177923784086728
GCST90032431	XkYlSv	GCST90200358_buildGRCh38.tsv	Holdemania sp900120005	Inverse variance weighted	21.0658546816932	17	0.223358427883706
GCST90032500	XkYlSv	GCST90200358_buildGRCh38.tsv	Parabacteroides sp000436495	MR Egger	14.8724813575932	15	0.460641089854986
GCST90032500	XkYlSv	GCST90200358_buildGRCh38.tsv	Parabacteroides sp000436495	Inverse variance weighted	15.1343409801371	16	0.514822046919585
GCST90032504	XkYlSv	GCST90200358_buildGRCh38.tsv	Paramuribaculum sp001689565	MR Egger	6.43093343505998	12	0.892821351192001
GCST90032504	XkYlSv	GCST90200358_buildGRCh38.tsv	Paramuribaculum sp001689565	Inverse variance weighted	6.56370048030608	13	0.923215841428757
GCST90032525	XkYlSv	GCST90200358_buildGRCh38.tsv	Propionibacterium freudenreichii	MR Egger	28.797532288625	17	0.0364392739698574
GCST90032525	XkYlSv	GCST90200358_buildGRCh38.tsv	Propionibacterium freudenreichii	Inverse variance weighted	31.1533545790071	18	0.0276332252296532
GCST90032611	XkYlSv	GCST90200358_buildGRCh38.tsv	UBA2658 sp002841545	MR Egger	4.83054166364987	8	0.775525054994082
GCST90032611	XkYlSv	GCST90200358_buildGRCh38.tsv	UBA2658 sp002841545	Inverse variance weighted	6.51473668944676	9	0.687498536006428
GCST90032227	PTOaOL	GCST90200383_buildGRCh38.tsv	Bifidobacterium longum	MR Egger	10.2722755118485	10	0.416939229598267
GCST90032227	PTOaOL	GCST90200383_buildGRCh38.tsv	Bifidobacterium longum	Inverse variance weighted	11.4986091237631	11	0.402484566137434
GCST90032229	PTOaOL	GCST90200383_buildGRCh38.tsv	Bifidobacterium ruminantium	MR Egger	3.32881848215099	16	0.999662345740091
GCST90032229	PTOaOL	GCST90200383_buildGRCh38.tsv	Bifidobacterium ruminantium	Inverse variance weighted	3.33602154397897	17	0.999852162649526
GCST90032240	PTOaOL	GCST90200383_buildGRCh38.tsv	Borreliales	MR Egger	18.2670985469674	12	0.107817897192604
GCST90032240	PTOaOL	GCST90200383_buildGRCh38.tsv	Borreliales	Inverse variance weighted	18.2712793560381	13	0.147488137516311
GCST90032250	PTOaOL	GCST90200383_buildGRCh38.tsv	CAG-1000	MR Egger	10.9785037846104	18	0.895266655401351
GCST90032250	PTOaOL	GCST90200383_buildGRCh38.tsv	CAG-1000	Inverse variance weighted	12.4967730822008	19	0.863307998979295
GCST90032256	PTOaOL	GCST90200383_buildGRCh38.tsv	CAG-170 sp003516765	MR Egger	10.6307256054412	18	0.909365073356794
GCST90032256	PTOaOL	GCST90200383_buildGRCh38.tsv	CAG-170 sp003516765	Inverse variance weighted	10.9062992534658	19	0.926950028996161
GCST90032261	PTOaOL	GCST90200383_buildGRCh38.tsv	CAG-177	MR Egger	3.15172825767577	10	0.977624364744634
GCST90032261	PTOaOL	GCST90200383_buildGRCh38.tsv	CAG-177	Inverse variance weighted	3.99268090371519	11	0.970130634418497
GCST90032305	PTOaOL	GCST90200383_buildGRCh38.tsv	CAG-873 sp001701165	MR Egger	12.8255857923585	25	0.978568034930271
GCST90032305	PTOaOL	GCST90200383_buildGRCh38.tsv	CAG-873 sp001701165	Inverse variance weighted	12.8997499466153	26	0.984849420306258
GCST90032359	PTOaOL	GCST90200383_buildGRCh38.tsv	Enterobacteriaceae	MR Egger	13.1285494658542	16	0.663336415466718
GCST90032359	PTOaOL	GCST90200383_buildGRCh38.tsv	Enterobacteriaceae	Inverse variance weighted	13.257263645062	17	0.718800695300652
GCST90032362	PTOaOL	GCST90200383_buildGRCh38.tsv	Enterococcus B	MR Egger	43.7652169071097	29	0.038625734879573
GCST90032362	PTOaOL	GCST90200383_buildGRCh38.tsv	Enterococcus B	Inverse variance weighted	44.177008911305	30	0.0459591593939871
GCST90032372	PTOaOL	GCST90200383_buildGRCh38.tsv	Eubacterium F sp000434115	MR Egger	9.41661690376417	17	0.926278462515832
GCST90032372	PTOaOL	GCST90200383_buildGRCh38.tsv	Eubacterium F sp000434115	Inverse variance weighted	10.5376889695366	18	0.912936139258368
GCST90032406	PTOaOL	GCST90200383_buildGRCh38.tsv	Fusobacterium A	MR Egger	26.5794939984679	22	0.227634357274993
GCST90032406	PTOaOL	GCST90200383_buildGRCh38.tsv	Fusobacterium A	Inverse variance weighted	27.203170168869	23	0.247418945905865
GCST90032407	PTOaOL	GCST90200383_buildGRCh38.tsv	GCA-900066135 sp900066135	MR Egger	19.1958047966885	17	0.317409631023364
GCST90032407	PTOaOL	GCST90200383_buildGRCh38.tsv	GCA-900066135 sp900066135	Inverse variance weighted	19.2416576354309	18	0.37708636878467
GCST90032422	PTOaOL	GCST90200383_buildGRCh38.tsv	Gramella	MR Egger	8.1136296498983	19	0.985490537865191
GCST90032422	PTOaOL	GCST90200383_buildGRCh38.tsv	Gramella	Inverse variance weighted	8.18358585475663	20	0.990581839117164
GCST90032431	PTOaOL	GCST90200383_buildGRCh38.tsv	Holdemania sp900120005	MR Egger	12.2048176396554	16	0.729764222684522
GCST90032431	PTOaOL	GCST90200383_buildGRCh38.tsv	Holdemania sp900120005	Inverse variance weighted	13.1737686980182	17	0.724477767483409
GCST90032500	PTOaOL	GCST90200383_buildGRCh38.tsv	Parabacteroides sp000436495	MR Egger	12.2852503035581	15	0.657322070535586
GCST90032500	PTOaOL	GCST90200383_buildGRCh38.tsv	Parabacteroides sp000436495	Inverse variance weighted	12.7135877658857	16	0.693572596745845
GCST90032504	PTOaOL	GCST90200383_buildGRCh38.tsv	Paramuribaculum sp001689565	MR Egger	6.73408377156002	12	0.874674527511156
GCST90032504	PTOaOL	GCST90200383_buildGRCh38.tsv	Paramuribaculum sp001689565	Inverse variance weighted	7.59904846525473	13	0.86870563202443
GCST90032525	PTOaOL	GCST90200383_buildGRCh38.tsv	Propionibacterium freudenreichii	MR Egger	15.900054490364	17	0.530930954980817
GCST90032525	PTOaOL	GCST90200383_buildGRCh38.tsv	Propionibacterium freudenreichii	Inverse variance weighted	17.4446671268962	18	0.492758706711149
GCST90032611	PTOaOL	GCST90200383_buildGRCh38.tsv	UBA2658 sp002841545	MR Egger	7.3616261895517	8	0.498165160622743
GCST90032611	PTOaOL	GCST90200383_buildGRCh38.tsv	UBA2658 sp002841545	Inverse variance weighted	7.36198283173605	9	0.599487075740325
GCST90032227	h7YTvR	GCST90200408_buildGRCh38.tsv	Bifidobacterium longum	MR Egger	9.85425729864536	10	0.453371617100856
GCST90032227	h7YTvR	GCST90200408_buildGRCh38.tsv	Bifidobacterium longum	Inverse variance weighted	10.8167778476664	11	0.458738401647862
GCST90032229	h7YTvR	GCST90200408_buildGRCh38.tsv	Bifidobacterium ruminantium	MR Egger	19.2882310796524	16	0.254000142325338
GCST90032229	h7YTvR	GCST90200408_buildGRCh38.tsv	Bifidobacterium ruminantium	Inverse variance weighted	20.2870625791523	17	0.259810467763797
GCST90032240	h7YTvR	GCST90200408_buildGRCh38.tsv	Borreliales	MR Egger	17.8249351296303	12	0.121110409580152
GCST90032240	h7YTvR	GCST90200408_buildGRCh38.tsv	Borreliales	Inverse variance weighted	19.2510049801566	13	0.115524470894209
GCST90032250	h7YTvR	GCST90200408_buildGRCh38.tsv	CAG-1000	MR Egger	13.7297714098905	18	0.746529494872418
GCST90032250	h7YTvR	GCST90200408_buildGRCh38.tsv	CAG-1000	Inverse variance weighted	14.6742536854127	19	0.743064122127967
GCST90032256	h7YTvR	GCST90200408_buildGRCh38.tsv	CAG-170 sp003516765	MR Egger	25.4825136253904	18	0.112192132072819
GCST90032256	h7YTvR	GCST90200408_buildGRCh38.tsv	CAG-170 sp003516765	Inverse variance weighted	25.5008724364706	19	0.144707415033202
GCST90032261	h7YTvR	GCST90200408_buildGRCh38.tsv	CAG-177	MR Egger	7.63338704924456	10	0.66459768375852
GCST90032261	h7YTvR	GCST90200408_buildGRCh38.tsv	CAG-177	Inverse variance weighted	7.82196059825269	11	0.729158042188816
GCST90032305	h7YTvR	GCST90200408_buildGRCh38.tsv	CAG-873 sp001701165	MR Egger	21.9387391171305	25	0.639279092031789
GCST90032305	h7YTvR	GCST90200408_buildGRCh38.tsv	CAG-873 sp001701165	Inverse variance weighted	24.4781584225063	26	0.548643735559241
GCST90032359	h7YTvR	GCST90200408_buildGRCh38.tsv	Enterobacteriaceae	MR Egger	10.6033310916746	16	0.833282845221681
GCST90032359	h7YTvR	GCST90200408_buildGRCh38.tsv	Enterobacteriaceae	Inverse variance weighted	10.7487072207714	17	0.869325132130917
GCST90032362	h7YTvR	GCST90200408_buildGRCh38.tsv	Enterococcus B	MR Egger	18.5847217832862	29	0.931474036163104
GCST90032362	h7YTvR	GCST90200408_buildGRCh38.tsv	Enterococcus B	Inverse variance weighted	19.5065191993388	30	0.928760166225258
GCST90032372	h7YTvR	GCST90200408_buildGRCh38.tsv	Eubacterium F sp000434115	MR Egger	7.70221811409442	17	0.972506338182637
GCST90032372	h7YTvR	GCST90200408_buildGRCh38.tsv	Eubacterium F sp000434115	Inverse variance weighted	11.7786169805339	18	0.858453865004903
GCST90032406	h7YTvR	GCST90200408_buildGRCh38.tsv	Fusobacterium A	MR Egger	24.8038283819793	22	0.306547664238319
GCST90032406	h7YTvR	GCST90200408_buildGRCh38.tsv	Fusobacterium A	Inverse variance weighted	25.7694358526268	23	0.31187085543669
GCST90032407	h7YTvR	GCST90200408_buildGRCh38.tsv	GCA-900066135 sp900066135	MR Egger	24.4526799699677	17	0.10764792406788
GCST90032407	h7YTvR	GCST90200408_buildGRCh38.tsv	GCA-900066135 sp900066135	Inverse variance weighted	24.462420827046	18	0.14045420451875
GCST90032422	h7YTvR	GCST90200408_buildGRCh38.tsv	Gramella	MR Egger	12.9306474010552	19	0.842102368116366
GCST90032422	h7YTvR	GCST90200408_buildGRCh38.tsv	Gramella	Inverse variance weighted	16.5846349970613	20	0.679756806680289
GCST90032431	h7YTvR	GCST90200408_buildGRCh38.tsv	Holdemania sp900120005	MR Egger	13.8275061606777	16	0.611562576513878
GCST90032431	h7YTvR	GCST90200408_buildGRCh38.tsv	Holdemania sp900120005	Inverse variance weighted	14.2418812419228	17	0.649912240673638
GCST90032500	h7YTvR	GCST90200408_buildGRCh38.tsv	Parabacteroides sp000436495	MR Egger	8.59542834721143	15	0.897704023205497
GCST90032500	h7YTvR	GCST90200408_buildGRCh38.tsv	Parabacteroides sp000436495	Inverse variance weighted	8.65619347679931	16	0.926894083160211
GCST90032504	h7YTvR	GCST90200408_buildGRCh38.tsv	Paramuribaculum sp001689565	MR Egger	7.87529979502691	12	0.794797778166499
GCST90032504	h7YTvR	GCST90200408_buildGRCh38.tsv	Paramuribaculum sp001689565	Inverse variance weighted	9.19606007978177	13	0.757979992728144
GCST90032525	h7YTvR	GCST90200408_buildGRCh38.tsv	Propionibacterium freudenreichii	MR Egger	16.6846111447599	17	0.475924015060186
GCST90032525	h7YTvR	GCST90200408_buildGRCh38.tsv	Propionibacterium freudenreichii	Inverse variance weighted	16.7651356406377	18	0.539304645374538
GCST90032611	h7YTvR	GCST90200408_buildGRCh38.tsv	UBA2658 sp002841545	MR Egger	14.2401774217824	8	0.0757161109391885
GCST90032611	h7YTvR	GCST90200408_buildGRCh38.tsv	UBA2658 sp002841545	Inverse variance weighted	14.6043368542051	9	0.102393387551301
GCST90032227	y50NFa	GCST90200424_buildGRCh38.tsv	Bifidobacterium longum	MR Egger	8.74902581209728	10	0.556076158830358
GCST90032227	y50NFa	GCST90200424_buildGRCh38.tsv	Bifidobacterium longum	Inverse variance weighted	9.47711063363157	11	0.577940968772987
GCST90032229	y50NFa	GCST90200424_buildGRCh38.tsv	Bifidobacterium ruminantium	MR Egger	15.7687345538201	16	0.469214789234539
GCST90032229	y50NFa	GCST90200424_buildGRCh38.tsv	Bifidobacterium ruminantium	Inverse variance weighted	18.3840512153677	17	0.365008909380888
GCST90032240	y50NFa	GCST90200424_buildGRCh38.tsv	Borreliales	MR Egger	11.7684372584384	12	0.464451491807287
GCST90032240	y50NFa	GCST90200424_buildGRCh38.tsv	Borreliales	Inverse variance weighted	13.2170617582461	13	0.43118853985845
GCST90032250	y50NFa	GCST90200424_buildGRCh38.tsv	CAG-1000	MR Egger	18.2728270988171	18	0.437820276039165
GCST90032250	y50NFa	GCST90200424_buildGRCh38.tsv	CAG-1000	Inverse variance weighted	19.3259675635276	19	0.436111551750135
GCST90032256	y50NFa	GCST90200424_buildGRCh38.tsv	CAG-170 sp003516765	MR Egger	13.0047856647236	18	0.791288649749635
GCST90032256	y50NFa	GCST90200424_buildGRCh38.tsv	CAG-170 sp003516765	Inverse variance weighted	13.5546351037653	19	0.809007574924772
GCST90032261	y50NFa	GCST90200424_buildGRCh38.tsv	CAG-177	MR Egger	4.66106310807718	10	0.912639920137404
GCST90032261	y50NFa	GCST90200424_buildGRCh38.tsv	CAG-177	Inverse variance weighted	6.72803445350426	11	0.820660794606956
GCST90032305	y50NFa	GCST90200424_buildGRCh38.tsv	CAG-873 sp001701165	MR Egger	30.1797746074045	25	0.217628137399226
GCST90032305	y50NFa	GCST90200424_buildGRCh38.tsv	CAG-873 sp001701165	Inverse variance weighted	32.6681853458092	26	0.171943755200039
GCST90032359	y50NFa	GCST90200424_buildGRCh38.tsv	Enterobacteriaceae	MR Egger	9.06317086129189	16	0.910789251405632
GCST90032359	y50NFa	GCST90200424_buildGRCh38.tsv	Enterobacteriaceae	Inverse variance weighted	9.57779901956131	17	0.920375836294623
GCST90032362	y50NFa	GCST90200424_buildGRCh38.tsv	Enterococcus B	MR Egger	32.6379232629935	29	0.292582142417296
GCST90032362	y50NFa	GCST90200424_buildGRCh38.tsv	Enterococcus B	Inverse variance weighted	34.7474579538715	30	0.251945445015466
GCST90032372	y50NFa	GCST90200424_buildGRCh38.tsv	Eubacterium F sp000434115	MR Egger	14.6388467485881	17	0.621477249246711
GCST90032372	y50NFa	GCST90200424_buildGRCh38.tsv	Eubacterium F sp000434115	Inverse variance weighted	16.3987183351276	18	0.564742228564026
GCST90032406	y50NFa	GCST90200424_buildGRCh38.tsv	Fusobacterium A	MR Egger	20.7685355695517	22	0.535079836765994
GCST90032406	y50NFa	GCST90200424_buildGRCh38.tsv	Fusobacterium A	Inverse variance weighted	21.082548716978	23	0.576046265272091
GCST90032407	y50NFa	GCST90200424_buildGRCh38.tsv	GCA-900066135 sp900066135	MR Egger	13.2901943778926	17	0.716552960471126
GCST90032407	y50NFa	GCST90200424_buildGRCh38.tsv	GCA-900066135 sp900066135	Inverse variance weighted	13.5337743695577	18	0.758938907103975
GCST90032422	y50NFa	GCST90200424_buildGRCh38.tsv	Gramella	MR Egger	26.3253033996411	19	0.121377047234494
GCST90032422	y50NFa	GCST90200424_buildGRCh38.tsv	Gramella	Inverse variance weighted	27.5807577395157	20	0.119701090618335
GCST90032431	y50NFa	GCST90200424_buildGRCh38.tsv	Holdemania sp900120005	MR Egger	20.2381811652167	16	0.209684148074576
GCST90032431	y50NFa	GCST90200424_buildGRCh38.tsv	Holdemania sp900120005	Inverse variance weighted	20.2398184453585	17	0.262147138335031
GCST90032500	y50NFa	GCST90200424_buildGRCh38.tsv	Parabacteroides sp000436495	MR Egger	8.20744463333441	15	0.915196778976132
GCST90032500	y50NFa	GCST90200424_buildGRCh38.tsv	Parabacteroides sp000436495	Inverse variance weighted	8.28315073418137	16	0.939986234736947
GCST90032504	y50NFa	GCST90200424_buildGRCh38.tsv	Paramuribaculum sp001689565	MR Egger	16.5268277518863	12	0.168279769412115
GCST90032504	y50NFa	GCST90200424_buildGRCh38.tsv	Paramuribaculum sp001689565	Inverse variance weighted	16.5286099722922	13	0.221758608680357
GCST90032525	y50NFa	GCST90200424_buildGRCh38.tsv	Propionibacterium freudenreichii	MR Egger	18.5388291247602	17	0.355635550631884
GCST90032525	y50NFa	GCST90200424_buildGRCh38.tsv	Propionibacterium freudenreichii	Inverse variance weighted	18.6361042808113	18	0.414545924234451
GCST90032611	y50NFa	GCST90200424_buildGRCh38.tsv	UBA2658 sp002841545	MR Egger	7.82276413367662	8	0.450971960574402
GCST90032611	y50NFa	GCST90200424_buildGRCh38.tsv	UBA2658 sp002841545	Inverse variance weighted	11.3837241770323	9	0.250320548069246
GCST90032227	fC3p7K	GCST90200456_buildGRCh38.tsv	Bifidobacterium longum	MR Egger	11.6364762374037	10	0.310122130255126
GCST90032227	fC3p7K	GCST90200456_buildGRCh38.tsv	Bifidobacterium longum	Inverse variance weighted	11.8726290354598	11	0.373293107814223
GCST90032229	fC3p7K	GCST90200456_buildGRCh38.tsv	Bifidobacterium ruminantium	MR Egger	14.9800119901347	16	0.52610297139504
GCST90032229	fC3p7K	GCST90200456_buildGRCh38.tsv	Bifidobacterium ruminantium	Inverse variance weighted	18.5403514204299	17	0.355544038202276
GCST90032240	fC3p7K	GCST90200456_buildGRCh38.tsv	Borreliales	MR Egger	6.65959503435016	12	0.879265170575785
GCST90032240	fC3p7K	GCST90200456_buildGRCh38.tsv	Borreliales	Inverse variance weighted	7.96362690746991	13	0.845961810717486
GCST90032250	fC3p7K	GCST90200456_buildGRCh38.tsv	CAG-1000	MR Egger	11.3359321128971	18	0.879561325908256
GCST90032250	fC3p7K	GCST90200456_buildGRCh38.tsv	CAG-1000	Inverse variance weighted	11.7303999234506	19	0.896823495873196
GCST90032256	fC3p7K	GCST90200456_buildGRCh38.tsv	CAG-170 sp003516765	MR Egger	25.2997039075895	18	0.116880979314082
GCST90032256	fC3p7K	GCST90200456_buildGRCh38.tsv	CAG-170 sp003516765	Inverse variance weighted	25.4974700668795	19	0.144810638966815
GCST90032261	fC3p7K	GCST90200456_buildGRCh38.tsv	CAG-177	MR Egger	6.35821707302537	10	0.784323325113496
GCST90032261	fC3p7K	GCST90200456_buildGRCh38.tsv	CAG-177	Inverse variance weighted	8.55009848138704	11	0.663342620930292
GCST90032305	fC3p7K	GCST90200456_buildGRCh38.tsv	CAG-873 sp001701165	MR Egger	25.2721082964555	25	0.447209689886072
GCST90032305	fC3p7K	GCST90200456_buildGRCh38.tsv	CAG-873 sp001701165	Inverse variance weighted	25.2723525592612	26	0.503603622249072
GCST90032359	fC3p7K	GCST90200456_buildGRCh38.tsv	Enterobacteriaceae	MR Egger	22.6541459715525	16	0.123297410234789
GCST90032359	fC3p7K	GCST90200456_buildGRCh38.tsv	Enterobacteriaceae	Inverse variance weighted	25.778596547713	17	0.0785898369615672
GCST90032362	fC3p7K	GCST90200456_buildGRCh38.tsv	Enterococcus B	MR Egger	22.0024515847361	29	0.820087899243984
GCST90032362	fC3p7K	GCST90200456_buildGRCh38.tsv	Enterococcus B	Inverse variance weighted	22.9011083148068	30	0.819303344482398
GCST90032372	fC3p7K	GCST90200456_buildGRCh38.tsv	Eubacterium F sp000434115	MR Egger	15.7903077424237	17	0.53874593660327
GCST90032372	fC3p7K	GCST90200456_buildGRCh38.tsv	Eubacterium F sp000434115	Inverse variance weighted	18.1100237483117	18	0.448426944708373
GCST90032406	fC3p7K	GCST90200456_buildGRCh38.tsv	Fusobacterium A	MR Egger	20.713989410154	22	0.538469167200896
GCST90032406	fC3p7K	GCST90200456_buildGRCh38.tsv	Fusobacterium A	Inverse variance weighted	20.7188875779811	23	0.598250097821332
GCST90032407	fC3p7K	GCST90200456_buildGRCh38.tsv	GCA-900066135 sp900066135	MR Egger	14.077339715682	17	0.661619979792503
GCST90032407	fC3p7K	GCST90200456_buildGRCh38.tsv	GCA-900066135 sp900066135	Inverse variance weighted	14.0851391399381	18	0.723524520206822
GCST90032422	fC3p7K	GCST90200456_buildGRCh38.tsv	Gramella	MR Egger	14.2408848946733	19	0.769472174870838
GCST90032422	fC3p7K	GCST90200456_buildGRCh38.tsv	Gramella	Inverse variance weighted	15.8904438247324	20	0.723397261468492
GCST90032431	fC3p7K	GCST90200456_buildGRCh38.tsv	Holdemania sp900120005	MR Egger	7.32726996279507	16	0.966425377463864
GCST90032431	fC3p7K	GCST90200456_buildGRCh38.tsv	Holdemania sp900120005	Inverse variance weighted	7.38523514365789	17	0.977990198368603
GCST90032500	fC3p7K	GCST90200456_buildGRCh38.tsv	Parabacteroides sp000436495	MR Egger	6.95790888733119	15	0.958807220610225
GCST90032500	fC3p7K	GCST90200456_buildGRCh38.tsv	Parabacteroides sp000436495	Inverse variance weighted	6.95796532736626	16	0.974062790434354
GCST90032504	fC3p7K	GCST90200456_buildGRCh38.tsv	Paramuribaculum sp001689565	MR Egger	23.9251013634833	12	0.0208234034039087
GCST90032504	fC3p7K	GCST90200456_buildGRCh38.tsv	Paramuribaculum sp001689565	Inverse variance weighted	24.7762472050479	13	0.0246961770775128
GCST90032525	fC3p7K	GCST90200456_buildGRCh38.tsv	Propionibacterium freudenreichii	MR Egger	9.1028269232751	17	0.936980510071461
GCST90032525	fC3p7K	GCST90200456_buildGRCh38.tsv	Propionibacterium freudenreichii	Inverse variance weighted	14.0073869568578	18	0.728609594619535
GCST90032611	fC3p7K	GCST90200456_buildGRCh38.tsv	UBA2658 sp002841545	MR Egger	5.03309100904568	8	0.754033535254444
GCST90032611	fC3p7K	GCST90200456_buildGRCh38.tsv	UBA2658 sp002841545	Inverse variance weighted	6.28854926388407	9	0.710727676683658
GCST90032227	y8gheO	GCST90200472_buildGRCh38.tsv	Bifidobacterium longum	MR Egger	14.6523724853064	10	0.14525904313227
GCST90032227	y8gheO	GCST90200472_buildGRCh38.tsv	Bifidobacterium longum	Inverse variance weighted	21.3385049138798	11	0.0300289210077517
GCST90032229	y8gheO	GCST90200472_buildGRCh38.tsv	Bifidobacterium ruminantium	MR Egger	25.5823134829286	16	0.0601960285532657
GCST90032229	y8gheO	GCST90200472_buildGRCh38.tsv	Bifidobacterium ruminantium	Inverse variance weighted	25.7075914055019	17	0.0799552292236049
GCST90032240	y8gheO	GCST90200472_buildGRCh38.tsv	Borreliales	MR Egger	4.60733130981978	12	0.969826761304312
GCST90032240	y8gheO	GCST90200472_buildGRCh38.tsv	Borreliales	Inverse variance weighted	4.96663679478152	13	0.975920234550493
GCST90032250	y8gheO	GCST90200472_buildGRCh38.tsv	CAG-1000	MR Egger	9.45432372729563	18	0.948271210576378
GCST90032250	y8gheO	GCST90200472_buildGRCh38.tsv	CAG-1000	Inverse variance weighted	9.53705628146885	19	0.963457054794762
GCST90032256	y8gheO	GCST90200472_buildGRCh38.tsv	CAG-170 sp003516765	MR Egger	14.6893025246064	18	0.683178620194501
GCST90032256	y8gheO	GCST90200472_buildGRCh38.tsv	CAG-170 sp003516765	Inverse variance weighted	14.7138606566041	19	0.740602034982655
GCST90032261	y8gheO	GCST90200472_buildGRCh38.tsv	CAG-177	MR Egger	3.65869962977095	10	0.96143315953219
GCST90032261	y8gheO	GCST90200472_buildGRCh38.tsv	CAG-177	Inverse variance weighted	3.68779622272373	11	0.978176528471355
GCST90032305	y8gheO	GCST90200472_buildGRCh38.tsv	CAG-873 sp001701165	MR Egger	23.9323514005039	25	0.523285176894548
GCST90032305	y8gheO	GCST90200472_buildGRCh38.tsv	CAG-873 sp001701165	Inverse variance weighted	26.9800608282665	26	0.41037936566564
GCST90032359	y8gheO	GCST90200472_buildGRCh38.tsv	Enterobacteriaceae	MR Egger	28.9896730387439	16	0.0240058465031682
GCST90032359	y8gheO	GCST90200472_buildGRCh38.tsv	Enterobacteriaceae	Inverse variance weighted	29.0609616491766	17	0.0339681247667728
GCST90032362	y8gheO	GCST90200472_buildGRCh38.tsv	Enterococcus B	MR Egger	29.4175487997474	29	0.443484593289306
GCST90032362	y8gheO	GCST90200472_buildGRCh38.tsv	Enterococcus B	Inverse variance weighted	29.4263096261277	30	0.495294031069909
GCST90032372	y8gheO	GCST90200472_buildGRCh38.tsv	Eubacterium F sp000434115	MR Egger	34.7655106416964	17	0.00667737746794652
GCST90032372	y8gheO	GCST90200472_buildGRCh38.tsv	Eubacterium F sp000434115	Inverse variance weighted	36.4591005632113	18	0.00615910096687627
GCST90032406	y8gheO	GCST90200472_buildGRCh38.tsv	Fusobacterium A	MR Egger	32.758841442348	22	0.0653476495515269
GCST90032406	y8gheO	GCST90200472_buildGRCh38.tsv	Fusobacterium A	Inverse variance weighted	33.1144929346756	23	0.079092270152335
GCST90032407	y8gheO	GCST90200472_buildGRCh38.tsv	GCA-900066135 sp900066135	MR Egger	23.5136500186442	17	0.133263381858978
GCST90032407	y8gheO	GCST90200472_buildGRCh38.tsv	GCA-900066135 sp900066135	Inverse variance weighted	27.2619244542214	18	0.074212138343594
GCST90032422	y8gheO	GCST90200472_buildGRCh38.tsv	Gramella	MR Egger	19.118137613517	19	0.449281288287528
GCST90032422	y8gheO	GCST90200472_buildGRCh38.tsv	Gramella	Inverse variance weighted	19.1722388545027	20	0.510656981640493
GCST90032431	y8gheO	GCST90200472_buildGRCh38.tsv	Holdemania sp900120005	MR Egger	20.9347870903703	17	0.229220890396653
GCST90032431	y8gheO	GCST90200472_buildGRCh38.tsv	Holdemania sp900120005	Inverse variance weighted	22.4096189771175	18	0.214305922369018
GCST90032500	y8gheO	GCST90200472_buildGRCh38.tsv	Parabacteroides sp000436495	MR Egger	21.9345325691085	15	0.109532062776715
GCST90032500	y8gheO	GCST90200472_buildGRCh38.tsv	Parabacteroides sp000436495	Inverse variance weighted	21.9348078982487	16	0.145308997937496
GCST90032504	y8gheO	GCST90200472_buildGRCh38.tsv	Paramuribaculum sp001689565	MR Egger	15.2317226253345	12	0.22900818056671
GCST90032504	y8gheO	GCST90200472_buildGRCh38.tsv	Paramuribaculum sp001689565	Inverse variance weighted	15.2962713716185	13	0.289224076529119
GCST90032525	y8gheO	GCST90200472_buildGRCh38.tsv	Propionibacterium freudenreichii	MR Egger	11.3013282289979	17	0.840477538804974
GCST90032525	y8gheO	GCST90200472_buildGRCh38.tsv	Propionibacterium freudenreichii	Inverse variance weighted	11.3217493886681	18	0.880207614314912
GCST90032611	y8gheO	GCST90200472_buildGRCh38.tsv	UBA2658 sp002841545	MR Egger	10.8826007187779	8	0.208440353612762
GCST90032611	y8gheO	GCST90200472_buildGRCh38.tsv	UBA2658 sp002841545	Inverse variance weighted	11.720254779256	9	0.22954333883275
GCST90032227	W8ifFf	GCST90200473_buildGRCh38.tsv	Bifidobacterium longum	MR Egger	17.7259923733921	9	0.0384889235353548
GCST90032227	W8ifFf	GCST90200473_buildGRCh38.tsv	Bifidobacterium longum	Inverse variance weighted	18.6836543705609	10	0.0444696712845088
GCST90032229	W8ifFf	GCST90200473_buildGRCh38.tsv	Bifidobacterium ruminantium	MR Egger	15.9065588747666	15	0.388288892151537
GCST90032229	W8ifFf	GCST90200473_buildGRCh38.tsv	Bifidobacterium ruminantium	Inverse variance weighted	16.1720687936765	16	0.441017509662769
GCST90032240	W8ifFf	GCST90200473_buildGRCh38.tsv	Borreliales	MR Egger	17.6126551506317	12	0.127967769915617
GCST90032240	W8ifFf	GCST90200473_buildGRCh38.tsv	Borreliales	Inverse variance weighted	17.6421561562888	13	0.171585208125513
GCST90032250	W8ifFf	GCST90200473_buildGRCh38.tsv	CAG-1000	MR Egger	23.0822326531506	18	0.187449851885379
GCST90032250	W8ifFf	GCST90200473_buildGRCh38.tsv	CAG-1000	Inverse variance weighted	23.9504578130904	19	0.198059600813578
GCST90032256	W8ifFf	GCST90200473_buildGRCh38.tsv	CAG-170 sp003516765	MR Egger	17.3827586809478	18	0.496953871560843
GCST90032256	W8ifFf	GCST90200473_buildGRCh38.tsv	CAG-170 sp003516765	Inverse variance weighted	17.4362694115792	19	0.56033740297179
GCST90032261	W8ifFf	GCST90200473_buildGRCh38.tsv	CAG-177	MR Egger	13.808158035945	10	0.181923328774796
GCST90032261	W8ifFf	GCST90200473_buildGRCh38.tsv	CAG-177	Inverse variance weighted	17.3861218280981	11	0.0969617272561116
GCST90032305	W8ifFf	GCST90200473_buildGRCh38.tsv	CAG-873 sp001701165	MR Egger	16.1314740589347	25	0.910857166271339
GCST90032305	W8ifFf	GCST90200473_buildGRCh38.tsv	CAG-873 sp001701165	Inverse variance weighted	16.3583056233683	26	0.927191930677982
GCST90032359	W8ifFf	GCST90200473_buildGRCh38.tsv	Enterobacteriaceae	MR Egger	9.29963629495751	16	0.900562683474509
GCST90032359	W8ifFf	GCST90200473_buildGRCh38.tsv	Enterobacteriaceae	Inverse variance weighted	10.3980433058073	17	0.886094371262758
GCST90032362	W8ifFf	GCST90200473_buildGRCh38.tsv	Enterococcus B	MR Egger	29.4496183493765	29	0.441841542156138
GCST90032362	W8ifFf	GCST90200473_buildGRCh38.tsv	Enterococcus B	Inverse variance weighted	31.877428583585	30	0.373249632379202
GCST90032372	W8ifFf	GCST90200473_buildGRCh38.tsv	Eubacterium F sp000434115	MR Egger	21.7235831619411	17	0.195584372583304
GCST90032372	W8ifFf	GCST90200473_buildGRCh38.tsv	Eubacterium F sp000434115	Inverse variance weighted	22.6026642701609	18	0.206323513093168
GCST90032406	W8ifFf	GCST90200473_buildGRCh38.tsv	Fusobacterium A	MR Egger	29.6407022166597	22	0.127461855914565
GCST90032406	W8ifFf	GCST90200473_buildGRCh38.tsv	Fusobacterium A	Inverse variance weighted	30.1255195416348	23	0.145832198529255
GCST90032407	W8ifFf	GCST90200473_buildGRCh38.tsv	GCA-900066135 sp900066135	MR Egger	10.8621878455664	17	0.863637728354642
GCST90032407	W8ifFf	GCST90200473_buildGRCh38.tsv	GCA-900066135 sp900066135	Inverse variance weighted	10.9038088462136	18	0.898393909811481
GCST90032422	W8ifFf	GCST90200473_buildGRCh38.tsv	Gramella	MR Egger	14.1696461020344	19	0.773713493684885
GCST90032422	W8ifFf	GCST90200473_buildGRCh38.tsv	Gramella	Inverse variance weighted	14.1718651275034	20	0.82167611362883
GCST90032431	W8ifFf	GCST90200473_buildGRCh38.tsv	Holdemania sp900120005	MR Egger	11.6060895003008	16	0.770621960324013
GCST90032431	W8ifFf	GCST90200473_buildGRCh38.tsv	Holdemania sp900120005	Inverse variance weighted	14.2349060415468	17	0.65040967664586
GCST90032500	W8ifFf	GCST90200473_buildGRCh38.tsv	Parabacteroides sp000436495	MR Egger	16.3164883432598	15	0.361335176776676
GCST90032500	W8ifFf	GCST90200473_buildGRCh38.tsv	Parabacteroides sp000436495	Inverse variance weighted	17.0425583770498	16	0.382848349717674
GCST90032504	W8ifFf	GCST90200473_buildGRCh38.tsv	Paramuribaculum sp001689565	MR Egger	14.7322887679876	12	0.256404329900386
GCST90032504	W8ifFf	GCST90200473_buildGRCh38.tsv	Paramuribaculum sp001689565	Inverse variance weighted	15.6810061149134	13	0.266785283047793
GCST90032525	W8ifFf	GCST90200473_buildGRCh38.tsv	Propionibacterium freudenreichii	MR Egger	17.3130999072342	17	0.433356265723672
GCST90032525	W8ifFf	GCST90200473_buildGRCh38.tsv	Propionibacterium freudenreichii	Inverse variance weighted	20.0385921553973	18	0.33065115693121
GCST90032611	W8ifFf	GCST90200473_buildGRCh38.tsv	UBA2658 sp002841545	MR Egger	11.4139331167267	8	0.179329789992058
GCST90032611	W8ifFf	GCST90200473_buildGRCh38.tsv	UBA2658 sp002841545	Inverse variance weighted	11.7886401637651	9	0.225488745438691
GCST90032227	ZT72Dl	GCST90200510_buildGRCh38.tsv	Bifidobacterium longum	MR Egger	9.05450099290842	10	0.526939172876134
GCST90032227	ZT72Dl	GCST90200510_buildGRCh38.tsv	Bifidobacterium longum	Inverse variance weighted	9.28391456492378	11	0.595703686709958
GCST90032229	ZT72Dl	GCST90200510_buildGRCh38.tsv	Bifidobacterium ruminantium	MR Egger	16.2376372650979	16	0.43650207675158
GCST90032229	ZT72Dl	GCST90200510_buildGRCh38.tsv	Bifidobacterium ruminantium	Inverse variance weighted	17.1499066697141	17	0.444255433163401
GCST90032240	ZT72Dl	GCST90200510_buildGRCh38.tsv	Borreliales	MR Egger	15.2636461862639	12	0.227334097008931
GCST90032240	ZT72Dl	GCST90200510_buildGRCh38.tsv	Borreliales	Inverse variance weighted	15.9910184591166	13	0.249615190086291
GCST90032250	ZT72Dl	GCST90200510_buildGRCh38.tsv	CAG-1000	MR Egger	20.7077387638537	18	0.294413564722571
GCST90032250	ZT72Dl	GCST90200510_buildGRCh38.tsv	CAG-1000	Inverse variance weighted	22.1279752569801	19	0.277933497386844
GCST90032256	ZT72Dl	GCST90200510_buildGRCh38.tsv	CAG-170 sp003516765	MR Egger	15.488694389305	18	0.628183709183327
GCST90032256	ZT72Dl	GCST90200510_buildGRCh38.tsv	CAG-170 sp003516765	Inverse variance weighted	16.0498238654619	19	0.653951129684668
GCST90032261	ZT72Dl	GCST90200510_buildGRCh38.tsv	CAG-177	MR Egger	16.3688929542857	10	0.0895481774404679
GCST90032261	ZT72Dl	GCST90200510_buildGRCh38.tsv	CAG-177	Inverse variance weighted	16.8569142760525	11	0.112179856198028
GCST90032305	ZT72Dl	GCST90200510_buildGRCh38.tsv	CAG-873 sp001701165	MR Egger	32.4409493286655	25	0.145645507518507
GCST90032305	ZT72Dl	GCST90200510_buildGRCh38.tsv	CAG-873 sp001701165	Inverse variance weighted	32.4409919188494	26	0.178940271381977
GCST90032359	ZT72Dl	GCST90200510_buildGRCh38.tsv	Enterobacteriaceae	MR Egger	16.9231583085064	16	0.390586274070604
GCST90032359	ZT72Dl	GCST90200510_buildGRCh38.tsv	Enterobacteriaceae	Inverse variance weighted	18.6000089870024	17	0.351968238527939
GCST90032362	ZT72Dl	GCST90200510_buildGRCh38.tsv	Enterococcus B	MR Egger	25.2176217245693	29	0.666907120184014
GCST90032362	ZT72Dl	GCST90200510_buildGRCh38.tsv	Enterococcus B	Inverse variance weighted	25.225198463792	30	0.714015438863514
GCST90032372	ZT72Dl	GCST90200510_buildGRCh38.tsv	Eubacterium F sp000434115	MR Egger	6.8375299180934	17	0.985556772866371
GCST90032372	ZT72Dl	GCST90200510_buildGRCh38.tsv	Eubacterium F sp000434115	Inverse variance weighted	7.18626226513038	18	0.988459355508125
GCST90032406	ZT72Dl	GCST90200510_buildGRCh38.tsv	Fusobacterium A	MR Egger	13.1839371783704	22	0.927904087002414
GCST90032406	ZT72Dl	GCST90200510_buildGRCh38.tsv	Fusobacterium A	Inverse variance weighted	13.2970302700831	23	0.945252258279269
GCST90032407	ZT72Dl	GCST90200510_buildGRCh38.tsv	GCA-900066135 sp900066135	MR Egger	17.5421414040622	17	0.41825990407369
GCST90032407	ZT72Dl	GCST90200510_buildGRCh38.tsv	GCA-900066135 sp900066135	Inverse variance weighted	18.1052521385911	18	0.448739369307051
GCST90032422	ZT72Dl	GCST90200510_buildGRCh38.tsv	Gramella	MR Egger	16.4470172159661	19	0.627275865975156
GCST90032422	ZT72Dl	GCST90200510_buildGRCh38.tsv	Gramella	Inverse variance weighted	16.4478789006223	20	0.688478850669437
GCST90032431	ZT72Dl	GCST90200510_buildGRCh38.tsv	Holdemania sp900120005	MR Egger	6.78476258086162	16	0.977189969776899
GCST90032431	ZT72Dl	GCST90200510_buildGRCh38.tsv	Holdemania sp900120005	Inverse variance weighted	6.81210580619263	17	0.985853933781959
GCST90032500	ZT72Dl	GCST90200510_buildGRCh38.tsv	Parabacteroides sp000436495	MR Egger	11.6667161906453	15	0.704060679991736
GCST90032500	ZT72Dl	GCST90200510_buildGRCh38.tsv	Parabacteroides sp000436495	Inverse variance weighted	11.7270419474044	16	0.762546415052559
GCST90032504	ZT72Dl	GCST90200510_buildGRCh38.tsv	Paramuribaculum sp001689565	MR Egger	15.2520213091755	12	0.227942645318952
GCST90032504	ZT72Dl	GCST90200510_buildGRCh38.tsv	Paramuribaculum sp001689565	Inverse variance weighted	15.6620395473982	13	0.267862139876734
GCST90032525	ZT72Dl	GCST90200510_buildGRCh38.tsv	Propionibacterium freudenreichii	MR Egger	19.6889874822126	17	0.290445302558343
GCST90032525	ZT72Dl	GCST90200510_buildGRCh38.tsv	Propionibacterium freudenreichii	Inverse variance weighted	19.9664539739013	18	0.334711468016489
GCST90032611	ZT72Dl	GCST90200510_buildGRCh38.tsv	UBA2658 sp002841545	MR Egger	15.5379869779129	8	0.04949102501272
GCST90032611	ZT72Dl	GCST90200510_buildGRCh38.tsv	UBA2658 sp002841545	Inverse variance weighted	16.0831856637734	9	0.065164643965257
GCST90032227	TaMLmE	GCST90200513_buildGRCh38.tsv	Bifidobacterium longum	MR Egger	5.94376329857248	10	0.819965659980706
GCST90032227	TaMLmE	GCST90200513_buildGRCh38.tsv	Bifidobacterium longum	Inverse variance weighted	5.98648847846923	11	0.874264257876327
GCST90032229	TaMLmE	GCST90200513_buildGRCh38.tsv	Bifidobacterium ruminantium	MR Egger	19.8790881181516	16	0.22571591963363
GCST90032229	TaMLmE	GCST90200513_buildGRCh38.tsv	Bifidobacterium ruminantium	Inverse variance weighted	20.499683690465	17	0.249471904798997
GCST90032240	TaMLmE	GCST90200513_buildGRCh38.tsv	Borreliales	MR Egger	4.74703287874783	12	0.965898884171671
GCST90032240	TaMLmE	GCST90200513_buildGRCh38.tsv	Borreliales	Inverse variance weighted	4.8299179957041	13	0.978748750464173
GCST90032250	TaMLmE	GCST90200513_buildGRCh38.tsv	CAG-1000	MR Egger	16.3535179485311	18	0.567890044989414
GCST90032250	TaMLmE	GCST90200513_buildGRCh38.tsv	CAG-1000	Inverse variance weighted	16.9053439422607	19	0.596280568454474
GCST90032256	TaMLmE	GCST90200513_buildGRCh38.tsv	CAG-170 sp003516765	MR Egger	13.1568602735503	18	0.782171317192223
GCST90032256	TaMLmE	GCST90200513_buildGRCh38.tsv	CAG-170 sp003516765	Inverse variance weighted	13.1568666581378	19	0.830444644638562
GCST90032261	TaMLmE	GCST90200513_buildGRCh38.tsv	CAG-177	MR Egger	4.53752110778951	10	0.919858957919576
GCST90032261	TaMLmE	GCST90200513_buildGRCh38.tsv	CAG-177	Inverse variance weighted	4.55327708194216	11	0.950860296752817
GCST90032305	TaMLmE	GCST90200513_buildGRCh38.tsv	CAG-873 sp001701165	MR Egger	28.791955006796	25	0.272706315523508
GCST90032305	TaMLmE	GCST90200513_buildGRCh38.tsv	CAG-873 sp001701165	Inverse variance weighted	30.7464176899322	26	0.237848875541069
GCST90032359	TaMLmE	GCST90200513_buildGRCh38.tsv	Enterobacteriaceae	MR Egger	12.8580483654619	16	0.68310714163428
GCST90032359	TaMLmE	GCST90200513_buildGRCh38.tsv	Enterobacteriaceae	Inverse variance weighted	14.5917249266889	17	0.624863019508119
GCST90032362	TaMLmE	GCST90200513_buildGRCh38.tsv	Enterococcus B	MR Egger	31.8392106690027	29	0.326975197754636
GCST90032362	TaMLmE	GCST90200513_buildGRCh38.tsv	Enterococcus B	Inverse variance weighted	32.9828190485477	30	0.323288214943153
GCST90032372	TaMLmE	GCST90200513_buildGRCh38.tsv	Eubacterium F sp000434115	MR Egger	26.3492600575447	17	0.0683281133103853
GCST90032372	TaMLmE	GCST90200513_buildGRCh38.tsv	Eubacterium F sp000434115	Inverse variance weighted	26.9389046514964	18	0.0801485568384162
GCST90032406	TaMLmE	GCST90200513_buildGRCh38.tsv	Fusobacterium A	MR Egger	14.7418217494417	22	0.873077413312308
GCST90032406	TaMLmE	GCST90200513_buildGRCh38.tsv	Fusobacterium A	Inverse variance weighted	14.9066205596976	23	0.897949103753789
GCST90032407	TaMLmE	GCST90200513_buildGRCh38.tsv	GCA-900066135 sp900066135	MR Egger	20.4343664705438	17	0.252616979996912
GCST90032407	TaMLmE	GCST90200513_buildGRCh38.tsv	GCA-900066135 sp900066135	Inverse variance weighted	21.1213336495329	18	0.273335882342292
GCST90032422	TaMLmE	GCST90200513_buildGRCh38.tsv	Gramella	MR Egger	16.9537251452727	19	0.593002950109347
GCST90032422	TaMLmE	GCST90200513_buildGRCh38.tsv	Gramella	Inverse variance weighted	16.957960208917	20	0.655701770721852
GCST90032431	TaMLmE	GCST90200513_buildGRCh38.tsv	Holdemania sp900120005	MR Egger	22.0750322035242	16	0.140785334232022
GCST90032431	TaMLmE	GCST90200513_buildGRCh38.tsv	Holdemania sp900120005	Inverse variance weighted	22.1934059575637	17	0.177395077124038
GCST90032500	TaMLmE	GCST90200513_buildGRCh38.tsv	Parabacteroides sp000436495	MR Egger	13.0025149120034	15	0.602103679549698
GCST90032500	TaMLmE	GCST90200513_buildGRCh38.tsv	Parabacteroides sp000436495	Inverse variance weighted	13.1662723686139	16	0.660563789806506
GCST90032504	TaMLmE	GCST90200513_buildGRCh38.tsv	Paramuribaculum sp001689565	MR Egger	7.96174777923183	12	0.788112480658995
GCST90032504	TaMLmE	GCST90200513_buildGRCh38.tsv	Paramuribaculum sp001689565	Inverse variance weighted	8.54907670361206	13	0.806083451581033
GCST90032525	TaMLmE	GCST90200513_buildGRCh38.tsv	Propionibacterium freudenreichii	MR Egger	17.1584988529439	17	0.4436787388025
GCST90032525	TaMLmE	GCST90200513_buildGRCh38.tsv	Propionibacterium freudenreichii	Inverse variance weighted	17.180658386441	18	0.510718857210586
GCST90032611	TaMLmE	GCST90200513_buildGRCh38.tsv	UBA2658 sp002841545	MR Egger	9.56477670976334	8	0.296910262437026
GCST90032611	TaMLmE	GCST90200513_buildGRCh38.tsv	UBA2658 sp002841545	Inverse variance weighted	9.66500480807521	9	0.378279233236189
GCST90032227	iobcf8	GCST90200523_buildGRCh38.tsv	Bifidobacterium longum	MR Egger	12.4692192905595	10	0.254879492860337
GCST90032227	iobcf8	GCST90200523_buildGRCh38.tsv	Bifidobacterium longum	Inverse variance weighted	12.5270527000387	11	0.325356421095459
GCST90032229	iobcf8	GCST90200523_buildGRCh38.tsv	Bifidobacterium ruminantium	MR Egger	23.7248169818616	16	0.0956894520907675
GCST90032229	iobcf8	GCST90200523_buildGRCh38.tsv	Bifidobacterium ruminantium	Inverse variance weighted	23.7579230592645	17	0.126163066390197
GCST90032240	iobcf8	GCST90200523_buildGRCh38.tsv	Borreliales	MR Egger	14.0493113921161	12	0.297570430489022
GCST90032240	iobcf8	GCST90200523_buildGRCh38.tsv	Borreliales	Inverse variance weighted	14.1011809948876	13	0.366757102082789
GCST90032250	iobcf8	GCST90200523_buildGRCh38.tsv	CAG-1000	MR Egger	23.5312427059766	18	0.170992513610805
GCST90032250	iobcf8	GCST90200523_buildGRCh38.tsv	CAG-1000	Inverse variance weighted	23.7687612017783	19	0.205172427644253
GCST90032256	iobcf8	GCST90200523_buildGRCh38.tsv	CAG-170 sp003516765	MR Egger	18.5799280108625	18	0.418107831462225
GCST90032256	iobcf8	GCST90200523_buildGRCh38.tsv	CAG-170 sp003516765	Inverse variance weighted	18.7021141632043	19	0.476089898463147
GCST90032261	iobcf8	GCST90200523_buildGRCh38.tsv	CAG-177	MR Egger	8.95064516912223	10	0.536793870955374
GCST90032261	iobcf8	GCST90200523_buildGRCh38.tsv	CAG-177	Inverse variance weighted	12.5502704811408	11	0.323732019412925
GCST90032305	iobcf8	GCST90200523_buildGRCh38.tsv	CAG-873 sp001701165	MR Egger	21.9711593517785	25	0.637408912087686
GCST90032305	iobcf8	GCST90200523_buildGRCh38.tsv	CAG-873 sp001701165	Inverse variance weighted	22.0913404508647	26	0.683688747087747
GCST90032359	iobcf8	GCST90200523_buildGRCh38.tsv	Enterobacteriaceae	MR Egger	12.1746163430145	16	0.731874533122899
GCST90032359	iobcf8	GCST90200523_buildGRCh38.tsv	Enterobacteriaceae	Inverse variance weighted	12.6710265391712	17	0.75791502895687
GCST90032362	iobcf8	GCST90200523_buildGRCh38.tsv	Enterococcus B	MR Egger	33.3839919934944	29	0.262522670708829
GCST90032362	iobcf8	GCST90200523_buildGRCh38.tsv	Enterococcus B	Inverse variance weighted	36.9057660051193	30	0.179906239539392
GCST90032372	iobcf8	GCST90200523_buildGRCh38.tsv	Eubacterium F sp000434115	MR Egger	21.9927868822835	17	0.184996593563515
GCST90032372	iobcf8	GCST90200523_buildGRCh38.tsv	Eubacterium F sp000434115	Inverse variance weighted	24.1059049254368	18	0.151588692609777
GCST90032406	iobcf8	GCST90200523_buildGRCh38.tsv	Fusobacterium A	MR Egger	10.5967423586089	22	0.98003949977805
GCST90032406	iobcf8	GCST90200523_buildGRCh38.tsv	Fusobacterium A	Inverse variance weighted	11.1860349759217	23	0.98120910207022
GCST90032407	iobcf8	GCST90200523_buildGRCh38.tsv	GCA-900066135 sp900066135	MR Egger	8.73580818239387	17	0.948187129096246
GCST90032407	iobcf8	GCST90200523_buildGRCh38.tsv	GCA-900066135 sp900066135	Inverse variance weighted	9.14880957527403	18	0.956195182363236
GCST90032422	iobcf8	GCST90200523_buildGRCh38.tsv	Gramella	MR Egger	27.0232791251172	19	0.104112005900262
GCST90032422	iobcf8	GCST90200523_buildGRCh38.tsv	Gramella	Inverse variance weighted	27.1525577891645	20	0.131026203214019
GCST90032431	iobcf8	GCST90200523_buildGRCh38.tsv	Holdemania sp900120005	MR Egger	9.22057049831285	16	0.904052650090858
GCST90032431	iobcf8	GCST90200523_buildGRCh38.tsv	Holdemania sp900120005	Inverse variance weighted	10.280837233154	17	0.891422111590255
GCST90032500	iobcf8	GCST90200523_buildGRCh38.tsv	Parabacteroides sp000436495	MR Egger	24.2349278866489	15	0.061209894594233
GCST90032500	iobcf8	GCST90200523_buildGRCh38.tsv	Parabacteroides sp000436495	Inverse variance weighted	24.9340299242782	16	0.0709969228283233
GCST90032504	iobcf8	GCST90200523_buildGRCh38.tsv	Paramuribaculum sp001689565	MR Egger	12.8269191549721	12	0.381745527919347
GCST90032504	iobcf8	GCST90200523_buildGRCh38.tsv	Paramuribaculum sp001689565	Inverse variance weighted	16.0871026630093	13	0.244458340426651
GCST90032525	iobcf8	GCST90200523_buildGRCh38.tsv	Propionibacterium freudenreichii	MR Egger	22.2491960069281	17	0.175324529361549
GCST90032525	iobcf8	GCST90200523_buildGRCh38.tsv	Propionibacterium freudenreichii	Inverse variance weighted	22.4344751639637	18	0.213265617829528
GCST90032611	iobcf8	GCST90200523_buildGRCh38.tsv	UBA2658 sp002841545	MR Egger	6.51958487268901	8	0.589236108118884
GCST90032611	iobcf8	GCST90200523_buildGRCh38.tsv	UBA2658 sp002841545	Inverse variance weighted	7.26577150930337	9	0.609470157749334
GCST90032227	tavpUs	GCST90200588_buildGRCh38.tsv	Bifidobacterium longum	MR Egger	8.26477096987206	10	0.602991773124597
GCST90032227	tavpUs	GCST90200588_buildGRCh38.tsv	Bifidobacterium longum	Inverse variance weighted	8.75863908083054	11	0.644159958127597
GCST90032229	tavpUs	GCST90200588_buildGRCh38.tsv	Bifidobacterium ruminantium	MR Egger	15.2848148314088	16	0.503885479405864
GCST90032229	tavpUs	GCST90200588_buildGRCh38.tsv	Bifidobacterium ruminantium	Inverse variance weighted	15.3228350881435	17	0.572240435059235
GCST90032240	tavpUs	GCST90200588_buildGRCh38.tsv	Borreliales	MR Egger	13.7431531581129	12	0.317409941303918
GCST90032240	tavpUs	GCST90200588_buildGRCh38.tsv	Borreliales	Inverse variance weighted	14.3249166667163	13	0.351366229621985
GCST90032250	tavpUs	GCST90200588_buildGRCh38.tsv	CAG-1000	MR Egger	15.2465076426502	18	0.644977194403187
GCST90032250	tavpUs	GCST90200588_buildGRCh38.tsv	CAG-1000	Inverse variance weighted	17.1946220676813	19	0.576684444759308
GCST90032256	tavpUs	GCST90200588_buildGRCh38.tsv	CAG-170 sp003516765	MR Egger	19.5509217336102	18	0.35866109342056
GCST90032256	tavpUs	GCST90200588_buildGRCh38.tsv	CAG-170 sp003516765	Inverse variance weighted	19.6615778423424	19	0.415194705018755
GCST90032261	tavpUs	GCST90200588_buildGRCh38.tsv	CAG-177	MR Egger	8.36695389315568	10	0.59304072460125
GCST90032261	tavpUs	GCST90200588_buildGRCh38.tsv	CAG-177	Inverse variance weighted	9.94673059049683	11	0.53518507042863
GCST90032305	tavpUs	GCST90200588_buildGRCh38.tsv	CAG-873 sp001701165	MR Egger	25.7830689918506	25	0.419246662854235
GCST90032305	tavpUs	GCST90200588_buildGRCh38.tsv	CAG-873 sp001701165	Inverse variance weighted	26.9768697839563	26	0.410546903735575
GCST90032359	tavpUs	GCST90200588_buildGRCh38.tsv	Enterobacteriaceae	MR Egger	9.37677777878577	16	0.897089768529852
GCST90032359	tavpUs	GCST90200588_buildGRCh38.tsv	Enterobacteriaceae	Inverse variance weighted	10.3180863726161	17	0.889744173209962
GCST90032362	tavpUs	GCST90200588_buildGRCh38.tsv	Enterococcus B	MR Egger	24.4377708371105	29	0.707064482108949
GCST90032362	tavpUs	GCST90200588_buildGRCh38.tsv	Enterococcus B	Inverse variance weighted	25.6709621693681	30	0.691814687269601
GCST90032372	tavpUs	GCST90200588_buildGRCh38.tsv	Eubacterium F sp000434115	MR Egger	7.70012774048083	17	0.972545347019032
GCST90032372	tavpUs	GCST90200588_buildGRCh38.tsv	Eubacterium F sp000434115	Inverse variance weighted	9.34550376401383	18	0.951193684957309
GCST90032406	tavpUs	GCST90200588_buildGRCh38.tsv	Fusobacterium A	MR Egger	26.2928911174567	22	0.239319421740426
GCST90032406	tavpUs	GCST90200588_buildGRCh38.tsv	Fusobacterium A	Inverse variance weighted	26.309624711218	23	0.286468247608206
GCST90032407	tavpUs	GCST90200588_buildGRCh38.tsv	GCA-900066135 sp900066135	MR Egger	11.9314781371472	17	0.804268609094101
GCST90032407	tavpUs	GCST90200588_buildGRCh38.tsv	GCA-900066135 sp900066135	Inverse variance weighted	12.3486383816785	18	0.828725297451258
GCST90032422	tavpUs	GCST90200588_buildGRCh38.tsv	Gramella	MR Egger	11.1304107596439	19	0.91937373874431
GCST90032422	tavpUs	GCST90200588_buildGRCh38.tsv	Gramella	Inverse variance weighted	11.476851636822	20	0.932907088463083
GCST90032431	tavpUs	GCST90200588_buildGRCh38.tsv	Holdemania sp900120005	MR Egger	15.839487164049	17	0.535241085294186
GCST90032431	tavpUs	GCST90200588_buildGRCh38.tsv	Holdemania sp900120005	Inverse variance weighted	16.9401275651765	18	0.52722507101077
GCST90032500	tavpUs	GCST90200588_buildGRCh38.tsv	Parabacteroides sp000436495	MR Egger	11.4387331288517	15	0.72091880034999
GCST90032500	tavpUs	GCST90200588_buildGRCh38.tsv	Parabacteroides sp000436495	Inverse variance weighted	11.7294915948914	16	0.762381860778601
GCST90032504	tavpUs	GCST90200588_buildGRCh38.tsv	Paramuribaculum sp001689565	MR Egger	17.6885808820131	12	0.125478639980852
GCST90032504	tavpUs	GCST90200588_buildGRCh38.tsv	Paramuribaculum sp001689565	Inverse variance weighted	17.7300931367176	13	0.1680391468324
GCST90032525	tavpUs	GCST90200588_buildGRCh38.tsv	Propionibacterium freudenreichii	MR Egger	14.2284920579226	17	0.650867007216534
GCST90032525	tavpUs	GCST90200588_buildGRCh38.tsv	Propionibacterium freudenreichii	Inverse variance weighted	15.2663509644283	18	0.643604558586053
GCST90032611	tavpUs	GCST90200588_buildGRCh38.tsv	UBA2658 sp002841545	MR Egger	7.99261849583773	8	0.434191503292431
GCST90032611	tavpUs	GCST90200588_buildGRCh38.tsv	UBA2658 sp002841545	Inverse variance weighted	11.3553671589527	9	0.252134462868106
GCST90032227	EDLlrx	GCST90200601_buildGRCh38.tsv	Bifidobacterium longum	MR Egger	11.7039288626389	10	0.305360029885359
GCST90032227	EDLlrx	GCST90200601_buildGRCh38.tsv	Bifidobacterium longum	Inverse variance weighted	11.7429401791872	11	0.383272531185432
GCST90032229	EDLlrx	GCST90200601_buildGRCh38.tsv	Bifidobacterium ruminantium	MR Egger	13.6883802037726	16	0.621916379914335
GCST90032229	EDLlrx	GCST90200601_buildGRCh38.tsv	Bifidobacterium ruminantium	Inverse variance weighted	17.9456585505631	17	0.392276888270447
GCST90032240	EDLlrx	GCST90200601_buildGRCh38.tsv	Borreliales	MR Egger	12.5364252173807	12	0.40361498149306
GCST90032240	EDLlrx	GCST90200601_buildGRCh38.tsv	Borreliales	Inverse variance weighted	13.0686249724847	13	0.442524967473961
GCST90032250	EDLlrx	GCST90200601_buildGRCh38.tsv	CAG-1000	MR Egger	31.290528267414	18	0.0266368599839454
GCST90032250	EDLlrx	GCST90200601_buildGRCh38.tsv	CAG-1000	Inverse variance weighted	32.2920132564608	19	0.0289678227700856
GCST90032256	EDLlrx	GCST90200601_buildGRCh38.tsv	CAG-170 sp003516765	MR Egger	11.6519523103909	18	0.864675991288965
GCST90032256	EDLlrx	GCST90200601_buildGRCh38.tsv	CAG-170 sp003516765	Inverse variance weighted	18.7684622261038	19	0.471777433277706
GCST90032261	EDLlrx	GCST90200601_buildGRCh38.tsv	CAG-177	MR Egger	5.86187778289992	10	0.82673105085683
GCST90032261	EDLlrx	GCST90200601_buildGRCh38.tsv	CAG-177	Inverse variance weighted	6.19999871044013	11	0.859691850456499
GCST90032305	EDLlrx	GCST90200601_buildGRCh38.tsv	CAG-873 sp001701165	MR Egger	18.2676606251948	25	0.830819409701354
GCST90032305	EDLlrx	GCST90200601_buildGRCh38.tsv	CAG-873 sp001701165	Inverse variance weighted	18.7813867790052	26	0.845525677629018
GCST90032359	EDLlrx	GCST90200601_buildGRCh38.tsv	Enterobacteriaceae	MR Egger	7.26104323972873	16	0.967895280521987
GCST90032359	EDLlrx	GCST90200601_buildGRCh38.tsv	Enterobacteriaceae	Inverse variance weighted	7.33488835930411	17	0.978783471119986
GCST90032362	EDLlrx	GCST90200601_buildGRCh38.tsv	Enterococcus B	MR Egger	31.8823125996816	29	0.325062811579841
GCST90032362	EDLlrx	GCST90200601_buildGRCh38.tsv	Enterococcus B	Inverse variance weighted	32.6654599484397	30	0.337242718625317
GCST90032372	EDLlrx	GCST90200601_buildGRCh38.tsv	Eubacterium F sp000434115	MR Egger	18.9226018418079	17	0.332992805679694
GCST90032372	EDLlrx	GCST90200601_buildGRCh38.tsv	Eubacterium F sp000434115	Inverse variance weighted	19.0982519212199	18	0.385796733356218
GCST90032406	EDLlrx	GCST90200601_buildGRCh38.tsv	Fusobacterium A	MR Egger	21.0523668913427	22	0.517503760022217
GCST90032406	EDLlrx	GCST90200601_buildGRCh38.tsv	Fusobacterium A	Inverse variance weighted	21.0632309021705	23	0.577225961285506
GCST90032407	EDLlrx	GCST90200601_buildGRCh38.tsv	GCA-900066135 sp900066135	MR Egger	10.3929809625114	17	0.886327389514013
GCST90032407	EDLlrx	GCST90200601_buildGRCh38.tsv	GCA-900066135 sp900066135	Inverse variance weighted	11.8114	18	0.856819769970146
GCST90032422	EDLlrx	GCST90200601_buildGRCh38.tsv	Gramella	MR Egger	10.1838577205121	19	0.948263591368035
GCST90032422	EDLlrx	GCST90200601_buildGRCh38.tsv	Gramella	Inverse variance weighted	11.2631015201982	20	0.93911196548857
GCST90032431	EDLlrx	GCST90200601_buildGRCh38.tsv	Holdemania sp900120005	MR Egger	21.8386871887223	16	0.148476896065708
GCST90032431	EDLlrx	GCST90200601_buildGRCh38.tsv	Holdemania sp900120005	Inverse variance weighted	23.2167806992195	17	0.142325439727808
GCST90032500	EDLlrx	GCST90200601_buildGRCh38.tsv	Parabacteroides sp000436495	MR Egger	8.65125284859996	15	0.895035185496127
GCST90032500	EDLlrx	GCST90200601_buildGRCh38.tsv	Parabacteroides sp000436495	Inverse variance weighted	8.65473370031987	16	0.926948425478136
GCST90032504	EDLlrx	GCST90200601_buildGRCh38.tsv	Paramuribaculum sp001689565	MR Egger	5.71629148920872	12	0.929702827773866
GCST90032504	EDLlrx	GCST90200601_buildGRCh38.tsv	Paramuribaculum sp001689565	Inverse variance weighted	5.82781999633352	13	0.952195294141196
GCST90032525	EDLlrx	GCST90200601_buildGRCh38.tsv	Propionibacterium freudenreichii	MR Egger	18.3844556135688	17	0.364984242442234
GCST90032525	EDLlrx	GCST90200601_buildGRCh38.tsv	Propionibacterium freudenreichii	Inverse variance weighted	20.7191381553058	18	0.293818940297581
GCST90032611	EDLlrx	GCST90200601_buildGRCh38.tsv	UBA2658 sp002841545	MR Egger	7.70586709328597	8	0.462716419087372
GCST90032611	EDLlrx	GCST90200601_buildGRCh38.tsv	UBA2658 sp002841545	Inverse variance weighted	12.7185180469113	9	0.175762101754872
GCST90032227	1TiIjZ	GCST90200647_buildGRCh38.tsv	Bifidobacterium longum	MR Egger	11.9571091486565	10	0.287937286488793
GCST90032227	1TiIjZ	GCST90200647_buildGRCh38.tsv	Bifidobacterium longum	Inverse variance weighted	11.9839882020068	11	0.364847982298527
GCST90032229	1TiIjZ	GCST90200647_buildGRCh38.tsv	Bifidobacterium ruminantium	MR Egger	7.47778506092109	16	0.962916563143715
GCST90032229	1TiIjZ	GCST90200647_buildGRCh38.tsv	Bifidobacterium ruminantium	Inverse variance weighted	10.0832084684134	17	0.900084684175993
GCST90032240	1TiIjZ	GCST90200647_buildGRCh38.tsv	Borreliales	MR Egger	9.44104839499552	12	0.664868488873934
GCST90032240	1TiIjZ	GCST90200647_buildGRCh38.tsv	Borreliales	Inverse variance weighted	10.0542306211797	13	0.689493836104097
GCST90032250	1TiIjZ	GCST90200647_buildGRCh38.tsv	CAG-1000	MR Egger	21.5657490798751	18	0.251836172791556
GCST90032250	1TiIjZ	GCST90200647_buildGRCh38.tsv	CAG-1000	Inverse variance weighted	21.5994795573015	19	0.304640416053508
GCST90032256	1TiIjZ	GCST90200647_buildGRCh38.tsv	CAG-170 sp003516765	MR Egger	14.3311777103705	18	0.707261036309599
GCST90032256	1TiIjZ	GCST90200647_buildGRCh38.tsv	CAG-170 sp003516765	Inverse variance weighted	15.1675733329517	19	0.711888902165429
GCST90032261	1TiIjZ	GCST90200647_buildGRCh38.tsv	CAG-177	MR Egger	5.8287629551602	10	0.829438733219523
GCST90032261	1TiIjZ	GCST90200647_buildGRCh38.tsv	CAG-177	Inverse variance weighted	13.2051742408394	11	0.280127172989634
GCST90032305	1TiIjZ	GCST90200647_buildGRCh38.tsv	CAG-873 sp001701165	MR Egger	33.7627136432625	25	0.11307792018572
GCST90032305	1TiIjZ	GCST90200647_buildGRCh38.tsv	CAG-873 sp001701165	Inverse variance weighted	34.0900629497411	26	0.132771649319439
GCST90032359	1TiIjZ	GCST90200647_buildGRCh38.tsv	Enterobacteriaceae	MR Egger	6.40240953936721	16	0.983136654639067
GCST90032359	1TiIjZ	GCST90200647_buildGRCh38.tsv	Enterobacteriaceae	Inverse variance weighted	6.89489197807049	17	0.984869566905393
GCST90032362	1TiIjZ	GCST90200647_buildGRCh38.tsv	Enterococcus B	MR Egger	46.5469317840001	29	0.0206880334917696
GCST90032362	1TiIjZ	GCST90200647_buildGRCh38.tsv	Enterococcus B	Inverse variance weighted	46.6210465177021	30	0.0270858323692627
GCST90032372	1TiIjZ	GCST90200647_buildGRCh38.tsv	Eubacterium F sp000434115	MR Egger	8.98294276096582	17	0.940795401170878
GCST90032372	1TiIjZ	GCST90200647_buildGRCh38.tsv	Eubacterium F sp000434115	Inverse variance weighted	12.473134905079	18	0.821873717723698
GCST90032406	1TiIjZ	GCST90200647_buildGRCh38.tsv	Fusobacterium A	MR Egger	7.58480311128894	22	0.998100332975613
GCST90032406	1TiIjZ	GCST90200647_buildGRCh38.tsv	Fusobacterium A	Inverse variance weighted	7.58571260404621	23	0.998937428730999
GCST90032407	1TiIjZ	GCST90200647_buildGRCh38.tsv	GCA-900066135 sp900066135	MR Egger	28.7447127175867	17	0.0369538557920635
GCST90032407	1TiIjZ	GCST90200647_buildGRCh38.tsv	GCA-900066135 sp900066135	Inverse variance weighted	29.0543837000688	18	0.04771845230789
GCST90032422	1TiIjZ	GCST90200647_buildGRCh38.tsv	Gramella	MR Egger	22.3282700231685	19	0.268224657149717
GCST90032422	1TiIjZ	GCST90200647_buildGRCh38.tsv	Gramella	Inverse variance weighted	25.7794617921167	20	0.173219751875431
GCST90032431	1TiIjZ	GCST90200647_buildGRCh38.tsv	Holdemania sp900120005	MR Egger	13.4528946754702	16	0.639399989016414
GCST90032431	1TiIjZ	GCST90200647_buildGRCh38.tsv	Holdemania sp900120005	Inverse variance weighted	19.5419884587459	17	0.298323148460194
GCST90032500	1TiIjZ	GCST90200647_buildGRCh38.tsv	Parabacteroides sp000436495	MR Egger	18.6324964854466	15	0.230872885826661
GCST90032500	1TiIjZ	GCST90200647_buildGRCh38.tsv	Parabacteroides sp000436495	Inverse variance weighted	18.6485237909026	16	0.287310102835418
GCST90032504	1TiIjZ	GCST90200647_buildGRCh38.tsv	Paramuribaculum sp001689565	MR Egger	9.64464251824653	12	0.647104104679797
GCST90032504	1TiIjZ	GCST90200647_buildGRCh38.tsv	Paramuribaculum sp001689565	Inverse variance weighted	9.65543871072775	13	0.721838295137555
GCST90032525	1TiIjZ	GCST90200647_buildGRCh38.tsv	Propionibacterium freudenreichii	MR Egger	10.0995219507879	17	0.899384987381729
GCST90032525	1TiIjZ	GCST90200647_buildGRCh38.tsv	Propionibacterium freudenreichii	Inverse variance weighted	10.2115704725993	18	0.924781327972712
GCST90032611	1TiIjZ	GCST90200647_buildGRCh38.tsv	UBA2658 sp002841545	MR Egger	6.69981904289936	8	0.569338820900525
GCST90032611	1TiIjZ	GCST90200647_buildGRCh38.tsv	UBA2658 sp002841545	Inverse variance weighted	9.04637313297211	9	0.433004603234403
GCST90032227	rRdKp6	GCST90200693_buildGRCh38.tsv	Bifidobacterium longum	MR Egger	6.38395004066569	10	0.782040263373134
GCST90032227	rRdKp6	GCST90200693_buildGRCh38.tsv	Bifidobacterium longum	Inverse variance weighted	6.45238067005164	11	0.841541552445471
GCST90032229	rRdKp6	GCST90200693_buildGRCh38.tsv	Bifidobacterium ruminantium	MR Egger	17.767825030378	16	0.337666856632428
GCST90032229	rRdKp6	GCST90200693_buildGRCh38.tsv	Bifidobacterium ruminantium	Inverse variance weighted	17.8480722309345	17	0.398485712131913
GCST90032240	rRdKp6	GCST90200693_buildGRCh38.tsv	Borreliales	MR Egger	8.81273141559951	12	0.718836984264305
GCST90032240	rRdKp6	GCST90200693_buildGRCh38.tsv	Borreliales	Inverse variance weighted	8.81317314819834	13	0.786902760806995
GCST90032250	rRdKp6	GCST90200693_buildGRCh38.tsv	CAG-1000	MR Egger	8.70858741493979	18	0.966115881479472
GCST90032250	rRdKp6	GCST90200693_buildGRCh38.tsv	CAG-1000	Inverse variance weighted	9.48848818767057	19	0.964456810271701
GCST90032256	rRdKp6	GCST90200693_buildGRCh38.tsv	CAG-170 sp003516765	MR Egger	25.5609935898826	18	0.110227521235411
GCST90032256	rRdKp6	GCST90200693_buildGRCh38.tsv	CAG-170 sp003516765	Inverse variance weighted	26.9149043100048	19	0.106650844251112
GCST90032261	rRdKp6	GCST90200693_buildGRCh38.tsv	CAG-177	MR Egger	7.48697019583651	10	0.678809818826386
GCST90032261	rRdKp6	GCST90200693_buildGRCh38.tsv	CAG-177	Inverse variance weighted	8.11579614865251	11	0.702894949334829
GCST90032305	rRdKp6	GCST90200693_buildGRCh38.tsv	CAG-873 sp001701165	MR Egger	23.7951595379718	25	0.531233404989901
GCST90032305	rRdKp6	GCST90200693_buildGRCh38.tsv	CAG-873 sp001701165	Inverse variance weighted	23.8666146821567	26	0.583592276465725
GCST90032359	rRdKp6	GCST90200693_buildGRCh38.tsv	Enterobacteriaceae	MR Egger	6.92845727740047	16	0.974615497845655
GCST90032359	rRdKp6	GCST90200693_buildGRCh38.tsv	Enterobacteriaceae	Inverse variance weighted	6.92855989652792	17	0.984455273871181
GCST90032362	rRdKp6	GCST90200693_buildGRCh38.tsv	Enterococcus B	MR Egger	27.8724816758933	29	0.52473884968775
GCST90032362	rRdKp6	GCST90200693_buildGRCh38.tsv	Enterococcus B	Inverse variance weighted	28.4310429354916	30	0.54760630504942
GCST90032372	rRdKp6	GCST90200693_buildGRCh38.tsv	Eubacterium F sp000434115	MR Egger	8.94627070501795	17	0.941932325093675
GCST90032372	rRdKp6	GCST90200693_buildGRCh38.tsv	Eubacterium F sp000434115	Inverse variance weighted	11.9884687072853	18	0.847832269099861
GCST90032406	rRdKp6	GCST90200693_buildGRCh38.tsv	Fusobacterium A	MR Egger	23.6431343269802	22	0.366209658110757
GCST90032406	rRdKp6	GCST90200693_buildGRCh38.tsv	Fusobacterium A	Inverse variance weighted	25.3446821589071	23	0.332761849953005
GCST90032407	rRdKp6	GCST90200693_buildGRCh38.tsv	GCA-900066135 sp900066135	MR Egger	17.3358339697045	17	0.431847170217843
GCST90032407	rRdKp6	GCST90200693_buildGRCh38.tsv	GCA-900066135 sp900066135	Inverse variance weighted	17.348251315777	18	0.499296743860904
GCST90032422	rRdKp6	GCST90200693_buildGRCh38.tsv	Gramella	MR Egger	16.666711283858	19	0.612436006017831
GCST90032422	rRdKp6	GCST90200693_buildGRCh38.tsv	Gramella	Inverse variance weighted	16.8182823309786	20	0.664739867602499
GCST90032431	rRdKp6	GCST90200693_buildGRCh38.tsv	Holdemania sp900120005	MR Egger	12.0543489331439	16	0.740230066529312
GCST90032431	rRdKp6	GCST90200693_buildGRCh38.tsv	Holdemania sp900120005	Inverse variance weighted	13.8352816891306	17	0.678725507011034
GCST90032500	rRdKp6	GCST90200693_buildGRCh38.tsv	Parabacteroides sp000436495	MR Egger	11.8576788792664	15	0.689768190908698
GCST90032500	rRdKp6	GCST90200693_buildGRCh38.tsv	Parabacteroides sp000436495	Inverse variance weighted	12.2692530619897	16	0.725246224063324
GCST90032504	rRdKp6	GCST90200693_buildGRCh38.tsv	Paramuribaculum sp001689565	MR Egger	9.46309346429645	12	0.662949407016019
GCST90032504	rRdKp6	GCST90200693_buildGRCh38.tsv	Paramuribaculum sp001689565	Inverse variance weighted	13.3141257487569	13	0.423851018827936
GCST90032525	rRdKp6	GCST90200693_buildGRCh38.tsv	Propionibacterium freudenreichii	MR Egger	10.8645794541939	17	0.863516521923976
GCST90032525	rRdKp6	GCST90200693_buildGRCh38.tsv	Propionibacterium freudenreichii	Inverse variance weighted	11.8109590752485	18	0.856842133787751
GCST90032611	rRdKp6	GCST90200693_buildGRCh38.tsv	UBA2658 sp002841545	MR Egger	8.13468844010009	8	0.420425255890927
GCST90032611	rRdKp6	GCST90200693_buildGRCh38.tsv	UBA2658 sp002841545	Inverse variance weighted	9.69696117182908	9	0.375570307241698
GCST90032227	WPgdgf	GCST90200735_buildGRCh38.tsv	Bifidobacterium longum	MR Egger	10.1803674001545	10	0.42481419872347
GCST90032227	WPgdgf	GCST90200735_buildGRCh38.tsv	Bifidobacterium longum	Inverse variance weighted	13.1232708177871	11	0.285344932531185
GCST90032229	WPgdgf	GCST90200735_buildGRCh38.tsv	Bifidobacterium ruminantium	MR Egger	16.4093995242008	16	0.424771068248004
GCST90032229	WPgdgf	GCST90200735_buildGRCh38.tsv	Bifidobacterium ruminantium	Inverse variance weighted	16.4993641616592	17	0.488750876233471
GCST90032240	WPgdgf	GCST90200735_buildGRCh38.tsv	Borreliales	MR Egger	16.3000360424075	12	0.17787708421576
GCST90032240	WPgdgf	GCST90200735_buildGRCh38.tsv	Borreliales	Inverse variance weighted	16.3008662348853	13	0.233264229734616
GCST90032250	WPgdgf	GCST90200735_buildGRCh38.tsv	CAG-1000	MR Egger	21.917158020504	18	0.235683834141575
GCST90032250	WPgdgf	GCST90200735_buildGRCh38.tsv	CAG-1000	Inverse variance weighted	21.9247544479854	19	0.288017118973264
GCST90032256	WPgdgf	GCST90200735_buildGRCh38.tsv	CAG-170 sp003516765	MR Egger	11.942265323706	18	0.850203883051171
GCST90032256	WPgdgf	GCST90200735_buildGRCh38.tsv	CAG-170 sp003516765	Inverse variance weighted	12.0385252744851	19	0.883972003669498
GCST90032261	WPgdgf	GCST90200735_buildGRCh38.tsv	CAG-177	MR Egger	17.1271573170595	10	0.0715972407503059
GCST90032261	WPgdgf	GCST90200735_buildGRCh38.tsv	CAG-177	Inverse variance weighted	17.1639753734298	11	0.103117931369846
GCST90032305	WPgdgf	GCST90200735_buildGRCh38.tsv	CAG-873 sp001701165	MR Egger	25.1088309231351	25	0.45628780200576
GCST90032305	WPgdgf	GCST90200735_buildGRCh38.tsv	CAG-873 sp001701165	Inverse variance weighted	25.335383132339	26	0.500060379646844
GCST90032359	WPgdgf	GCST90200735_buildGRCh38.tsv	Enterobacteriaceae	MR Egger	13.0470930063095	16	0.669311409510787
GCST90032359	WPgdgf	GCST90200735_buildGRCh38.tsv	Enterobacteriaceae	Inverse variance weighted	13.2771523607431	17	0.717443737480901
GCST90032362	WPgdgf	GCST90200735_buildGRCh38.tsv	Enterococcus B	MR Egger	42.178571496477	29	0.0541166742174229
GCST90032362	WPgdgf	GCST90200735_buildGRCh38.tsv	Enterococcus B	Inverse variance weighted	42.209204734324	30	0.0686734150292965
GCST90032372	WPgdgf	GCST90200735_buildGRCh38.tsv	Eubacterium F sp000434115	MR Egger	21.545379715616	17	0.202840452914459
GCST90032372	WPgdgf	GCST90200735_buildGRCh38.tsv	Eubacterium F sp000434115	Inverse variance weighted	21.5857332444427	18	0.250897512099199
GCST90032406	WPgdgf	GCST90200735_buildGRCh38.tsv	Fusobacterium A	MR Egger	30.6028071553693	22	0.10453396584982
GCST90032406	WPgdgf	GCST90200735_buildGRCh38.tsv	Fusobacterium A	Inverse variance weighted	30.6187715407958	23	0.132450306462178
GCST90032407	WPgdgf	GCST90200735_buildGRCh38.tsv	GCA-900066135 sp900066135	MR Egger	13.9675471151245	17	0.669397816121375
GCST90032407	WPgdgf	GCST90200735_buildGRCh38.tsv	GCA-900066135 sp900066135	Inverse variance weighted	15.2722745630175	18	0.643194673699993
GCST90032422	WPgdgf	GCST90200735_buildGRCh38.tsv	Gramella	MR Egger	20.4885916807741	19	0.36573348435745
GCST90032422	WPgdgf	GCST90200735_buildGRCh38.tsv	Gramella	Inverse variance weighted	22.6886816039165	20	0.304338202183889
GCST90032431	WPgdgf	GCST90200735_buildGRCh38.tsv	Holdemania sp900120005	MR Egger	12.9849612549721	16	0.673857049571739
GCST90032431	WPgdgf	GCST90200735_buildGRCh38.tsv	Holdemania sp900120005	Inverse variance weighted	14.6573568740824	17	0.620146717202117
GCST90032500	WPgdgf	GCST90200735_buildGRCh38.tsv	Parabacteroides sp000436495	MR Egger	10.3689251483061	15	0.795914364517644
GCST90032500	WPgdgf	GCST90200735_buildGRCh38.tsv	Parabacteroides sp000436495	Inverse variance weighted	11.251342865136	16	0.79371188509212
GCST90032504	WPgdgf	GCST90200735_buildGRCh38.tsv	Paramuribaculum sp001689565	MR Egger	11.4395912771916	12	0.491667823334472
GCST90032504	WPgdgf	GCST90200735_buildGRCh38.tsv	Paramuribaculum sp001689565	Inverse variance weighted	11.9220841777085	13	0.534043111741546
GCST90032525	WPgdgf	GCST90200735_buildGRCh38.tsv	Propionibacterium freudenreichii	MR Egger	23.8309852475463	17	0.124100472698995
GCST90032525	WPgdgf	GCST90200735_buildGRCh38.tsv	Propionibacterium freudenreichii	Inverse variance weighted	24.3977821526106	18	0.14242288950429
GCST90032611	WPgdgf	GCST90200735_buildGRCh38.tsv	UBA2658 sp002841545	MR Egger	4.71377162730571	8	0.787684540145021
GCST90032611	WPgdgf	GCST90200735_buildGRCh38.tsv	UBA2658 sp002841545	Inverse variance weighted	4.73497598611483	9	0.856772140406444
GCST90032227	SlHBL8	GCST90200737_buildGRCh38.tsv	Bifidobacterium longum	MR Egger	6.40761821986863	10	0.779933813602108
GCST90032227	SlHBL8	GCST90200737_buildGRCh38.tsv	Bifidobacterium longum	Inverse variance weighted	6.60591244216975	11	0.830041111734198
GCST90032229	SlHBL8	GCST90200737_buildGRCh38.tsv	Bifidobacterium ruminantium	MR Egger	16.0280138139193	16	0.451007351522552
GCST90032229	SlHBL8	GCST90200737_buildGRCh38.tsv	Bifidobacterium ruminantium	Inverse variance weighted	16.7601601375205	17	0.470726521033459
GCST90032240	SlHBL8	GCST90200737_buildGRCh38.tsv	Borreliales	MR Egger	10.5659077228637	12	0.566440061665011
GCST90032240	SlHBL8	GCST90200737_buildGRCh38.tsv	Borreliales	Inverse variance weighted	10.5951968511073	13	0.644688039309978
GCST90032250	SlHBL8	GCST90200737_buildGRCh38.tsv	CAG-1000	MR Egger	21.8960085831215	18	0.2366347703905
GCST90032250	SlHBL8	GCST90200737_buildGRCh38.tsv	CAG-1000	Inverse variance weighted	22.6426655619732	19	0.253447733083459
GCST90032256	SlHBL8	GCST90200737_buildGRCh38.tsv	CAG-170 sp003516765	MR Egger	14.7037268364938	18	0.682199780222752
GCST90032256	SlHBL8	GCST90200737_buildGRCh38.tsv	CAG-170 sp003516765	Inverse variance weighted	15.2309922430891	19	0.70780728395123
GCST90032261	SlHBL8	GCST90200737_buildGRCh38.tsv	CAG-177	MR Egger	15.3436702848226	10	0.120025547704304
GCST90032261	SlHBL8	GCST90200737_buildGRCh38.tsv	CAG-177	Inverse variance weighted	16.6372080785475	11	0.119074294329041
GCST90032305	SlHBL8	GCST90200737_buildGRCh38.tsv	CAG-873 sp001701165	MR Egger	29.4003653069467	25	0.247527240778161
GCST90032305	SlHBL8	GCST90200737_buildGRCh38.tsv	CAG-873 sp001701165	Inverse variance weighted	31.5049460739382	26	0.209999024483284
GCST90032359	SlHBL8	GCST90200737_buildGRCh38.tsv	Enterobacteriaceae	MR Egger	10.5702987249358	16	0.835200312952432
GCST90032359	SlHBL8	GCST90200737_buildGRCh38.tsv	Enterobacteriaceae	Inverse variance weighted	10.5705832709684	17	0.8779970920432
GCST90032362	SlHBL8	GCST90200737_buildGRCh38.tsv	Enterococcus B	MR Egger	31.4341662166574	29	0.345249266311675
GCST90032362	SlHBL8	GCST90200737_buildGRCh38.tsv	Enterococcus B	Inverse variance weighted	31.451810069677	30	0.393446429521084
GCST90032372	SlHBL8	GCST90200737_buildGRCh38.tsv	Eubacterium F sp000434115	MR Egger	31.2921949508528	17	0.0183981004634986
GCST90032372	SlHBL8	GCST90200737_buildGRCh38.tsv	Eubacterium F sp000434115	Inverse variance weighted	31.2934650838663	18	0.0266158907874376
GCST90032406	SlHBL8	GCST90200737_buildGRCh38.tsv	Fusobacterium A	MR Egger	19.7975854220814	22	0.595699625455701
GCST90032406	SlHBL8	GCST90200737_buildGRCh38.tsv	Fusobacterium A	Inverse variance weighted	24.9764615388541	23	0.351500137335499
GCST90032407	SlHBL8	GCST90200737_buildGRCh38.tsv	GCA-900066135 sp900066135	MR Egger	11.5008196665457	17	0.829377280699191
GCST90032407	SlHBL8	GCST90200737_buildGRCh38.tsv	GCA-900066135 sp900066135	Inverse variance weighted	11.5649435827219	18	0.868866048234752
GCST90032422	SlHBL8	GCST90200737_buildGRCh38.tsv	Gramella	MR Egger	9.5949015963511	19	0.962241294695212
GCST90032422	SlHBL8	GCST90200737_buildGRCh38.tsv	Gramella	Inverse variance weighted	12.6396347035911	20	0.892304975621429
GCST90032431	SlHBL8	GCST90200737_buildGRCh38.tsv	Holdemania sp900120005	MR Egger	16.3021981438356	16	0.432075917280321
GCST90032431	SlHBL8	GCST90200737_buildGRCh38.tsv	Holdemania sp900120005	Inverse variance weighted	16.322080844831	17	0.501127970299204
GCST90032500	SlHBL8	GCST90200737_buildGRCh38.tsv	Parabacteroides sp000436495	MR Egger	13.101642571384	15	0.594447266515516
GCST90032500	SlHBL8	GCST90200737_buildGRCh38.tsv	Parabacteroides sp000436495	Inverse variance weighted	14.157051376533	16	0.587014997731025
GCST90032504	SlHBL8	GCST90200737_buildGRCh38.tsv	Paramuribaculum sp001689565	MR Egger	9.34967690041186	12	0.672808694890923
GCST90032504	SlHBL8	GCST90200737_buildGRCh38.tsv	Paramuribaculum sp001689565	Inverse variance weighted	9.3574221532831	13	0.745445200026193
GCST90032525	SlHBL8	GCST90200737_buildGRCh38.tsv	Propionibacterium freudenreichii	MR Egger	14.3346104268031	17	0.643290830742653
GCST90032525	SlHBL8	GCST90200737_buildGRCh38.tsv	Propionibacterium freudenreichii	Inverse variance weighted	15.9059842599095	18	0.599108704039103
GCST90032611	SlHBL8	GCST90200737_buildGRCh38.tsv	UBA2658 sp002841545	MR Egger	11.959702337507	8	0.153010942382182
GCST90032611	SlHBL8	GCST90200737_buildGRCh38.tsv	UBA2658 sp002841545	Inverse variance weighted	13.0200326350468	9	0.161701900036449
GCST90032227	VlKkAE	GCST90200748_buildGRCh38.tsv	Bifidobacterium longum	MR Egger	5.37691686849959	10	0.86462064436648
GCST90032227	VlKkAE	GCST90200748_buildGRCh38.tsv	Bifidobacterium longum	Inverse variance weighted	5.5787348316664	11	0.899943615258441
GCST90032229	VlKkAE	GCST90200748_buildGRCh38.tsv	Bifidobacterium ruminantium	MR Egger	11.6532786439346	16	0.767482958725828
GCST90032229	VlKkAE	GCST90200748_buildGRCh38.tsv	Bifidobacterium ruminantium	Inverse variance weighted	12.3147267984241	17	0.780716029722987
GCST90032240	VlKkAE	GCST90200748_buildGRCh38.tsv	Borreliales	MR Egger	19.6420530094959	12	0.0741673732348695
GCST90032240	VlKkAE	GCST90200748_buildGRCh38.tsv	Borreliales	Inverse variance weighted	19.7632187274983	13	0.101273656506793
GCST90032250	VlKkAE	GCST90200748_buildGRCh38.tsv	CAG-1000	MR Egger	40.1091290918596	18	0.00201700904549782
GCST90032250	VlKkAE	GCST90200748_buildGRCh38.tsv	CAG-1000	Inverse variance weighted	41.1963065646871	19	0.00227226653104756
GCST90032256	VlKkAE	GCST90200748_buildGRCh38.tsv	CAG-170 sp003516765	MR Egger	24.8944495040063	18	0.127851348821729
GCST90032256	VlKkAE	GCST90200748_buildGRCh38.tsv	CAG-170 sp003516765	Inverse variance weighted	26.553351339321	19	0.115494733767865
GCST90032261	VlKkAE	GCST90200748_buildGRCh38.tsv	CAG-177	MR Egger	11.5811547474743	10	0.314065447537073
GCST90032261	VlKkAE	GCST90200748_buildGRCh38.tsv	CAG-177	Inverse variance weighted	12.3713596800891	11	0.336386275378071
GCST90032305	VlKkAE	GCST90200748_buildGRCh38.tsv	CAG-873 sp001701165	MR Egger	25.143277360472	25	0.454367271177825
GCST90032305	VlKkAE	GCST90200748_buildGRCh38.tsv	CAG-873 sp001701165	Inverse variance weighted	26.5467589392371	26	0.433389149590476
GCST90032359	VlKkAE	GCST90200748_buildGRCh38.tsv	Enterobacteriaceae	MR Egger	20.5659536073577	16	0.195804332566109
GCST90032359	VlKkAE	GCST90200748_buildGRCh38.tsv	Enterobacteriaceae	Inverse variance weighted	20.5811357143351	17	0.245588364114948
GCST90032362	VlKkAE	GCST90200748_buildGRCh38.tsv	Enterococcus B	MR Egger	25.3523607439654	29	0.65984124154066
GCST90032362	VlKkAE	GCST90200748_buildGRCh38.tsv	Enterococcus B	Inverse variance weighted	27.1133211707622	30	0.617314395512916
GCST90032372	VlKkAE	GCST90200748_buildGRCh38.tsv	Eubacterium F sp000434115	MR Egger	14.6595953075209	17	0.619985795849202
GCST90032372	VlKkAE	GCST90200748_buildGRCh38.tsv	Eubacterium F sp000434115	Inverse variance weighted	16.0634598711619	18	0.588118362484042
GCST90032406	VlKkAE	GCST90200748_buildGRCh38.tsv	Fusobacterium A	MR Egger	23.6976006620038	22	0.363277890483892
GCST90032406	VlKkAE	GCST90200748_buildGRCh38.tsv	Fusobacterium A	Inverse variance weighted	24.2791405865092	23	0.388488693118169
GCST90032407	VlKkAE	GCST90200748_buildGRCh38.tsv	GCA-900066135 sp900066135	MR Egger	28.331158430721	17	0.041214391921894
GCST90032407	VlKkAE	GCST90200748_buildGRCh38.tsv	GCA-900066135 sp900066135	Inverse variance weighted	28.5186903248971	18	0.0545880297933746
GCST90032422	VlKkAE	GCST90200748_buildGRCh38.tsv	Gramella	MR Egger	29.4091334366643	19	0.0598162013576227
GCST90032422	VlKkAE	GCST90200748_buildGRCh38.tsv	Gramella	Inverse variance weighted	29.9920737448053	20	0.0699821962783772
GCST90032431	VlKkAE	GCST90200748_buildGRCh38.tsv	Holdemania sp900120005	MR Egger	13.9240134205628	16	0.604374746210922
GCST90032431	VlKkAE	GCST90200748_buildGRCh38.tsv	Holdemania sp900120005	Inverse variance weighted	15.8020444125352	17	0.537909102292535
GCST90032500	VlKkAE	GCST90200748_buildGRCh38.tsv	Parabacteroides sp000436495	MR Egger	28.6079130532232	15	0.0180591042189241
GCST90032500	VlKkAE	GCST90200748_buildGRCh38.tsv	Parabacteroides sp000436495	Inverse variance weighted	29.0869444986438	16	0.0233564116506737
GCST90032504	VlKkAE	GCST90200748_buildGRCh38.tsv	Paramuribaculum sp001689565	MR Egger	15.4254104628628	12	0.218992073074071
GCST90032504	VlKkAE	GCST90200748_buildGRCh38.tsv	Paramuribaculum sp001689565	Inverse variance weighted	15.8538375476501	13	0.257112747682299
GCST90032525	VlKkAE	GCST90200748_buildGRCh38.tsv	Propionibacterium freudenreichii	MR Egger	10.5832225258427	17	0.877392146944139
GCST90032525	VlKkAE	GCST90200748_buildGRCh38.tsv	Propionibacterium freudenreichii	Inverse variance weighted	11.6737909850244	18	0.863613515227772
GCST90032611	VlKkAE	GCST90200748_buildGRCh38.tsv	UBA2658 sp002841545	MR Egger	9.0675936704438	8	0.336625982864172
GCST90032611	VlKkAE	GCST90200748_buildGRCh38.tsv	UBA2658 sp002841545	Inverse variance weighted	10.3774189777306	9	0.320803588754875
GCST90032227	xD1v3K	GCST90200753_buildGRCh38.tsv	Bifidobacterium longum	MR Egger	27.5262360808003	10	0.00214871389338346
GCST90032227	xD1v3K	GCST90200753_buildGRCh38.tsv	Bifidobacterium longum	Inverse variance weighted	30.3149125852323	11	0.0014137716306104
GCST90032229	xD1v3K	GCST90200753_buildGRCh38.tsv	Bifidobacterium ruminantium	MR Egger	30.6957105752217	16	0.0147116346670312
GCST90032229	xD1v3K	GCST90200753_buildGRCh38.tsv	Bifidobacterium ruminantium	Inverse variance weighted	31.8350860568185	17	0.0157736623929838
GCST90032240	xD1v3K	GCST90200753_buildGRCh38.tsv	Borreliales	MR Egger	6.52289625919049	12	0.887467812971129
GCST90032240	xD1v3K	GCST90200753_buildGRCh38.tsv	Borreliales	Inverse variance weighted	7.19656674773204	13	0.891739354064459
GCST90032250	xD1v3K	GCST90200753_buildGRCh38.tsv	CAG-1000	MR Egger	14.4425285684486	18	0.699821324124091
GCST90032250	xD1v3K	GCST90200753_buildGRCh38.tsv	CAG-1000	Inverse variance weighted	14.5018488518875	19	0.753689771337763
GCST90032256	xD1v3K	GCST90200753_buildGRCh38.tsv	CAG-170 sp003516765	MR Egger	17.8502724628568	18	0.465556546805046
GCST90032256	xD1v3K	GCST90200753_buildGRCh38.tsv	CAG-170 sp003516765	Inverse variance weighted	17.8718407247874	19	0.531013784417892
GCST90032261	xD1v3K	GCST90200753_buildGRCh38.tsv	CAG-177	MR Egger	16.5274682808149	10	0.0854959659687329
GCST90032261	xD1v3K	GCST90200753_buildGRCh38.tsv	CAG-177	Inverse variance weighted	16.6155607776538	11	0.11977268590763
GCST90032305	xD1v3K	GCST90200753_buildGRCh38.tsv	CAG-873 sp001701165	MR Egger	31.8319458867659	25	0.16293238081137
GCST90032305	xD1v3K	GCST90200753_buildGRCh38.tsv	CAG-873 sp001701165	Inverse variance weighted	31.9434483743397	26	0.194998002860481
GCST90032359	xD1v3K	GCST90200753_buildGRCh38.tsv	Enterobacteriaceae	MR Egger	13.6648143213494	16	0.623668742118057
GCST90032359	xD1v3K	GCST90200753_buildGRCh38.tsv	Enterobacteriaceae	Inverse variance weighted	13.7293067967713	17	0.686162040370195
GCST90032362	xD1v3K	GCST90200753_buildGRCh38.tsv	Enterococcus B	MR Egger	49.3391956892303	29	0.0106299181785075
GCST90032362	xD1v3K	GCST90200753_buildGRCh38.tsv	Enterococcus B	Inverse variance weighted	50.5542897553204	30	0.010854079090467
GCST90032372	xD1v3K	GCST90200753_buildGRCh38.tsv	Eubacterium F sp000434115	MR Egger	12.9518497914459	17	0.739403388032034
GCST90032372	xD1v3K	GCST90200753_buildGRCh38.tsv	Eubacterium F sp000434115	Inverse variance weighted	14.8426311256719	18	0.672742862824066
GCST90032406	xD1v3K	GCST90200753_buildGRCh38.tsv	Fusobacterium A	MR Egger	22.5977566763823	22	0.424731941153915
GCST90032406	xD1v3K	GCST90200753_buildGRCh38.tsv	Fusobacterium A	Inverse variance weighted	23.566501215673	23	0.428127461710302
GCST90032407	xD1v3K	GCST90200753_buildGRCh38.tsv	GCA-900066135 sp900066135	MR Egger	17.7280268072472	17	0.406189930578372
GCST90032407	xD1v3K	GCST90200753_buildGRCh38.tsv	GCA-900066135 sp900066135	Inverse variance weighted	20.3987802174943	18	0.310821738973536
GCST90032422	xD1v3K	GCST90200753_buildGRCh38.tsv	Gramella	MR Egger	19.190984902874	19	0.444647169516198
GCST90032422	xD1v3K	GCST90200753_buildGRCh38.tsv	Gramella	Inverse variance weighted	22.1850013204207	20	0.330556953700431
GCST90032431	xD1v3K	GCST90200753_buildGRCh38.tsv	Holdemania sp900120005	MR Egger	19.3831559753994	16	0.249295404210681
GCST90032431	xD1v3K	GCST90200753_buildGRCh38.tsv	Holdemania sp900120005	Inverse variance weighted	21.9594253283953	17	0.186284478883955
GCST90032500	xD1v3K	GCST90200753_buildGRCh38.tsv	Parabacteroides sp000436495	MR Egger	13.013552798974	15	0.601251079808523
GCST90032500	xD1v3K	GCST90200753_buildGRCh38.tsv	Parabacteroides sp000436495	Inverse variance weighted	13.3678096704918	16	0.645698498656446
GCST90032504	xD1v3K	GCST90200753_buildGRCh38.tsv	Paramuribaculum sp001689565	MR Egger	7.4486551224723	12	0.826597871520849
GCST90032504	xD1v3K	GCST90200753_buildGRCh38.tsv	Paramuribaculum sp001689565	Inverse variance weighted	8.20300268023282	13	0.830128018444882
GCST90032525	xD1v3K	GCST90200753_buildGRCh38.tsv	Propionibacterium freudenreichii	MR Egger	13.9012661312829	17	0.674078212097541
GCST90032525	xD1v3K	GCST90200753_buildGRCh38.tsv	Propionibacterium freudenreichii	Inverse variance weighted	14.7148314415034	18	0.681445792474918
GCST90032611	xD1v3K	GCST90200753_buildGRCh38.tsv	UBA2658 sp002841545	MR Egger	5.88417552106388	8	0.660204210898113
GCST90032611	xD1v3K	GCST90200753_buildGRCh38.tsv	UBA2658 sp002841545	Inverse variance weighted	6.75107298849582	9	0.663018178163883
GCST90032227	qylG5z	GCST90200762_buildGRCh38.tsv	Bifidobacterium longum	MR Egger	15.7844513543235	10	0.105971222126196
GCST90032227	qylG5z	GCST90200762_buildGRCh38.tsv	Bifidobacterium longum	Inverse variance weighted	15.8956152518211	11	0.145050583562545
GCST90032229	qylG5z	GCST90200762_buildGRCh38.tsv	Bifidobacterium ruminantium	MR Egger	12.8186618738859	16	0.68596754947033
GCST90032229	qylG5z	GCST90200762_buildGRCh38.tsv	Bifidobacterium ruminantium	Inverse variance weighted	13.9089	17	0.673536536367787
GCST90032240	qylG5z	GCST90200762_buildGRCh38.tsv	Borreliales	MR Egger	8.0875616921529	12	0.778250828233475
GCST90032240	qylG5z	GCST90200762_buildGRCh38.tsv	Borreliales	Inverse variance weighted	8.08788275021064	13	0.837828076093085
GCST90032250	qylG5z	GCST90200762_buildGRCh38.tsv	CAG-1000	MR Egger	26.3053055268607	18	0.0929793522692076
GCST90032250	qylG5z	GCST90200762_buildGRCh38.tsv	CAG-1000	Inverse variance weighted	27.5803931250472	19	0.0918434255581399
GCST90032256	qylG5z	GCST90200762_buildGRCh38.tsv	CAG-170 sp003516765	MR Egger	30.2045770397787	18	0.0355044073571243
GCST90032256	qylG5z	GCST90200762_buildGRCh38.tsv	CAG-170 sp003516765	Inverse variance weighted	31.2647718933482	19	0.037751500829134
GCST90032261	qylG5z	GCST90200762_buildGRCh38.tsv	CAG-177	MR Egger	12.071026899794	10	0.280331067044677
GCST90032261	qylG5z	GCST90200762_buildGRCh38.tsv	CAG-177	Inverse variance weighted	13.7373350848728	11	0.247870053984397
GCST90032305	qylG5z	GCST90200762_buildGRCh38.tsv	CAG-873 sp001701165	MR Egger	28.9575285121999	25	0.265695344253961
GCST90032305	qylG5z	GCST90200762_buildGRCh38.tsv	CAG-873 sp001701165	Inverse variance weighted	31.2802538258724	26	0.217996882409748
GCST90032359	qylG5z	GCST90200762_buildGRCh38.tsv	Enterobacteriaceae	MR Egger	29.0579408605072	16	0.023548346050014
GCST90032359	qylG5z	GCST90200762_buildGRCh38.tsv	Enterobacteriaceae	Inverse variance weighted	29.1355400121085	17	0.0332965945464948
GCST90032362	qylG5z	GCST90200762_buildGRCh38.tsv	Enterococcus B	MR Egger	33.4748775204591	29	0.259001198482152
GCST90032362	qylG5z	GCST90200762_buildGRCh38.tsv	Enterococcus B	Inverse variance weighted	33.7863071231346	30	0.289456474724463
GCST90032372	qylG5z	GCST90200762_buildGRCh38.tsv	Eubacterium F sp000434115	MR Egger	19.8677309260598	17	0.281050465501476
GCST90032372	qylG5z	GCST90200762_buildGRCh38.tsv	Eubacterium F sp000434115	Inverse variance weighted	21.0255066279444	18	0.278128161243671
GCST90032406	qylG5z	GCST90200762_buildGRCh38.tsv	Fusobacterium A	MR Egger	14.0617851036713	22	0.899271842710305
GCST90032406	qylG5z	GCST90200762_buildGRCh38.tsv	Fusobacterium A	Inverse variance weighted	14.273790539272	23	0.918761896453182
GCST90032407	qylG5z	GCST90200762_buildGRCh38.tsv	GCA-900066135 sp900066135	MR Egger	14.6804573939136	17	0.618485819592411
GCST90032407	qylG5z	GCST90200762_buildGRCh38.tsv	GCA-900066135 sp900066135	Inverse variance weighted	14.7308438812167	18	0.680357926305714
GCST90032422	qylG5z	GCST90200762_buildGRCh38.tsv	Gramella	MR Egger	22.3436947300449	19	0.267486472524577
GCST90032422	qylG5z	GCST90200762_buildGRCh38.tsv	Gramella	Inverse variance weighted	22.8896090436118	20	0.294247439879348
GCST90032431	qylG5z	GCST90200762_buildGRCh38.tsv	Holdemania sp900120005	MR Egger	11.7571876406146	17	0.814612176883632
GCST90032431	qylG5z	GCST90200762_buildGRCh38.tsv	Holdemania sp900120005	Inverse variance weighted	12.2931209731302	18	0.831740563991778
GCST90032500	qylG5z	GCST90200762_buildGRCh38.tsv	Parabacteroides sp000436495	MR Egger	20.261506221076	15	0.162128857367766
GCST90032500	qylG5z	GCST90200762_buildGRCh38.tsv	Parabacteroides sp000436495	Inverse variance weighted	23.1312561721419	16	0.110270514994639
GCST90032504	qylG5z	GCST90200762_buildGRCh38.tsv	Paramuribaculum sp001689565	MR Egger	9.43873670923949	12	0.665069655626102
GCST90032504	qylG5z	GCST90200762_buildGRCh38.tsv	Paramuribaculum sp001689565	Inverse variance weighted	13.0883451660353	13	0.441011038363356
GCST90032525	qylG5z	GCST90200762_buildGRCh38.tsv	Propionibacterium freudenreichii	MR Egger	24.3093655883824	17	0.111270081936778
GCST90032525	qylG5z	GCST90200762_buildGRCh38.tsv	Propionibacterium freudenreichii	Inverse variance weighted	24.8332949805536	18	0.129577457930249
GCST90032611	qylG5z	GCST90200762_buildGRCh38.tsv	UBA2658 sp002841545	MR Egger	5.14172230356985	8	0.742326855705357
GCST90032611	qylG5z	GCST90200762_buildGRCh38.tsv	UBA2658 sp002841545	Inverse variance weighted	7.1070642292941	9	0.625973413216786
GCST90032227	kUkl4A	GCST90200802_buildGRCh38.tsv	Bifidobacterium longum	MR Egger	9.58899629771688	10	0.477260707626345
GCST90032227	kUkl4A	GCST90200802_buildGRCh38.tsv	Bifidobacterium longum	Inverse variance weighted	11.5637948718367	11	0.397307351786676
GCST90032229	kUkl4A	GCST90200802_buildGRCh38.tsv	Bifidobacterium ruminantium	MR Egger	23.7713720461594	16	0.0946182639065133
GCST90032229	kUkl4A	GCST90200802_buildGRCh38.tsv	Bifidobacterium ruminantium	Inverse variance weighted	23.7713723534257	17	0.125781290767779
GCST90032240	kUkl4A	GCST90200802_buildGRCh38.tsv	Borreliales	MR Egger	13.7146039244011	12	0.319303245224785
GCST90032240	kUkl4A	GCST90200802_buildGRCh38.tsv	Borreliales	Inverse variance weighted	14.1261080820885	13	0.365023164643634
GCST90032250	kUkl4A	GCST90200802_buildGRCh38.tsv	CAG-1000	MR Egger	16.5755856894345	18	0.552443329829512
GCST90032250	kUkl4A	GCST90200802_buildGRCh38.tsv	CAG-1000	Inverse variance weighted	17.2061383849751	19	0.575904661538621
GCST90032256	kUkl4A	GCST90200802_buildGRCh38.tsv	CAG-170 sp003516765	MR Egger	25.0445230948621	18	0.123694698312089
GCST90032256	kUkl4A	GCST90200802_buildGRCh38.tsv	CAG-170 sp003516765	Inverse variance weighted	27.795800599609	19	0.0874380561342532
GCST90032261	kUkl4A	GCST90200802_buildGRCh38.tsv	CAG-177	MR Egger	7.65420785082562	10	0.662572134321806
GCST90032261	kUkl4A	GCST90200802_buildGRCh38.tsv	CAG-177	Inverse variance weighted	7.8235985123855	11	0.729013098502784
GCST90032305	kUkl4A	GCST90200802_buildGRCh38.tsv	CAG-873 sp001701165	MR Egger	33.3054247409119	25	0.123607425083001
GCST90032305	kUkl4A	GCST90200802_buildGRCh38.tsv	CAG-873 sp001701165	Inverse variance weighted	33.7815191926977	26	0.140613907738195
GCST90032359	kUkl4A	GCST90200802_buildGRCh38.tsv	Enterobacteriaceae	MR Egger	11.6000986625014	16	0.771019384115241
GCST90032359	kUkl4A	GCST90200802_buildGRCh38.tsv	Enterobacteriaceae	Inverse variance weighted	11.8612960867988	17	0.808462521212774
GCST90032362	kUkl4A	GCST90200802_buildGRCh38.tsv	Enterococcus B	MR Egger	24.0317032841519	29	0.727366905508529
GCST90032362	kUkl4A	GCST90200802_buildGRCh38.tsv	Enterococcus B	Inverse variance weighted	24.0928083566179	30	0.767809336540924
GCST90032372	kUkl4A	GCST90200802_buildGRCh38.tsv	Eubacterium F sp000434115	MR Egger	16.7256424993464	17	0.473098697914994
GCST90032372	kUkl4A	GCST90200802_buildGRCh38.tsv	Eubacterium F sp000434115	Inverse variance weighted	16.7933453114232	18	0.537353813945302
GCST90032406	kUkl4A	GCST90200802_buildGRCh38.tsv	Fusobacterium A	MR Egger	30.5813749130759	22	0.105005028045368
GCST90032406	kUkl4A	GCST90200802_buildGRCh38.tsv	Fusobacterium A	Inverse variance weighted	31.0095633206984	23	0.122558349060528
GCST90032407	kUkl4A	GCST90200802_buildGRCh38.tsv	GCA-900066135 sp900066135	MR Egger	30.1887841941224	17	0.0250152994658023
GCST90032407	kUkl4A	GCST90200802_buildGRCh38.tsv	GCA-900066135 sp900066135	Inverse variance weighted	30.2480677517128	18	0.0351034228454097
GCST90032422	kUkl4A	GCST90200802_buildGRCh38.tsv	Gramella	MR Egger	17.2493868384186	19	0.572976763125091
GCST90032422	kUkl4A	GCST90200802_buildGRCh38.tsv	Gramella	Inverse variance weighted	20.2582182817182	20	0.441884665377229
GCST90032431	kUkl4A	GCST90200802_buildGRCh38.tsv	Holdemania sp900120005	MR Egger	20.824726266838	16	0.185346738731095
GCST90032431	kUkl4A	GCST90200802_buildGRCh38.tsv	Holdemania sp900120005	Inverse variance weighted	20.8303176635136	17	0.233972370408674
GCST90032500	kUkl4A	GCST90200802_buildGRCh38.tsv	Parabacteroides sp000436495	MR Egger	7.44382274996976	15	0.94414461705053
GCST90032500	kUkl4A	GCST90200802_buildGRCh38.tsv	Parabacteroides sp000436495	Inverse variance weighted	7.44394110878716	16	0.96372608690793
GCST90032504	kUkl4A	GCST90200802_buildGRCh38.tsv	Paramuribaculum sp001689565	MR Egger	4.81399118028102	12	0.963904785169169
GCST90032504	kUkl4A	GCST90200802_buildGRCh38.tsv	Paramuribaculum sp001689565	Inverse variance weighted	6.53662001114339	13	0.92442861003956
GCST90032525	kUkl4A	GCST90200802_buildGRCh38.tsv	Propionibacterium freudenreichii	MR Egger	13.8665823327027	17	0.676522558352251
GCST90032525	kUkl4A	GCST90200802_buildGRCh38.tsv	Propionibacterium freudenreichii	Inverse variance weighted	15.2207856662862	18	0.646755474335957
GCST90032611	kUkl4A	GCST90200802_buildGRCh38.tsv	UBA2658 sp002841545	MR Egger	17.8669647869941	8	0.022246287484139
GCST90032611	kUkl4A	GCST90200802_buildGRCh38.tsv	UBA2658 sp002841545	Inverse variance weighted	19.0209049563899	9	0.0250157304486966
GCST90032227	tDtGsp	GCST90200823_buildGRCh38.tsv	Bifidobacterium longum	MR Egger	9.46685883680118	10	0.488442414750145
GCST90032227	tDtGsp	GCST90200823_buildGRCh38.tsv	Bifidobacterium longum	Inverse variance weighted	10.0513818758959	11	0.525771324463596
GCST90032229	tDtGsp	GCST90200823_buildGRCh38.tsv	Bifidobacterium ruminantium	MR Egger	22.9620821573639	16	0.114751905904748
GCST90032229	tDtGsp	GCST90200823_buildGRCh38.tsv	Bifidobacterium ruminantium	Inverse variance weighted	23.8891330474007	17	0.122478752569387
GCST90032240	tDtGsp	GCST90200823_buildGRCh38.tsv	Borreliales	MR Egger	14.8354114225401	12	0.250561019036711
GCST90032240	tDtGsp	GCST90200823_buildGRCh38.tsv	Borreliales	Inverse variance weighted	15.0497922883798	13	0.304254672302781
GCST90032250	tDtGsp	GCST90200823_buildGRCh38.tsv	CAG-1000	MR Egger	26.7857870924722	18	0.0831019029980776
GCST90032250	tDtGsp	GCST90200823_buildGRCh38.tsv	CAG-1000	Inverse variance weighted	27.4089543442858	19	0.0954821134611726
GCST90032256	tDtGsp	GCST90200823_buildGRCh38.tsv	CAG-170 sp003516765	MR Egger	22.0578989763351	18	0.229424748420751
GCST90032256	tDtGsp	GCST90200823_buildGRCh38.tsv	CAG-170 sp003516765	Inverse variance weighted	22.2930108485582	19	0.269917171719723
GCST90032261	tDtGsp	GCST90200823_buildGRCh38.tsv	CAG-177	MR Egger	15.4662001665429	10	0.115966798345718
GCST90032261	tDtGsp	GCST90200823_buildGRCh38.tsv	CAG-177	Inverse variance weighted	15.5113833430886	11	0.160261558286252
GCST90032305	tDtGsp	GCST90200823_buildGRCh38.tsv	CAG-873 sp001701165	MR Egger	33.6417817558918	25	0.115789191567451
GCST90032305	tDtGsp	GCST90200823_buildGRCh38.tsv	CAG-873 sp001701165	Inverse variance weighted	36.8076671350538	26	0.0777851808336875
GCST90032359	tDtGsp	GCST90200823_buildGRCh38.tsv	Enterobacteriaceae	MR Egger	7.1518758536517	16	0.970221400531534
GCST90032359	tDtGsp	GCST90200823_buildGRCh38.tsv	Enterobacteriaceae	Inverse variance weighted	7.61075729721418	17	0.974177191105064
GCST90032362	tDtGsp	GCST90200823_buildGRCh38.tsv	Enterococcus B	MR Egger	29.1663788554507	29	0.456426088806958
GCST90032362	tDtGsp	GCST90200823_buildGRCh38.tsv	Enterococcus B	Inverse variance weighted	29.2995377697344	30	0.501905109083061
GCST90032372	tDtGsp	GCST90200823_buildGRCh38.tsv	Eubacterium F sp000434115	MR Egger	23.3165098815696	17	0.139227365340378
GCST90032372	tDtGsp	GCST90200823_buildGRCh38.tsv	Eubacterium F sp000434115	Inverse variance weighted	25.9597930909651	18	0.100680799125953
GCST90032406	tDtGsp	GCST90200823_buildGRCh38.tsv	Fusobacterium A	MR Egger	18.7310914452537	22	0.661869694417085
GCST90032406	tDtGsp	GCST90200823_buildGRCh38.tsv	Fusobacterium A	Inverse variance weighted	20.3624562471511	23	0.619959688836214
GCST90032407	tDtGsp	GCST90200823_buildGRCh38.tsv	GCA-900066135 sp900066135	MR Egger	8.36538399708886	17	0.958097348789042
GCST90032407	tDtGsp	GCST90200823_buildGRCh38.tsv	GCA-900066135 sp900066135	Inverse variance weighted	10.5882972750681	18	0.911004161055669
GCST90032422	tDtGsp	GCST90200823_buildGRCh38.tsv	Gramella	MR Egger	9.49768078865144	19	0.96426904905941
GCST90032422	tDtGsp	GCST90200823_buildGRCh38.tsv	Gramella	Inverse variance weighted	13.3508754683744	20	0.861827089659953
GCST90032431	tDtGsp	GCST90200823_buildGRCh38.tsv	Holdemania sp900120005	MR Egger	9.24905287955234	17	0.93212282780808
GCST90032431	tDtGsp	GCST90200823_buildGRCh38.tsv	Holdemania sp900120005	Inverse variance weighted	11.2739482993501	18	0.88237190645702
GCST90032500	tDtGsp	GCST90200823_buildGRCh38.tsv	Parabacteroides sp000436495	MR Egger	12.156380788276	15	0.667155714778482
GCST90032500	tDtGsp	GCST90200823_buildGRCh38.tsv	Parabacteroides sp000436495	Inverse variance weighted	12.3369809670855	16	0.720475197173852
GCST90032504	tDtGsp	GCST90200823_buildGRCh38.tsv	Paramuribaculum sp001689565	MR Egger	6.04643752564686	12	0.913723076254006
GCST90032504	tDtGsp	GCST90200823_buildGRCh38.tsv	Paramuribaculum sp001689565	Inverse variance weighted	7.75135577049446	13	0.859413147211982
GCST90032525	tDtGsp	GCST90200823_buildGRCh38.tsv	Propionibacterium freudenreichii	MR Egger	11.9464031159021	17	0.803371800084351
GCST90032525	tDtGsp	GCST90200823_buildGRCh38.tsv	Propionibacterium freudenreichii	Inverse variance weighted	13.1028936735339	18	0.785424447446478
GCST90032611	tDtGsp	GCST90200823_buildGRCh38.tsv	UBA2658 sp002841545	MR Egger	10.1989856682706	8	0.2513366325631
GCST90032611	tDtGsp	GCST90200823_buildGRCh38.tsv	UBA2658 sp002841545	Inverse variance weighted	11.4586573101356	9	0.245574790745856
GCST90032227	yBNebF	GCST90200883_buildGRCh38.tsv	Bifidobacterium longum	MR Egger	10.987654470449	10	0.35848064451006
GCST90032227	yBNebF	GCST90200883_buildGRCh38.tsv	Bifidobacterium longum	Inverse variance weighted	11.1254660769082	11	0.432812814602146
GCST90032229	yBNebF	GCST90200883_buildGRCh38.tsv	Bifidobacterium ruminantium	MR Egger	24.9946899757134	16	0.0699191284815717
GCST90032229	yBNebF	GCST90200883_buildGRCh38.tsv	Bifidobacterium ruminantium	Inverse variance weighted	27.1260999825852	17	0.0562441822127177
GCST90032240	yBNebF	GCST90200883_buildGRCh38.tsv	Borreliales	MR Egger	7.56188625452807	12	0.818362685321291
GCST90032240	yBNebF	GCST90200883_buildGRCh38.tsv	Borreliales	Inverse variance weighted	8.52325197065864	13	0.807921942287615
GCST90032250	yBNebF	GCST90200883_buildGRCh38.tsv	CAG-1000	MR Egger	16.299743413217	18	0.571636964473583
GCST90032250	yBNebF	GCST90200883_buildGRCh38.tsv	CAG-1000	Inverse variance weighted	22.2138014040821	19	0.273745270149591
GCST90032256	yBNebF	GCST90200883_buildGRCh38.tsv	CAG-170 sp003516765	MR Egger	13.9815505576196	18	0.730293168297357
GCST90032256	yBNebF	GCST90200883_buildGRCh38.tsv	CAG-170 sp003516765	Inverse variance weighted	14.1954528931819	19	0.772180480886429
GCST90032261	yBNebF	GCST90200883_buildGRCh38.tsv	CAG-177	MR Egger	10.2587899419674	10	0.418089769958226
GCST90032261	yBNebF	GCST90200883_buildGRCh38.tsv	CAG-177	Inverse variance weighted	10.3131375772954	11	0.502459625179467
GCST90032305	yBNebF	GCST90200883_buildGRCh38.tsv	CAG-873 sp001701165	MR Egger	24.2146012722209	25	0.507002923439761
GCST90032305	yBNebF	GCST90200883_buildGRCh38.tsv	CAG-873 sp001701165	Inverse variance weighted	24.364454362948	26	0.555133841376287
GCST90032359	yBNebF	GCST90200883_buildGRCh38.tsv	Enterobacteriaceae	MR Egger	17.0284449247263	16	0.383758755499499
GCST90032359	yBNebF	GCST90200883_buildGRCh38.tsv	Enterobacteriaceae	Inverse variance weighted	17.9374706517545	17	0.392795944616022
GCST90032362	yBNebF	GCST90200883_buildGRCh38.tsv	Enterococcus B	MR Egger	28.0215555157581	29	0.516760681461536
GCST90032362	yBNebF	GCST90200883_buildGRCh38.tsv	Enterococcus B	Inverse variance weighted	28.2360117807747	30	0.557931433501515
GCST90032372	yBNebF	GCST90200883_buildGRCh38.tsv	Eubacterium F sp000434115	MR Egger	19.2288501541354	17	0.315555641815772
GCST90032372	yBNebF	GCST90200883_buildGRCh38.tsv	Eubacterium F sp000434115	Inverse variance weighted	19.3552166686118	18	0.370262940513524
GCST90032406	yBNebF	GCST90200883_buildGRCh38.tsv	Fusobacterium A	MR Egger	24.8022989245575	22	0.306622237106086
GCST90032406	yBNebF	GCST90200883_buildGRCh38.tsv	Fusobacterium A	Inverse variance weighted	25.0003867790091	23	0.350265395663909
GCST90032407	yBNebF	GCST90200883_buildGRCh38.tsv	GCA-900066135 sp900066135	MR Egger	15.2477231751852	17	0.577643629911823
GCST90032407	yBNebF	GCST90200883_buildGRCh38.tsv	GCA-900066135 sp900066135	Inverse variance weighted	15.7336123483163	18	0.611132478663676
GCST90032422	yBNebF	GCST90200883_buildGRCh38.tsv	Gramella	MR Egger	16.3555222196259	19	0.633441286164696
GCST90032422	yBNebF	GCST90200883_buildGRCh38.tsv	Gramella	Inverse variance weighted	19.4897230881758	20	0.490228632904912
GCST90032431	yBNebF	GCST90200883_buildGRCh38.tsv	Holdemania sp900120005	MR Egger	13.7299265745343	16	0.618825863557474
GCST90032431	yBNebF	GCST90200883_buildGRCh38.tsv	Holdemania sp900120005	Inverse variance weighted	13.7500866087573	17	0.684706636099535
GCST90032500	yBNebF	GCST90200883_buildGRCh38.tsv	Parabacteroides sp000436495	MR Egger	13.7285240266786	15	0.546210175474255
GCST90032500	yBNebF	GCST90200883_buildGRCh38.tsv	Parabacteroides sp000436495	Inverse variance weighted	13.7326883573091	16	0.618620375436223
GCST90032504	yBNebF	GCST90200883_buildGRCh38.tsv	Paramuribaculum sp001689565	MR Egger	3.87927949104188	12	0.985517484736626
GCST90032504	yBNebF	GCST90200883_buildGRCh38.tsv	Paramuribaculum sp001689565	Inverse variance weighted	4.26438791939514	13	0.988040068807649
GCST90032525	yBNebF	GCST90200883_buildGRCh38.tsv	Propionibacterium freudenreichii	MR Egger	9.10570508352297	17	0.936887069233045
GCST90032525	yBNebF	GCST90200883_buildGRCh38.tsv	Propionibacterium freudenreichii	Inverse variance weighted	12.7858667283067	18	0.804133760306948
GCST90032611	yBNebF	GCST90200883_buildGRCh38.tsv	UBA2658 sp002841545	MR Egger	14.3307417738761	8	0.0735417538661702
GCST90032611	yBNebF	GCST90200883_buildGRCh38.tsv	UBA2658 sp002841545	Inverse variance weighted	15.1283450149495	9	0.0874703520186236
GCST90032227	ps1OgG	GCST90200926_buildGRCh38.tsv	Bifidobacterium longum	MR Egger	16.3912556582592	10	0.0889666916853906
GCST90032227	ps1OgG	GCST90200926_buildGRCh38.tsv	Bifidobacterium longum	Inverse variance weighted	16.4259829408629	11	0.126038611962401
GCST90032229	ps1OgG	GCST90200926_buildGRCh38.tsv	Bifidobacterium ruminantium	MR Egger	18.0561189393141	16	0.32062100924362
GCST90032229	ps1OgG	GCST90200926_buildGRCh38.tsv	Bifidobacterium ruminantium	Inverse variance weighted	18.6825595695553	17	0.347054241492619
GCST90032240	ps1OgG	GCST90200926_buildGRCh38.tsv	Borreliales	MR Egger	12.6599921053301	12	0.394230444364965
GCST90032240	ps1OgG	GCST90200926_buildGRCh38.tsv	Borreliales	Inverse variance weighted	13.7202755677848	13	0.393834369997404
GCST90032250	ps1OgG	GCST90200926_buildGRCh38.tsv	CAG-1000	MR Egger	11.6517967057264	18	0.864683546143633
GCST90032250	ps1OgG	GCST90200926_buildGRCh38.tsv	CAG-1000	Inverse variance weighted	12.1362895821912	19	0.879717350682566
GCST90032256	ps1OgG	GCST90200926_buildGRCh38.tsv	CAG-170 sp003516765	MR Egger	9.01560986017244	18	0.959379993367187
GCST90032256	ps1OgG	GCST90200926_buildGRCh38.tsv	CAG-170 sp003516765	Inverse variance weighted	20.1563137830402	19	0.385227810161366
GCST90032261	ps1OgG	GCST90200926_buildGRCh38.tsv	CAG-177	MR Egger	11.9994357737534	10	0.285094263672133
GCST90032261	ps1OgG	GCST90200926_buildGRCh38.tsv	CAG-177	Inverse variance weighted	12.000190019487	11	0.363628937499715
GCST90032305	ps1OgG	GCST90200926_buildGRCh38.tsv	CAG-873 sp001701165	MR Egger	21.8294113478459	25	0.645574653575421
GCST90032305	ps1OgG	GCST90200926_buildGRCh38.tsv	CAG-873 sp001701165	Inverse variance weighted	23.3842310045735	26	0.61113045012287
GCST90032359	ps1OgG	GCST90200926_buildGRCh38.tsv	Enterobacteriaceae	MR Egger	7.82919933033087	16	0.953789128539197
GCST90032359	ps1OgG	GCST90200926_buildGRCh38.tsv	Enterobacteriaceae	Inverse variance weighted	14.4674979072741	17	0.633777522680546
GCST90032362	ps1OgG	GCST90200926_buildGRCh38.tsv	Enterococcus B	MR Egger	19.9669807746855	29	0.893950541332429
GCST90032362	ps1OgG	GCST90200926_buildGRCh38.tsv	Enterococcus B	Inverse variance weighted	20.614034964645	30	0.899567646632376
GCST90032372	ps1OgG	GCST90200926_buildGRCh38.tsv	Eubacterium F sp000434115	MR Egger	11.541244944281	17	0.82708573746025
GCST90032372	ps1OgG	GCST90200926_buildGRCh38.tsv	Eubacterium F sp000434115	Inverse variance weighted	12.0686083186079	18	0.843675150235381
GCST90032406	ps1OgG	GCST90200926_buildGRCh38.tsv	Fusobacterium A	MR Egger	22.3620012660463	22	0.438467547375302
GCST90032406	ps1OgG	GCST90200926_buildGRCh38.tsv	Fusobacterium A	Inverse variance weighted	22.3812726070121	23	0.497345343740863
GCST90032407	ps1OgG	GCST90200926_buildGRCh38.tsv	GCA-900066135 sp900066135	MR Egger	17.1023834271255	17	0.447450707327394
GCST90032407	ps1OgG	GCST90200926_buildGRCh38.tsv	GCA-900066135 sp900066135	Inverse variance weighted	17.1034537354706	18	0.51600334955977
GCST90032422	ps1OgG	GCST90200926_buildGRCh38.tsv	Gramella	MR Egger	22.582128831512	19	0.256248954275565
GCST90032422	ps1OgG	GCST90200926_buildGRCh38.tsv	Gramella	Inverse variance weighted	25.6489581754421	20	0.177721189333566
GCST90032431	ps1OgG	GCST90200926_buildGRCh38.tsv	Holdemania sp900120005	MR Egger	7.85217448012734	16	0.953145724932986
GCST90032431	ps1OgG	GCST90200926_buildGRCh38.tsv	Holdemania sp900120005	Inverse variance weighted	8.23035502418699	17	0.961369895337401
GCST90032500	ps1OgG	GCST90200926_buildGRCh38.tsv	Parabacteroides sp000436495	MR Egger	18.0435827735178	15	0.26038121662011
GCST90032500	ps1OgG	GCST90200926_buildGRCh38.tsv	Parabacteroides sp000436495	Inverse variance weighted	18.2176952038669	16	0.311304216861583
GCST90032504	ps1OgG	GCST90200926_buildGRCh38.tsv	Paramuribaculum sp001689565	MR Egger	13.7635709241028	12	0.316060398390036
GCST90032504	ps1OgG	GCST90200926_buildGRCh38.tsv	Paramuribaculum sp001689565	Inverse variance weighted	14.3655699086849	13	0.348611722415577
GCST90032525	ps1OgG	GCST90200926_buildGRCh38.tsv	Propionibacterium freudenreichii	MR Egger	19.8036321963572	17	0.284396188675815
GCST90032525	ps1OgG	GCST90200926_buildGRCh38.tsv	Propionibacterium freudenreichii	Inverse variance weighted	19.9926431178987	18	0.333234019972373
GCST90032611	ps1OgG	GCST90200926_buildGRCh38.tsv	UBA2658 sp002841545	MR Egger	18.4486348319597	8	0.0181033424280446
GCST90032611	ps1OgG	GCST90200926_buildGRCh38.tsv	UBA2658 sp002841545	Inverse variance weighted	21.7679712711304	9	0.00964415714516147
GCST90032227	HUfpw2	GCST90200959_buildGRCh38.tsv	Bifidobacterium longum	MR Egger	3.99371634737674	10	0.947630003991031
GCST90032227	HUfpw2	GCST90200959_buildGRCh38.tsv	Bifidobacterium longum	Inverse variance weighted	4.08713424074084	11	0.967298404291397
GCST90032229	HUfpw2	GCST90200959_buildGRCh38.tsv	Bifidobacterium ruminantium	MR Egger	11.4024657399241	16	0.783988544186416
GCST90032229	HUfpw2	GCST90200959_buildGRCh38.tsv	Bifidobacterium ruminantium	Inverse variance weighted	11.6226687412202	17	0.822428023545051
GCST90032240	HUfpw2	GCST90200959_buildGRCh38.tsv	Borreliales	MR Egger	12.3216245837602	12	0.420207492371657
GCST90032240	HUfpw2	GCST90200959_buildGRCh38.tsv	Borreliales	Inverse variance weighted	15.4416207319141	13	0.280599937275695
GCST90032250	HUfpw2	GCST90200959_buildGRCh38.tsv	CAG-1000	MR Egger	17.5790191271236	18	0.483691945337154
GCST90032250	HUfpw2	GCST90200959_buildGRCh38.tsv	CAG-1000	Inverse variance weighted	21.7598031660031	19	0.29637309099245
GCST90032256	HUfpw2	GCST90200959_buildGRCh38.tsv	CAG-170 sp003516765	MR Egger	13.3170049014054	18	0.772407014735508
GCST90032256	HUfpw2	GCST90200959_buildGRCh38.tsv	CAG-170 sp003516765	Inverse variance weighted	18.0547736997457	19	0.518782292057344
GCST90032261	HUfpw2	GCST90200959_buildGRCh38.tsv	CAG-177	MR Egger	9.03463630055201	10	0.528819652397454
GCST90032261	HUfpw2	GCST90200959_buildGRCh38.tsv	CAG-177	Inverse variance weighted	9.13396296728314	11	0.609528373610375
GCST90032305	HUfpw2	GCST90200959_buildGRCh38.tsv	CAG-873 sp001701165	MR Egger	13.4630611444318	25	0.970304911432423
GCST90032305	HUfpw2	GCST90200959_buildGRCh38.tsv	CAG-873 sp001701165	Inverse variance weighted	16.7992890002777	26	0.915021271151464
GCST90032359	HUfpw2	GCST90200959_buildGRCh38.tsv	Enterobacteriaceae	MR Egger	14.7438401885845	16	0.543474012049632
GCST90032359	HUfpw2	GCST90200959_buildGRCh38.tsv	Enterobacteriaceae	Inverse variance weighted	15.0306284288662	17	0.593275425619523
GCST90032362	HUfpw2	GCST90200959_buildGRCh38.tsv	Enterococcus B	MR Egger	19.7955004982028	29	0.899170187290356
GCST90032362	HUfpw2	GCST90200959_buildGRCh38.tsv	Enterococcus B	Inverse variance weighted	21.2882698521003	30	0.878657877390698
GCST90032372	HUfpw2	GCST90200959_buildGRCh38.tsv	Eubacterium F sp000434115	MR Egger	19.3859246560913	17	0.306835297139461
GCST90032372	HUfpw2	GCST90200959_buildGRCh38.tsv	Eubacterium F sp000434115	Inverse variance weighted	19.417852680622	18	0.366527845802611
GCST90032406	HUfpw2	GCST90200959_buildGRCh38.tsv	Fusobacterium A	MR Egger	14.8452240261114	22	0.868794121460502
GCST90032406	HUfpw2	GCST90200959_buildGRCh38.tsv	Fusobacterium A	Inverse variance weighted	15.0496182572657	23	0.892846403604356
GCST90032407	HUfpw2	GCST90200959_buildGRCh38.tsv	GCA-900066135 sp900066135	MR Egger	21.9051024288492	17	0.18839616704062
GCST90032407	HUfpw2	GCST90200959_buildGRCh38.tsv	GCA-900066135 sp900066135	Inverse variance weighted	25.0612624829498	18	0.123237982879468
GCST90032422	HUfpw2	GCST90200959_buildGRCh38.tsv	Gramella	MR Egger	35.6625429624363	19	0.0116087334004953
GCST90032422	HUfpw2	GCST90200959_buildGRCh38.tsv	Gramella	Inverse variance weighted	35.6667153287639	20	0.016827654091461
GCST90032431	HUfpw2	GCST90200959_buildGRCh38.tsv	Holdemania sp900120005	MR Egger	5.96571005710657	16	0.988461681138877
GCST90032431	HUfpw2	GCST90200959_buildGRCh38.tsv	Holdemania sp900120005	Inverse variance weighted	9.4101931242398	17	0.926507996634048
GCST90032500	HUfpw2	GCST90200959_buildGRCh38.tsv	Parabacteroides sp000436495	MR Egger	5.86072809832223	15	0.981993345478432
GCST90032500	HUfpw2	GCST90200959_buildGRCh38.tsv	Parabacteroides sp000436495	Inverse variance weighted	6.10048908776091	16	0.986973196264415
GCST90032504	HUfpw2	GCST90200959_buildGRCh38.tsv	Paramuribaculum sp001689565	MR Egger	19.2016001409146	12	0.0837780171029449
GCST90032504	HUfpw2	GCST90200959_buildGRCh38.tsv	Paramuribaculum sp001689565	Inverse variance weighted	19.2017491698108	13	0.116980015996134
GCST90032525	HUfpw2	GCST90200959_buildGRCh38.tsv	Propionibacterium freudenreichii	MR Egger	12.9240998244907	17	0.741252080283681
GCST90032525	HUfpw2	GCST90200959_buildGRCh38.tsv	Propionibacterium freudenreichii	Inverse variance weighted	15.6220026679007	18	0.618909155390071
GCST90032611	HUfpw2	GCST90200959_buildGRCh38.tsv	UBA2658 sp002841545	MR Egger	11.2736147938647	8	0.186672528907406
GCST90032611	HUfpw2	GCST90200959_buildGRCh38.tsv	UBA2658 sp002841545	Inverse variance weighted	12.2143475390708	9	0.201493407075676

## Sheet: MR result
id.exposure	id.outcome	outcome	exposure	method	nsnp	b	se	pval	lo_ci	up_ci	or	or_lci95	or_uci95
GCST90032227	ddwnno	GCST90199622_buildGRCh38.tsv	Bifidobacterium longum	MR Egger	12	0.214473160030506	0.129201438346806	0.127903153943788	-0.0387617	0.467707979190245	1.23920886020013	0.961979960966799	1.59633117269425
GCST90032227	ddwnno	GCST90199622_buildGRCh38.tsv	Bifidobacterium longum	Weighted median	12	0.111037418537241	0.0758370191113103	0.143150637718237	-0.0376031	0.25967797599541	1.11743671891966	0.963095080010815	1.29651251128385
GCST90032227	ddwnno	GCST90199622_buildGRCh38.tsv	Bifidobacterium longum	Inverse variance weighted	12	0.0741082527169607	0.0555114119625167	0.18187329386784	-0.0346941	0.182910620163494	1.07692337906815	0.965900825909872	1.20070708428173
GCST90032227	ddwnno	GCST90199622_buildGRCh38.tsv	Bifidobacterium longum	Simple mode	12	0.143814750342404	0.119929007792405	0.255657496232424	-0.0912461	0.378875605615517	1.15467018645435	0.912793040386183	1.46064132886295
GCST90032227	ddwnno	GCST90199622_buildGRCh38.tsv	Bifidobacterium longum	Weighted mode	12	0.134031131283973	0.106987578433252	0.236266033648836	-0.0756645	0.343726785013147	1.14342841548528	0.927127184754292	1.41019329692686
GCST90032229	ddwnno	GCST90199622_buildGRCh38.tsv	Bifidobacterium ruminantium	MR Egger	18	0.0220638393382846	0.166926869407082	0.89649247113639	-0.305113	0.349240503376166	1.02230904592031	0.737040213359744	1.41799018076151
GCST90032229	ddwnno	GCST90199622_buildGRCh38.tsv	Bifidobacterium ruminantium	Weighted median	18	0.0950908843889791	0.082461377693001	0.248846101265084	-0.0665334	0.256715184667261	1.09975880149095	0.935631650370294	1.29267690012211
GCST90032229	ddwnno	GCST90199622_buildGRCh38.tsv	Bifidobacterium ruminantium	Inverse variance weighted	18	-0.0266213	0.0582793812874527	0.647823529873175	-0.140849	0.0876062732534583	0.973729909531647	0.868620549137198	1.09155826172695
GCST90032229	ddwnno	GCST90199622_buildGRCh38.tsv	Bifidobacterium ruminantium	Simple mode	18	-0.0106226	0.148970537701842	0.943986075613461	-0.302605	0.281359702274155	0.989433668437104	0.738891044342783	1.32493009860157
GCST90032229	ddwnno	GCST90199622_buildGRCh38.tsv	Bifidobacterium ruminantium	Weighted mode	18	0.0950666751327975	0.100326783896213	0.356624424468223	-0.101574	0.291707171569375	1.09973217747066	0.903414485645359	1.33871094761162
GCST90032240	ddwnno	GCST90199622_buildGRCh38.tsv	Borreliales	MR Egger	14	-0.475686	0.348232852848404	0.196993698777115	-1.15822	0.206850711424174	0.621458788379296	0.314044032585428	1.2298
GCST90032240	ddwnno	GCST90199622_buildGRCh38.tsv	Borreliales	Weighted median	14	-0.392247	0.239126792525637	0.100936332776779	-0.860936	0.0764413874238442	0.675537150586827	0.422766340417844	1.07943891978707
GCST90032240	ddwnno	GCST90199622_buildGRCh38.tsv	Borreliales	Inverse variance weighted	14	-0.13586	0.189216418885859	0.472747649535983	-0.506725	0.235003834786682	0.872964536765309	0.602465710514573	1.26491361939749
GCST90032240	ddwnno	GCST90199622_buildGRCh38.tsv	Borreliales	Simple mode	14	-0.381133	0.31972734548249	0.254546425893519	-1.0078	0.245533096449389	0.683087374070653	0.365021837711793	1.27830259016765
GCST90032240	ddwnno	GCST90199622_buildGRCh38.tsv	Borreliales	Weighted mode	14	-0.399015	0.286438346093037	0.186977022475929	-0.960434	0.162404185946432	0.670980655090215	0.382726696480438	1.17633560356641
GCST90032250	ddwnno	GCST90199622_buildGRCh38.tsv	CAG-1000	MR Egger	20	0.0674212730663296	0.0916256805233044	0.471312652282518	-0.112165	0.247007606892006	1.0697460384573	0.893896698054796	1.28018885099957
GCST90032250	ddwnno	GCST90199622_buildGRCh38.tsv	CAG-1000	Weighted median	20	0.0294431394773219	0.0591865870359085	0.61886256072956	-0.0865626	0.145448850067703	1.02988087424219	0.917078164387914	1.15655857517638
GCST90032250	ddwnno	GCST90199622_buildGRCh38.tsv	CAG-1000	Inverse variance weighted	20	0.0288172499828081	0.0436278050908614	0.508917068580798	-0.0566932	0.114327747960897	1.02923648430189	0.944883869937128	1.12111950930921
GCST90032250	ddwnno	GCST90199622_buildGRCh38.tsv	CAG-1000	Simple mode	20	-0.00988598	0.101844399106372	0.923687863129545	-0.209501	0.189729040333019	0.990162723770432	0.810988825066935	1.20892
GCST90032250	ddwnno	GCST90199622_buildGRCh38.tsv	CAG-1000	Weighted mode	20	0.00182504567883601	0.0972650366117077	0.985225307537184	-0.188814	0.192464517437783	1.0018267120883	0.827940136536017	1.2122334897941
GCST90032256	ddwnno	GCST90199622_buildGRCh38.tsv	CAG-170 sp003516765	MR Egger	20	0.107506740416766	0.170712716537416	0.53676917605627	-0.22709	0.442103664830101	1.1134983661643	0.796848916029685	1.5559770321685
GCST90032256	ddwnno	GCST90199622_buildGRCh38.tsv	CAG-170 sp003516765	Weighted median	20	0.0437956603132376	0.0745545154048611	0.556914037830147	-0.102331	0.189922510506765	1.04476884533635	0.902730526939477	1.20915589714918
GCST90032256	ddwnno	GCST90199622_buildGRCh38.tsv	CAG-170 sp003516765	Inverse variance weighted	20	0.0351066920899566	0.0537017382960897	0.513282715443174	-0.0701487	0.140362099150292	1.0357302071253	0.932255169296605	1.15069038744103
GCST90032256	ddwnno	GCST90199622_buildGRCh38.tsv	CAG-170 sp003516765	Simple mode	20	-0.0125216	0.136847958679997	0.928053212334349	-0.280744	0.255700426300445	0.987556495991868	0.755221970919484	1.29136581075409
GCST90032256	ddwnno	GCST90199622_buildGRCh38.tsv	CAG-170 sp003516765	Weighted mode	20	-0.0220151	0.131088991675984	0.868405016039408	-0.27895	0.234919307484205	0.978225447887224	0.756578079268248	1.26480670418007
GCST90032261	ddwnno	GCST90199622_buildGRCh38.tsv	CAG-177	MR Egger	12	-0.0184285	0.0788790161680603	0.819985337284618	-0.173031	0.136174356724716	0.981740251820025	0.841111214763579	1.14588166835293
GCST90032261	ddwnno	GCST90199622_buildGRCh38.tsv	CAG-177	Weighted median	12	0.0500048587407181	0.0545714474734046	0.359499561594816	-0.0569552	0.156964895788591	1.05127620424211	0.944636408620615	1.16995454284842
GCST90032261	ddwnno	GCST90199622_buildGRCh38.tsv	CAG-177	Inverse variance weighted	12	0.0224928711237293	0.0396165119244508	0.570194510257749	-0.0551555	0.100141234495653	1.02274774309634	0.946337988291336	1.10532701735591
GCST90032261	ddwnno	GCST90199622_buildGRCh38.tsv	CAG-177	Simple mode	12	0.0764229702920375	0.0881691154915827	0.40457496687774	-0.0963885	0.24923443665554	1.07941903980127	0.908111149915392	1.28304279007482
GCST90032261	ddwnno	GCST90199622_buildGRCh38.tsv	CAG-177	Weighted mode	12	0.0833821562176296	0.075361988743058	0.292153724562669	-0.0643273	0.231091654154023	1.08695711660731	0.937698001611328	1.25997471607389
GCST90032305	ddwnno	GCST90199622_buildGRCh38.tsv	CAG-873 sp001701165	MR Egger	27	0.0215557861238944	0.0873985626634613	0.807202559735783	-0.149745	0.192856968944279	1.0217897904393	0.86092714341835	1.21270932601861
GCST90032305	ddwnno	GCST90199622_buildGRCh38.tsv	CAG-873 sp001701165	Weighted median	27	0.0136993587276397	0.0523769331853302	0.793665866621642	-0.0889594	0.116358147770887	1.01379362491264	0.914882689323522	1.12339814263342
GCST90032305	ddwnno	GCST90199622_buildGRCh38.tsv	CAG-873 sp001701165	Inverse variance weighted	27	0.0116884309664351	0.038176032052282	0.759473712433917	-0.0631366	0.0865134537889078	1.01175700759963	0.93881523041604	1.0903660371736
GCST90032305	ddwnno	GCST90199622_buildGRCh38.tsv	CAG-873 sp001701165	Simple mode	27	-0.000572052	0.102737553857396	0.995599829903413	-0.201938	0.200793553128795	0.999428111159096	0.817145868868474	1.22237239081706
GCST90032305	ddwnno	GCST90199622_buildGRCh38.tsv	CAG-873 sp001701165	Weighted mode	27	0.0283994914975447	0.100740094677539	0.780245436326268	-0.169051	0.225850077065521	1.02881	0.844465755090965	1.25338773962339
GCST90032359	ddwnno	GCST90199622_buildGRCh38.tsv	Enterobacteriaceae	MR Egger	18	0.024525074054445	0.175796716920089	0.890789602001475	-0.320036	0.36908663921782	1.02482828738532	0.726122539573544	1.4464129143298
GCST90032359	ddwnno	GCST90199622_buildGRCh38.tsv	Enterobacteriaceae	Weighted median	18	-0.0644768	0.0905181500900665	0.476274038972542	-0.241892	0.112938767009551	0.937557858632755	0.785140668789262	1.11956337663611
GCST90032359	ddwnno	GCST90199622_buildGRCh38.tsv	Enterobacteriaceae	Inverse variance weighted	18	-0.0916406	0.0738561815616918	0.214680498479989	-0.236399	0.0531175371199111	0.912433038447867	0.789465855403799	1.05455358702674
GCST90032359	ddwnno	GCST90199622_buildGRCh38.tsv	Enterobacteriaceae	Simple mode	18	-0.0699265	0.146747009296737	0.639777629029497	-0.357551	0.217697593278636	0.93246231146266	0.69938725088529	1.24321105538839
GCST90032359	ddwnno	GCST90199622_buildGRCh38.tsv	Enterobacteriaceae	Weighted mode	18	-0.0556455	0.12282017608102	0.656231359361235	-0.296373	0.185082055624064	0.945874398870822	0.743510021308786	1.20331717501851
GCST90032362	ddwnno	GCST90199622_buildGRCh38.tsv	Enterococcus B	MR Egger	31	-0.168881	0.195900489309048	0.395719254631651	-0.552846	0.215084098918568	0.844609524063239	0.575310249601578	1.23996617239543
GCST90032362	ddwnno	GCST90199622_buildGRCh38.tsv	Enterococcus B	Weighted median	31	-0.162129	0.145087556744944	0.263798402810804	-0.446501	0.122242310962457	0.850331249382152	0.639863176963954	1.13002788675327
GCST90032362	ddwnno	GCST90199622_buildGRCh38.tsv	Enterococcus B	Inverse variance weighted	31	-0.038294	0.100185138149643	0.702289270428037	-0.234657	0.158068902669174	0.962429975586573	0.79084218936293	1.1712468939647
GCST90032362	ddwnno	GCST90199622_buildGRCh38.tsv	Enterococcus B	Simple mode	31	-0.250682	0.296619290120616	0.404728583627679	-0.832056	0.33069209792679	0.778270047161657	0.435153899135785	1.39193114783514
GCST90032362	ddwnno	GCST90199622_buildGRCh38.tsv	Enterococcus B	Weighted mode	31	-0.316599	0.267254422904744	0.245462349630678	-0.840418	0.207219804667838	0.728622973252934	0.431530307613485	1.23025295740631
GCST90032372	ddwnno	GCST90199622_buildGRCh38.tsv	Eubacterium F sp000434115	MR Egger	19	0.364201777217605	0.120937927152956	0.00785993893639186	0.127163439997811	0.601240114437398	1.43936461584614	1.1356026055022	1.82437983790439
GCST90032372	ddwnno	GCST90199622_buildGRCh38.tsv	Eubacterium F sp000434115	Weighted median	19	-0.200539	0.0790981332148729	0.0112346833977357	-0.355571	-0.0455062	0.818289952474232	0.700773270735554	0.955513679363724
GCST90032372	ddwnno	GCST90199622_buildGRCh38.tsv	Eubacterium F sp000434115	Inverse variance weighted	19	-0.0805536	0.0650083416508657	0.215298209013744	-0.20797	0.0468627125489679	0.922605416389858	0.812231	1.04797812495763
GCST90032372	ddwnno	GCST90199622_buildGRCh38.tsv	Eubacterium F sp000434115	Simple mode	19	-0.25022	0.133272781750634	0.0767518164502683	-0.511435	0.010994646022206	0.778629460910186	0.599634690449809	1.01105530926255
GCST90032372	ddwnno	GCST90199622_buildGRCh38.tsv	Eubacterium F sp000434115	Weighted mode	19	-0.266125	0.134531224189599	0.063423895956866	-0.529806	-0.00244346	0.766343589177648	0.588719252904491	0.997559522261719
GCST90032406	ddwnno	GCST90199622_buildGRCh38.tsv	Fusobacterium A	MR Egger	24	0.101142586499261	0.215005564508874	0.642686367309128	-0.320268	0.522553492936654	1.10643439312333	0.725954222946415	1.68632818377661
GCST90032406	ddwnno	GCST90199622_buildGRCh38.tsv	Fusobacterium A	Weighted median	24	0.113750419541409	0.145086965203368	0.433031055947194	-0.17062	0.39812087134001	1.12047244195801	0.843141879331575	1.48902399935659
GCST90032406	ddwnno	GCST90199622_buildGRCh38.tsv	Fusobacterium A	Inverse variance weighted	24	0.0466603930418325	0.101840785430898	0.646830308568497	-0.152948	0.246268332486392	1.04776611998699	0.858174734982771	1.27924278989014
GCST90032406	ddwnno	GCST90199622_buildGRCh38.tsv	Fusobacterium A	Simple mode	24	0.215293412035359	0.237090258939793	0.373260687969856	-0.249403	0.679990319557353	1.24022574074428	0.7792654798366	1.97385862431275
GCST90032406	ddwnno	GCST90199622_buildGRCh38.tsv	Fusobacterium A	Weighted mode	24	0.135990018387408	0.195285092580658	0.49317732988889	-0.246769	0.518748799845497	1.14567045789912	0.781321342992323	1.67992441250344
GCST90032407	ddwnno	GCST90199622_buildGRCh38.tsv	GCA-900066135 sp900066135	MR Egger	19	0.331602714512241	0.302311371523006	0.287984103721699	-0.260928	0.924133002697332	1.39319924070973	0.770336710253292	2.51968275492929
GCST90032407	ddwnno	GCST90199622_buildGRCh38.tsv	GCA-900066135 sp900066135	Weighted median	19	-0.021268	0.178954714399266	0.905397720457671	-0.372019	0.329483268708834	0.978956596936349	0.689340998959522	1.39024955737686
GCST90032407	ddwnno	GCST90199622_buildGRCh38.tsv	GCA-900066135 sp900066135	Inverse variance weighted	19	0.058756094523271	0.125268275555726	0.639039546709822	-0.18677	0.304281914612494	1.0605165433995	0.829634758065235	1.35565118010108
GCST90032407	ddwnno	GCST90199622_buildGRCh38.tsv	GCA-900066135 sp900066135	Simple mode	19	0.0125458079986438	0.29849605439204	0.966937447521154	-0.572506	0.597598074607042	1.01262483679537	0.564109747521498	1.81774745889455
GCST90032407	ddwnno	GCST90199622_buildGRCh38.tsv	GCA-900066135 sp900066135	Weighted mode	19	-0.0148452	0.290396428025683	0.959792665358485	-0.584022	0.554331838721886	0.985264485940258	0.55765088911943	1.74077747600833
GCST90032422	ddwnno	GCST90199622_buildGRCh38.tsv	Gramella	MR Egger	21	0.285596099376961	0.348174230795772	0.422235467761109	-0.396825	0.968017591736673	1.33055493474004	0.672451430120993	2.63272015652122
GCST90032422	ddwnno	GCST90199622_buildGRCh38.tsv	Gramella	Weighted median	21	-0.0746182	0.197441152545801	0.705485439536119	-0.461603	0.312366480050484	0.9280977859658	0.630272610614903	1.36665545322406
GCST90032422	ddwnno	GCST90199622_buildGRCh38.tsv	Gramella	Inverse variance weighted	21	-0.00468041	0.136579618078787	0.972662853006799	-0.272376	0.263015640170544	0.995330524792522	0.761567505358801	1.30084706426256
GCST90032422	ddwnno	GCST90199622_buildGRCh38.tsv	Gramella	Simple mode	21	-0.188011	0.355644143509585	0.602866556634927	-0.885074	0.509051446189625	0.828605530301736	0.412683800132586	1.6637123255772
GCST90032422	ddwnno	GCST90199622_buildGRCh38.tsv	Gramella	Weighted mode	21	-0.170975	0.326523448965574	0.606295273971427	-0.810961	0.469010929369469	0.84284261848078	0.444430767161899	1.5984124682996
GCST90032431	ddwnno	GCST90199622_buildGRCh38.tsv	Holdemania sp900120005	MR Egger	18	-0.094975	0.139562784516297	0.505905856852509	-0.368518	0.17856810579299	0.909395712855037	0.691758751249167	1.19550430126939
GCST90032431	ddwnno	GCST90199622_buildGRCh38.tsv	Holdemania sp900120005	Weighted median	18	0.0297693933750257	0.0696874483475141	0.669244996052854	-0.106818	0.166356792136153	1.03021693170863	0.898689214704643	1.18099439607491
GCST90032431	ddwnno	GCST90199622_buildGRCh38.tsv	Holdemania sp900120005	Inverse variance weighted	18	0.026140802876644	0.0518576453377824	0.614199726777763	-0.0755002	0.127781787738697	1.02648547040572	0.927279561782633	1.13630501995367
GCST90032431	ddwnno	GCST90199622_buildGRCh38.tsv	Holdemania sp900120005	Simple mode	18	0.0310273059790639	0.104100414906761	0.769275688895856	-0.17301	0.235064119196316	1.03151366999265	0.841129617986984	1.2649898762668
GCST90032431	ddwnno	GCST90199622_buildGRCh38.tsv	Holdemania sp900120005	Weighted mode	18	0.0335749552184508	0.104707193729062	0.752379397096593	-0.171651	0.238801054927412	1.03414495538233	0.842272953482396	1.26972590574235
GCST90032500	ddwnno	GCST90199622_buildGRCh38.tsv	Parabacteroides sp000436495	MR Egger	17	-0.0216403	0.0806599602267454	0.792130515566499	-0.179734	0.136453248738533	0.978592197478357	0.835492593823601	1.14620129016692
GCST90032500	ddwnno	GCST90199622_buildGRCh38.tsv	Parabacteroides sp000436495	Weighted median	17	-0.00109416	0.0564293497350202	0.984530012917237	-0.111696	0.10950736216923	0.998906435067005	0.894316366589142	1.11572828508536
GCST90032500	ddwnno	GCST90199622_buildGRCh38.tsv	Parabacteroides sp000436495	Inverse variance weighted	17	-0.0246239	0.0418115280039615	0.555910736389379	-0.106575	0.0573266877833128	0.97567678814263	0.89890807522403	1.05900171681411
GCST90032500	ddwnno	GCST90199622_buildGRCh38.tsv	Parabacteroides sp000436495	Simple mode	17	0.023564612816482	0.124862212658478	0.85268145330949	-0.221165	0.268294549627099	1.02384445208318	0.801584148242111	1.30773227534547
GCST90032500	ddwnno	GCST90199622_buildGRCh38.tsv	Parabacteroides sp000436495	Weighted mode	17	0.0327349335092514	0.113410317138511	0.776561679092768	-0.189549	0.255019155100733	1.03327661593241	0.827331938287909	1.29048634003198
GCST90032504	ddwnno	GCST90199622_buildGRCh38.tsv	Paramuribaculum sp001689565	MR Egger	14	-0.14248	0.178283624378419	0.439720252392092	-0.491916	0.20695575221595	0.867204766778228	0.611453691945821	1.22992814898158
GCST90032504	ddwnno	GCST90199622_buildGRCh38.tsv	Paramuribaculum sp001689565	Weighted median	14	-0.0708667	0.124330234500524	0.568685903520102	-0.314554	0.172820530093241	0.931586036766029	0.730114440623723	1.18865275854022
GCST90032504	ddwnno	GCST90199622_buildGRCh38.tsv	Paramuribaculum sp001689565	Inverse variance weighted	14	-0.0640436	0.0864698480397987	0.458907682927195	-0.233525	0.105437294328409	0.937964096060412	0.79173819000921	1.11119642402016
GCST90032504	ddwnno	GCST90199622_buildGRCh38.tsv	Paramuribaculum sp001689565	Simple mode	14	0.0526869474409697	0.190696548840198	0.786671366253484	-0.321078	0.426452183167759	1.0540996048833	0.72536646107035	1.53181
GCST90032504	ddwnno	GCST90199622_buildGRCh38.tsv	Paramuribaculum sp001689565	Weighted mode	14	-0.0629184	0.151542820637795	0.684776575791773	-0.359942	0.234105500733776	0.939020068576513	0.697716543968237	1.26377781466162
GCST90032525	ddwnno	GCST90199622_buildGRCh38.tsv	Propionibacterium freudenreichii	MR Egger	19	-0.127064	0.16083135251461	0.440381654578895	-0.442294	0.188164963015261	0.880676877751683	0.642560734136061	1.20703261466678
GCST90032525	ddwnno	GCST90199622_buildGRCh38.tsv	Propionibacterium freudenreichii	Weighted median	19	-0.0723808	0.0906921846211922	0.424816422213284	-0.250137	0.10537586835545	0.930176604545702	0.778693708938928	1.11112816979497
GCST90032525	ddwnno	GCST90199622_buildGRCh38.tsv	Propionibacterium freudenreichii	Inverse variance weighted	19	-0.0370057	0.062896885877618	0.556294494582889	-0.160284	0.0862722420296663	0.963670686459675	0.851902197327881	1.09010305978145
GCST90032525	ddwnno	GCST90199622_buildGRCh38.tsv	Propionibacterium freudenreichii	Simple mode	19	-0.0970912	0.150711134793942	0.527557421443154	-0.392485	0.198302665746075	0.907473278505137	0.675376488644123	1.21933138782211
GCST90032525	ddwnno	GCST90199622_buildGRCh38.tsv	Propionibacterium freudenreichii	Weighted mode	19	-0.129504	0.131907422345984	0.339221693972372	-0.388042	0.129034618348038	0.87853113626521	0.67838352678663	1.13772950980014
GCST90032611	ddwnno	GCST90199622_buildGRCh38.tsv	UBA2658 sp002841545	MR Egger	10	-0.63672	0.721936748230162	0.403518635115276	-2.05172	0.778276388714706	0.529024974313134	0.128514227060991	2.17771549381993
GCST90032611	ddwnno	GCST90199622_buildGRCh38.tsv	UBA2658 sp002841545	Weighted median	10	-0.1265	0.323844529632104	0.696078915743953	-0.761235	0.508235467710204	0.881174316641713	0.467089174161101	1.66235532584016
GCST90032611	ddwnno	GCST90199622_buildGRCh38.tsv	UBA2658 sp002841545	Inverse variance weighted	10	-0.24061	0.280535347006627	0.391068402963364	-0.790459	0.309239325662054	0.786148200186254	0.453636421897348	1.36238838599238
GCST90032611	ddwnno	GCST90199622_buildGRCh38.tsv	UBA2658 sp002841545	Simple mode	10	-0.0215424	0.563112837733675	0.970318782433536	-1.12524	1.08215876462848	0.978687982832617	0.324573404863301	2.95104328755581
GCST90032611	ddwnno	GCST90199622_buildGRCh38.tsv	UBA2658 sp002841545	Weighted mode	10	-0.228185	0.447050965963011	0.622038154665382	-1.1044	0.648034980630153	0.795977059992965	0.331408075668449	1.91178044999995
GCST90032227	WA1msT	GCST90199672_buildGRCh38.tsv	Bifidobacterium longum	MR Egger	12	0.0231634233205481	0.207166160617072	0.913185872584771	-0.382882	0.429209098130009	1.02343377882794	0.681893186466477	1.53604218436862
GCST90032227	WA1msT	GCST90199672_buildGRCh38.tsv	Bifidobacterium longum	Weighted median	12	0.233509295390528	0.0754151961825605	0.00195941279029494	0.0856955108727095	0.381323079908347	1.26302456814296	1.08947454464213	1.4642205892536
GCST90032227	WA1msT	GCST90199672_buildGRCh38.tsv	Bifidobacterium longum	Inverse variance weighted	12	0.0998421964986508	0.0856836044829797	0.243920757053565	-0.0680977	0.267782061285291	1.10499653199491	0.934169230412077	1.30706224950503
GCST90032227	WA1msT	GCST90199672_buildGRCh38.tsv	Bifidobacterium longum	Simple mode	12	0.247966736973191	0.113637389692913	0.0516766867379736	0.0252374531750805	0.470696020771301	1.28141730766686	1.02555861376323	1.60110821005426
GCST90032227	WA1msT	GCST90199672_buildGRCh38.tsv	Bifidobacterium longum	Weighted mode	12	0.253226484690098	0.0895879746129156	0.0164729876007582	0.0776340544487831	0.428818914931412	1.28817499571315	1.08072709902388	1.53544296342651
GCST90032229	WA1msT	GCST90199672_buildGRCh38.tsv	Bifidobacterium ruminantium	MR Egger	18	-0.0131583	0.161953925613202	0.936252797923836	-0.330588	0.304271346143562	0.986927844538589	0.718501100170103	1.35563685301941
GCST90032229	WA1msT	GCST90199672_buildGRCh38.tsv	Bifidobacterium ruminantium	Weighted median	18	0.114429031450495	0.0754439285550117	0.129331647092996	-0.0334411	0.262299131418318	1.12123306595598	0.967111902890432	1.29991532979352
GCST90032229	WA1msT	GCST90199672_buildGRCh38.tsv	Bifidobacterium ruminantium	Inverse variance weighted	18	0.0534096552268812	0.056241908569144	0.342294400505144	-0.0568245	0.163643796022403	1.05486168622276	0.944759873807584	1.17779470520502
GCST90032229	WA1msT	GCST90199672_buildGRCh38.tsv	Bifidobacterium ruminantium	Simple mode	18	0.188993562718008	0.153436502837206	0.23481397309885	-0.111742	0.489729108278932	1.20803317600766	0.894274966020083	1.6318740988914
GCST90032229	WA1msT	GCST90199672_buildGRCh38.tsv	Bifidobacterium ruminantium	Weighted mode	18	0.176478201849171	0.0973872441307255	0.0876674591811948	-0.0144008	0.367357200345393	1.19300842109866	0.985702398865221	1.44391359344447
GCST90032240	WA1msT	GCST90199672_buildGRCh38.tsv	Borreliales	MR Egger	14	-0.340836	0.300493488166892	0.278837869189303	-0.929804	0.248130754433415	0.711175188377914	0.394631161297908	1.28162749971626
GCST90032240	WA1msT	GCST90199672_buildGRCh38.tsv	Borreliales	Weighted median	14	-0.3221	0.235374844083111	0.171169026744232	-0.783435	0.13923430670441	0.724625443197997	0.456834050473613	1.14939337903014
GCST90032240	WA1msT	GCST90199672_buildGRCh38.tsv	Borreliales	Inverse variance weighted	14	-0.21598	0.160865875160702	0.17939759809037	-0.531278	0.0993166388013632	0.805751032789239	0.587853452946867	1.10441594514136
GCST90032240	WA1msT	GCST90199672_buildGRCh38.tsv	Borreliales	Simple mode	14	-0.594076	0.401239250913955	0.162537161669109	-1.38051	0.192352450974576	0.55207217976104	0.251451434213546	1.21209764668619
GCST90032240	WA1msT	GCST90199672_buildGRCh38.tsv	Borreliales	Weighted mode	14	-0.464255	0.303420469402472	0.14996300230551	-1.05896	0.130449489035119	0.62860347216023	0.346816744967089	1.13934038925771
GCST90032250	WA1msT	GCST90199672_buildGRCh38.tsv	CAG-1000	MR Egger	20	0.103386399019689	0.08728453693378	0.251629791601856	-0.0676913	0.274464091409898	1.10891981183168	0.93454893050106	1.31582532378856
GCST90032250	WA1msT	GCST90199672_buildGRCh38.tsv	CAG-1000	Weighted median	20	0.00221794555055987	0.0589218974453916	0.969973019166631	-0.113269	0.117704864543527	1.00222040701125	0.892910458613736	1.12491206093523
GCST90032250	WA1msT	GCST90199672_buildGRCh38.tsv	CAG-1000	Inverse variance weighted	20	0.0303273244850258	0.0414614801139842	0.464499550173078	-0.0509372	0.111591825508435	1.03079188216134	0.950338372203324	1.11805640538988
GCST90032250	WA1msT	GCST90199672_buildGRCh38.tsv	CAG-1000	Simple mode	20	-0.0867647	0.0993167493565399	0.393235658595466	-0.281426	0.107896152223685	0.916892836665264	0.754707135297608	1.11393206001234
GCST90032250	WA1msT	GCST90199672_buildGRCh38.tsv	CAG-1000	Weighted mode	20	-0.0525561	0.0911746429540385	0.571088665665248	-0.231258	0.126146194976259	0.948801086874761	0.793534385966231	1.13444800675977
GCST90032256	WA1msT	GCST90199672_buildGRCh38.tsv	CAG-170 sp003516765	MR Egger	20	-0.0854156	0.166212145720647	0.613576224791823	-0.411191	0.240360166279778	0.918130593896788	0.662860018252812	1.27170709386151
GCST90032256	WA1msT	GCST90199672_buildGRCh38.tsv	CAG-170 sp003516765	Weighted median	20	0.0343545168907893	0.0754796345863611	0.649001698569133	-0.113586	0.182294600680057	1.03495144946829	0.8926278137498	1.1999676530993
GCST90032256	WA1msT	GCST90199672_buildGRCh38.tsv	CAG-170 sp003516765	Inverse variance weighted	20	0.0214041093416353	0.0515526980243205	0.678003604672549	-0.0796392	0.122447397469303	1.02163482040472	0.923449486445758	1.13025966399158
GCST90032256	WA1msT	GCST90199672_buildGRCh38.tsv	CAG-170 sp003516765	Simple mode	20	0.109701160791279	0.127783604834826	0.401321974392812	-0.140755	0.360157026267539	1.11594453264315	0.868702374187519	1.43355450260037
GCST90032256	WA1msT	GCST90199672_buildGRCh38.tsv	CAG-170 sp003516765	Weighted mode	20	0.0800337511749446	0.113135669465038	0.487896354311732	-0.141712	0.301779663326419	1.08332363050331	0.867871027686348	1.3522632406978
GCST90032261	WA1msT	GCST90199672_buildGRCh38.tsv	CAG-177	MR Egger	12	-0.0684694	0.0923622651699533	0.475551683620906	-0.249499	0.112560607536075	0.933822004554291	0.779190692296275	1.11914008318033
GCST90032261	WA1msT	GCST90199672_buildGRCh38.tsv	CAG-177	Weighted median	12	-0.0576285	0.0523695848401965	0.27114908339604	-0.160273	0.0450158375229629	0.944000532484887	0.851911240794762	1.04604442653015
GCST90032261	WA1msT	GCST90199672_buildGRCh38.tsv	CAG-177	Inverse variance weighted	12	0.00747127378073793	0.0461963383116473	0.871519502034497	-0.0830735	0.0980160968715666	1.00749925338438	0.920283458517465	1.1029805395017
GCST90032261	WA1msT	GCST90199672_buildGRCh38.tsv	CAG-177	Simple mode	12	-0.01237	0.0860928187517163	0.888349905449196	-0.181112	0.156371927159631	0.987706196330025	0.834341971958073	1.16926100215146
GCST90032261	WA1msT	GCST90199672_buildGRCh38.tsv	CAG-177	Weighted mode	12	-0.0413291	0.0545471695943116	0.464567397944189	-0.148242	0.065583385532368	0.959513333939741	0.862222846353867	1.06778177115282
GCST90032305	WA1msT	GCST90199672_buildGRCh38.tsv	CAG-873 sp001701165	MR Egger	27	0.0609228864323624	0.0711128126024662	0.39974429183767	-0.0784582	0.200303999133196	1.06281695342007	0.924540680639062	1.22177411998391
GCST90032305	WA1msT	GCST90199672_buildGRCh38.tsv	CAG-873 sp001701165	Weighted median	27	-0.0441782	0.0460810257981141	0.337706245034457	-0.134497	0.0461405970391371	0.956783430530418	0.8741554802812	1.0472216368684
GCST90032305	WA1msT	GCST90199672_buildGRCh38.tsv	CAG-873 sp001701165	Inverse variance weighted	27	-0.0266999	0.0322291767047368	0.407422053839877	-0.0898691	0.0364692866159231	0.973653391335168	0.914050839429535	1.03714244937418
GCST90032305	WA1msT	GCST90199672_buildGRCh38.tsv	CAG-873 sp001701165	Simple mode	27	-0.0627215	0.0856551230579754	0.470561895646695	-0.230606	0.105162513299751	0.939204979665148	0.794052603168531	1.11089113027011
GCST90032305	WA1msT	GCST90199672_buildGRCh38.tsv	CAG-873 sp001701165	Weighted mode	27	-0.0673172	0.0796172494456134	0.405540275834934	-0.223367	0.0887326216778171	0.934898616395097	0.799821264101728	1.09278842932375
GCST90032359	WA1msT	GCST90199672_buildGRCh38.tsv	Enterobacteriaceae	MR Egger	18	0.0549705111504528	0.138102835935986	0.695861122104343	-0.215711	0.325652069584985	1.05650945896764	0.805968154917408	1.38493342457493
GCST90032359	WA1msT	GCST90199672_buildGRCh38.tsv	Enterobacteriaceae	Weighted median	18	0.0594003717050011	0.0802070672991691	0.458943436281194	-0.0978055	0.216606223611373	1.06120003016308	0.906825282070088	1.24185499266999
GCST90032359	WA1msT	GCST90199672_buildGRCh38.tsv	Enterobacteriaceae	Inverse variance weighted	18	0.0215978706804059	0.0588595918221315	0.713664634795437	-0.0937669	0.136962670651784	1.02183279291435	0.910494947215669	1.14678533897213
GCST90032359	WA1msT	GCST90199672_buildGRCh38.tsv	Enterobacteriaceae	Simple mode	18	0.0878341450849827	0.125157351958361	0.492307274366443	-0.157474	0.333142554923371	1.09180702544931	0.854298798915835	1.39534619776273
GCST90032359	WA1msT	GCST90199672_buildGRCh38.tsv	Enterobacteriaceae	Weighted mode	18	0.0668846714658815	0.122603795167626	0.5924723276414	-0.173419	0.307188109994428	1.06917216500546	0.840785447859471	1.35959669774581
GCST90032362	WA1msT	GCST90199672_buildGRCh38.tsv	Enterococcus B	MR Egger	31	-0.122767	0.181583215889611	0.504337615075032	-0.47867	0.233135782490796	0.884469436391274	0.619606658655748	1.26255290026658
GCST90032362	WA1msT	GCST90199672_buildGRCh38.tsv	Enterococcus B	Weighted median	31	-0.126527	0.133745473001626	0.344133575243672	-0.388668	0.135613973372849	0.881150222720754	0.677959124780482	1.14523971522949
GCST90032362	WA1msT	GCST90199672_buildGRCh38.tsv	Enterococcus B	Inverse variance weighted	31	-0.0538793	0.0929306540689614	0.562063344843304	-0.236023	0.128264796743204	0.947546482452062	0.789762219179831	1.13685399808019
GCST90032362	WA1msT	GCST90199672_buildGRCh38.tsv	Enterococcus B	Simple mode	31	-0.182374	0.268484773135551	0.502173872846296	-0.708604	0.343856272016328	0.833289729028009	0.492330993004743	1.41037591045357
GCST90032362	WA1msT	GCST90199672_buildGRCh38.tsv	Enterococcus B	Weighted mode	31	-0.194578	0.244229355005357	0.431883661507918	-0.673268	0.284111248809371	0.823181731304749	0.510039134031957	1.32858072555552
GCST90032372	WA1msT	GCST90199672_buildGRCh38.tsv	Eubacterium F sp000434115	MR Egger	19	0.0563747225544358	0.111544876008708	0.619767853436825	-0.162253	0.275002679531503	1.05799406370385	0.850225870818926	1.31653420255777
GCST90032372	WA1msT	GCST90199672_buildGRCh38.tsv	Eubacterium F sp000434115	Weighted median	19	-0.0302797	0.0593089688004241	0.609672516016548	-0.146525	0.085965920110151	0.970174177919893	0.863703934256073	1.08976918845837
GCST90032372	WA1msT	GCST90199672_buildGRCh38.tsv	Eubacterium F sp000434115	Inverse variance weighted	19	-0.000472731	0.0449908001926127	0.991616556125899	-0.0886547	0.087709237349666	0.999527380691852	0.915161524840937	1.09167065882316
GCST90032372	WA1msT	GCST90199672_buildGRCh38.tsv	Eubacterium F sp000434115	Simple mode	19	-0.0397861	0.0980811855859573	0.689784691822741	-0.232025	0.152452991315965	0.960994942827046	0.792926096768778	1.16468771037114
GCST90032372	WA1msT	GCST90199672_buildGRCh38.tsv	Eubacterium F sp000434115	Weighted mode	19	-0.0344938	0.0887671929754274	0.702139423984012	-0.208478	0.139489887860082	0.966094319432671	0.81181929344675	1.14968717986166
GCST90032406	WA1msT	GCST90199672_buildGRCh38.tsv	Fusobacterium A	MR Egger	24	0.090957590272668	0.199278960019775	0.652552496749063	-0.299629	0.481544351911427	1.09522255618355	0.741092988233157	1.61857211796457
GCST90032406	WA1msT	GCST90199672_buildGRCh38.tsv	Fusobacterium A	Weighted median	24	0.174444240327681	0.129278901238373	0.177220214550073	-0.0789424	0.427830886754893	1.19058435394069	0.924093145041101	1.53392665171791
GCST90032406	WA1msT	GCST90199672_buildGRCh38.tsv	Fusobacterium A	Inverse variance weighted	24	0.0135091829982254	0.0943573720068966	0.886155603786681	-0.171431	0.198449632131743	1.01360084430222	0.842458171436016	1.21951
GCST90032406	WA1msT	GCST90199672_buildGRCh38.tsv	Fusobacterium A	Simple mode	24	-0.244834	0.240862589747938	0.319971174824204	-0.716925	0.227256688150167	0.782834487565105	0.488251486998692	1.25515200924101
GCST90032406	WA1msT	GCST90199672_buildGRCh38.tsv	Fusobacterium A	Weighted mode	24	0.207642114483679	0.195186024742156	0.298453775535216	-0.174922	0.590206722978305	1.23077261502673	0.839522086237318	1.80436137980474
GCST90032407	WA1msT	GCST90199672_buildGRCh38.tsv	GCA-900066135 sp900066135	MR Egger	19	0.599589403447885	0.347442972219325	0.102526434814137	-0.0813988	1.28057762899776	1.82137079826758	0.921825973550028	3.5987178491037
GCST90032407	WA1msT	GCST90199672_buildGRCh38.tsv	GCA-900066135 sp900066135	Weighted median	19	0.0618199435743577	0.170445495985076	0.716831795393857	-0.272253	0.395893115705108	1.06377078871719	0.761661362259897	1.48571050994425
GCST90032407	WA1msT	GCST90199672_buildGRCh38.tsv	GCA-900066135 sp900066135	Inverse variance weighted	19	0.235552865150379	0.14505084823777	0.104390099808725	-0.0487468	0.519852527696409	1.26560828606109	0.952422254965841	1.68177961549622
GCST90032407	WA1msT	GCST90199672_buildGRCh38.tsv	GCA-900066135 sp900066135	Simple mode	19	-0.050959	0.286765215421303	0.860940887652009	-0.613019	0.511100843243679	0.950317652730345	0.541713074147107	1.66712542892341
GCST90032407	WA1msT	GCST90199672_buildGRCh38.tsv	GCA-900066135 sp900066135	Weighted mode	19	-0.0367014	0.318131061550352	0.909432432257865	-0.660238	0.586835433043266	0.963963886128701	0.516728168903352	1.79828859675376
GCST90032422	WA1msT	GCST90199672_buildGRCh38.tsv	Gramella	MR Egger	21	-0.19828	0.321192202453051	0.544347917043533	-0.827817	0.43125647061969	0.820139979825565	0.43700223783478	1.53919025641828
GCST90032422	WA1msT	GCST90199672_buildGRCh38.tsv	Gramella	Weighted median	21	0.0324479683003676	0.177458588849404	0.854917195366905	-0.315371	0.3802668024452	1.03298014403308	0.729518270683835	1.46267478258819
GCST90032422	WA1msT	GCST90199672_buildGRCh38.tsv	Gramella	Inverse variance weighted	21	0.0181569832091446	0.126370662176775	0.885752874623637	-0.22953	0.265843481075623	1.01832282342758	0.794907506868932	1.30453085893993
GCST90032422	WA1msT	GCST90199672_buildGRCh38.tsv	Gramella	Simple mode	21	0.00319598704598834	0.303627928399016	0.991705914482238	-0.591915	0.59830672670806	1.00320109965775	0.553266900626489	1.81903606598355
GCST90032422	WA1msT	GCST90199672_buildGRCh38.tsv	Gramella	Weighted mode	21	-0.0222056	0.280695160711954	0.937731819955736	-0.572368	0.527956897784206	0.978039112699989	0.564187784190968	1.69546475973893
GCST90032431	WA1msT	GCST90199672_buildGRCh38.tsv	Holdemania sp900120005	MR Egger	18	0.198313173024594	0.15396997442028	0.216063216050466	-0.103468	0.500094322888342	1.21934419974392	0.901704897720494	1.64887679018686
GCST90032431	WA1msT	GCST90199672_buildGRCh38.tsv	Holdemania sp900120005	Weighted median	18	-0.0187185	0.0703434547012983	0.790161023263648	-0.156592	0.119154670892543	0.981455602796325	0.855053130075745	1.12654414840276
GCST90032431	WA1msT	GCST90199672_buildGRCh38.tsv	Holdemania sp900120005	Inverse variance weighted	18	-0.0313193	0.0600431100299087	0.601938952748903	-0.149004	0.0863651549875824	0.969166029523518	0.861565809642149	1.09020434918664
GCST90032431	WA1msT	GCST90199672_buildGRCh38.tsv	Holdemania sp900120005	Simple mode	18	-0.105384	0.136011347723813	0.449089202822214	-0.371967	0.161197835283957	0.899978498719638	0.689377234392758	1.17491738593763
GCST90032431	WA1msT	GCST90199672_buildGRCh38.tsv	Holdemania sp900120005	Weighted mode	18	0.0727185364391605	0.114065376812174	0.532281775974706	-0.15085	0.296286674991021	1.0754278005739	0.859977027661645	1.34485563805346
GCST90032500	WA1msT	GCST90199672_buildGRCh38.tsv	Parabacteroides sp000436495	MR Egger	17	0.0304429036843438	0.0684290246598244	0.662756817422202	-0.103678	0.1645637920176	1.03091102714695	0.901515552532556	1.17887877020824
GCST90032500	WA1msT	GCST90199672_buildGRCh38.tsv	Parabacteroides sp000436495	Weighted median	17	-0.0166648	0.0488164084809875	0.732820401990074	-0.112345	0.0790154013885191	0.983473329728771	0.893735937058929	1.08222098964789
GCST90032500	WA1msT	GCST90199672_buildGRCh38.tsv	Parabacteroides sp000436495	Inverse variance weighted	17	0.00870233723503045	0.0366657165206961	0.81239100028222	-0.0631625	0.0805671416155948	1.00874031265006	0.93879093861445	1.08390161910505
GCST90032500	WA1msT	GCST90199672_buildGRCh38.tsv	Parabacteroides sp000436495	Simple mode	17	-0.0272672	0.0788198797285911	0.733892803518055	-0.181754	0.127219807700591	0.973101236408748	0.833806330817256	1.13566661861646
GCST90032500	WA1msT	GCST90199672_buildGRCh38.tsv	Parabacteroides sp000436495	Weighted mode	17	-0.030997	0.0725977787875583	0.675091537334185	-0.173289	0.11129461261979	0.969478448735028	0.840894830091928	1.11772415399311
GCST90032504	WA1msT	GCST90199672_buildGRCh38.tsv	Paramuribaculum sp001689565	MR Egger	14	0.0625059318973722	0.199818826326178	0.759792341532551	-0.329139	0.454150831496681	1.06450077340847	0.719543016559383	1.57483551435971
GCST90032504	WA1msT	GCST90199672_buildGRCh38.tsv	Paramuribaculum sp001689565	Weighted median	14	0.103931855797622	0.11863467705084	0.380993931315663	-0.128592	0.336455822817269	1.10952484465385	0.879332562291085	1.39997702086307
GCST90032504	WA1msT	GCST90199672_buildGRCh38.tsv	Paramuribaculum sp001689565	Inverse variance weighted	14	-0.0188069	0.0937152273853025	0.840948127498485	-0.202489	0.164874993337013	0.981368893045576	0.816695712829976	1.17924569592788
GCST90032504	WA1msT	GCST90199672_buildGRCh38.tsv	Paramuribaculum sp001689565	Simple mode	14	0.0687717409535646	0.196311494985999	0.731709933120873	-0.315999	0.453542271126123	1.07119167205089	0.729060332899493	1.57387742343318
GCST90032504	WA1msT	GCST90199672_buildGRCh38.tsv	Paramuribaculum sp001689565	Weighted mode	14	0.0741045062318377	0.143298013038545	0.613747043225203	-0.20676	0.354968611787385	1.07691934439829	0.813215123956361	1.42613588972242
GCST90032525	WA1msT	GCST90199672_buildGRCh38.tsv	Propionibacterium freudenreichii	MR Egger	19	0.130678229362206	0.154156538168552	0.408382938296523	-0.171469	0.432825044172567	1.13960103215965	0.842426732062593	1.54160648406733
GCST90032525	WA1msT	GCST90199672_buildGRCh38.tsv	Propionibacterium freudenreichii	Weighted median	19	0.128243937377369	0.0792508621710584	0.105618980353874	-0.0270878	0.283575627232643	1.13683028427407	0.973275830411069	1.32786929959704
GCST90032525	WA1msT	GCST90199672_buildGRCh38.tsv	Propionibacterium freudenreichii	Inverse variance weighted	19	0.124939651015798	0.0596756483825093	0.0362915736928204	0.0079753801860801	0.241903921845517	1.13308007077216	1.0080072682474	1.27367181489997
GCST90032525	WA1msT	GCST90199672_buildGRCh38.tsv	Propionibacterium freudenreichii	Simple mode	19	0.193985294968048	0.125409823141246	0.139310008306099	-0.051818	0.439788548324891	1.21407842976287	0.949501699930303	1.55237893067876
GCST90032525	WA1msT	GCST90199672_buildGRCh38.tsv	Propionibacterium freudenreichii	Weighted mode	19	0.138304245963661	0.117780287915658	0.25559474218104	-0.0925451	0.369153610278352	1.14832487033865	0.911608079783239	1.44650978538038
GCST90032611	WA1msT	GCST90199672_buildGRCh38.tsv	UBA2658 sp002841545	MR Egger	10	-0.576535	0.526155077062206	0.305075551829101	-1.6078	0.454729377901333	0.561842019251409	0.200328146556628	1.57574689339658
GCST90032611	WA1msT	GCST90199672_buildGRCh38.tsv	UBA2658 sp002841545	Weighted median	10	0.0517668100806841	0.283075575869526	0.85489786171361	-0.503061	0.606594938784955	1.05313013454672	0.604676715313416	1.83417527449447
GCST90032611	WA1msT	GCST90199672_buildGRCh38.tsv	UBA2658 sp002841545	Inverse variance weighted	10	-0.16947	0.208621873703241	0.416600778890445	-0.578369	0.239428512323495	0.844111773468712	0.56081217547509	1.27052285465251
GCST90032611	WA1msT	GCST90199672_buildGRCh38.tsv	UBA2658 sp002841545	Simple mode	10	0.0522998444446428	0.43076513536392	0.906032646561461	-0.792	0.896599509757927	1.05369163873538	0.452938093911967	2.45125345927877
GCST90032611	WA1msT	GCST90199672_buildGRCh38.tsv	UBA2658 sp002841545	Weighted mode	10	0.125980173372053	0.401457215185056	0.7608189404568	-0.660876	0.912836315134763	1.13425967951543	0.516398787297471	2.49137885723446
GCST90032227	Z9e9VE	GCST90199678_buildGRCh38.tsv	Bifidobacterium longum	MR Egger	12	0.0903202915180645	0.194834628864274	0.652878746125271	-0.291556	0.472196164092042	1.0945247945774	0.747100487814972	1.60351190433353
GCST90032227	Z9e9VE	GCST90199678_buildGRCh38.tsv	Bifidobacterium longum	Weighted median	12	0.239168439545846	0.0843322487506864	0.0045678745087617	0.0738772319945011	0.404459647097192	1.27019246920862	1.07667461618688	1.49849256644337
GCST90032227	Z9e9VE	GCST90199678_buildGRCh38.tsv	Bifidobacterium longum	Inverse variance weighted	12	0.0755352733567302	0.0799217041200047	0.344599708477755	-0.0811113	0.232181813431939	1.07846126799617	0.922091087687056	1.26134903817944
GCST90032227	Z9e9VE	GCST90199678_buildGRCh38.tsv	Bifidobacterium longum	Simple mode	12	0.272948927483153	0.154065419041521	0.104117488286043	-0.0290193	0.574917148804535	1.31383314234591	0.971397722295292	1.77698329562461
GCST90032227	Z9e9VE	GCST90199678_buildGRCh38.tsv	Bifidobacterium longum	Weighted mode	12	0.269430608471258	0.114068699315254	0.0376803660692856	0.0458559578133606	0.493005259129154	1.30921878038138	1.04692359893112	1.63722913176599
GCST90032229	Z9e9VE	GCST90199678_buildGRCh38.tsv	Bifidobacterium ruminantium	MR Egger	18	0.106259765081561	0.179103432117954	0.561282748832832	-0.244783	0.457302492032751	1.11211072652191	0.782874433407679	1.57980669091673
GCST90032229	Z9e9VE	GCST90199678_buildGRCh38.tsv	Bifidobacterium ruminantium	Weighted median	18	0.0746405349928956	0.0816898490426145	0.360871158809234	-0.0854716	0.23475263911642	1.07749675888178	0.918079244474186	1.26459591847726
GCST90032229	Z9e9VE	GCST90199678_buildGRCh38.tsv	Bifidobacterium ruminantium	Inverse variance weighted	18	0.0377466066633967	0.062148374447453	0.543610213467418	-0.0840642	0.159557420580405	1.03846805865027	0.919372223834456	1.17299161414631
GCST90032229	Z9e9VE	GCST90199678_buildGRCh38.tsv	Bifidobacterium ruminantium	Simple mode	18	0.089359660610122	0.158251340090146	0.579674137899131	-0.220813	0.399532287186809	1.09347386508871	0.801866642618175	1.49112711526197
GCST90032229	Z9e9VE	GCST90199678_buildGRCh38.tsv	Bifidobacterium ruminantium	Weighted mode	18	0.180750097018965	0.0980664374963226	0.082815261878292	-0.0114601	0.372960314511757	1.19811572918567	0.988605296572595	1.45202671430024
GCST90032240	Z9e9VE	GCST90199678_buildGRCh38.tsv	Borreliales	MR Egger	14	-0.00829718	0.328901088534992	0.980288577790983	-0.652943	0.63634895328151	0.99173714634936	0.52051149128418	1.88956936382447
GCST90032240	Z9e9VE	GCST90199678_buildGRCh38.tsv	Borreliales	Weighted median	14	-0.0687317	0.234839292729053	0.769770248475781	-0.529017	0.391553321702843	0.93357713264776	0.589184026178844	1.47927680296318
GCST90032240	Z9e9VE	GCST90199678_buildGRCh38.tsv	Borreliales	Inverse variance weighted	14	-0.104081	0.169868480262981	0.540062804758466	-0.437024	0.228860742286671	0.901151869450727	0.64595612184677	1.25716695662368
GCST90032240	Z9e9VE	GCST90199678_buildGRCh38.tsv	Borreliales	Simple mode	14	-0.426139	0.387788751116351	0.291749526461828	-1.1862	0.333927269044421	0.653025772173604	0.305378088600526	1.39644157535079
GCST90032240	Z9e9VE	GCST90199678_buildGRCh38.tsv	Borreliales	Weighted mode	14	-0.0845156	0.269889826521452	0.759135146136296	-0.6135	0.444468444013229	0.918957304856166	0.541452640634744	1.55966092834735
GCST90032250	Z9e9VE	GCST90199678_buildGRCh38.tsv	CAG-1000	MR Egger	20	0.0652140746537852	0.09542506045121	0.503053103669655	-0.121819	0.252247193138157	1.06738750053748	0.88530855605378	1.28691411430845
GCST90032250	Z9e9VE	GCST90199678_buildGRCh38.tsv	CAG-1000	Weighted median	20	-0.0157501	0.0571676802754642	0.782926989796368	-0.127799	0.0962985751989797	0.984373305721992	0.880030483753536	1.10108777242019
GCST90032250	Z9e9VE	GCST90199678_buildGRCh38.tsv	CAG-1000	Inverse variance weighted	20	0.0314943988937416	0.0444293586655487	0.478408514081817	-0.0555871	0.118575941878217	1.03199559526247	0.945929587904756	1.12589237323696
GCST90032250	Z9e9VE	GCST90199678_buildGRCh38.tsv	CAG-1000	Simple mode	20	-0.067436	0.109988613519658	0.547068497405941	-0.283014	0.148141725640002	0.934787585432621	0.753509510404368	1.15967724071593
GCST90032250	Z9e9VE	GCST90199678_buildGRCh38.tsv	CAG-1000	Weighted mode	20	-0.0389192	0.0970416842688551	0.692853272009573	-0.229121	0.151282535672263	0.961828454931398	0.795232410609478	1.16332529254774
GCST90032256	Z9e9VE	GCST90199678_buildGRCh38.tsv	CAG-170 sp003516765	MR Egger	20	-0.12117	0.179637837168619	0.508550188756213	-0.47326	0.230920265330082	0.885883439178942	0.622968043301849	1.25975878899338
GCST90032256	Z9e9VE	GCST90199678_buildGRCh38.tsv	CAG-170 sp003516765	Weighted median	20	0.0770931714730696	0.0717441523391811	0.282573172359779	-0.0635254	0.217711710057865	1.08014271019186	0.938450313224775	1.24322860564827
GCST90032256	Z9e9VE	GCST90199678_buildGRCh38.tsv	CAG-170 sp003516765	Inverse variance weighted	20	0.05662204333706	0.056665719685997	0.317683660123832	-0.0544428	0.167686853921614	1.05825575998382	0.947012707450748	1.18256623668081
GCST90032256	Z9e9VE	GCST90199678_buildGRCh38.tsv	CAG-170 sp003516765	Simple mode	20	0.0999341325506586	0.116499214105331	0.401689235768488	-0.128404	0.328272592197107	1.10509812568354	0.879497702492833	1.38856743335179
GCST90032256	Z9e9VE	GCST90199678_buildGRCh38.tsv	CAG-170 sp003516765	Weighted mode	20	0.0541823697406674	0.106578877163553	0.61704013566211	-0.154712	0.263076968981231	1.05567710816136	0.856661663971603	1.30092684611233
GCST90032261	Z9e9VE	GCST90199678_buildGRCh38.tsv	CAG-177	MR Egger	12	-0.0543881	0.0963171217739919	0.584736251070531	-0.24317	0.1343934268021	0.947064449256302	0.784138441596372	1.14384274952666
GCST90032261	Z9e9VE	GCST90199678_buildGRCh38.tsv	CAG-177	Weighted median	12	-0.0177981	0.0515904937449078	0.730103045218236	-0.118915	0.0833192426741873	0.982359326066642	0.88788283007835	1.08688873443464
GCST90032261	Z9e9VE	GCST90199678_buildGRCh38.tsv	CAG-177	Inverse variance weighted	12	0.00660790869300927	0.0473579403574096	0.889030428980071	-0.0862137	0.0994294717935322	1.00662978908966	0.917398204110115	1.10454056672763
GCST90032261	Z9e9VE	GCST90199678_buildGRCh38.tsv	CAG-177	Simple mode	12	-0.0100884	0.0697527256144063	0.88761812473965	-0.146804	0.126626935948044	0.989962311018758	0.863463416814317	1.13499351351019
GCST90032261	Z9e9VE	GCST90199678_buildGRCh38.tsv	CAG-177	Weighted mode	12	-0.0308049	0.052472342854847	0.569010845207715	-0.133651	0.0720409069239044	0.969664750688144	0.874895632337591	1.07469930580736
GCST90032305	Z9e9VE	GCST90199678_buildGRCh38.tsv	CAG-873 sp001701165	MR Egger	27	0.0907483201751243	0.0717614361253465	0.217683100982302	-0.0499041	0.231400734980803	1.09499338283279	0.951320656884866	1.26036421029035
GCST90032305	Z9e9VE	GCST90199678_buildGRCh38.tsv	CAG-873 sp001701165	Weighted median	27	-0.00992097	0.0456617691714999	0.82799726590898	-0.099418	0.0795760957712531	0.990128078692339	0.905364151033895	1.0828279550228
GCST90032305	Z9e9VE	GCST90199678_buildGRCh38.tsv	CAG-873 sp001701165	Inverse variance weighted	27	-0.0122853	0.0324720861654825	0.705181946690543	-0.0759306	0.0513599708479904	0.987789838394886	0.926880523421446	1.05270176703512
GCST90032305	Z9e9VE	GCST90199678_buildGRCh38.tsv	CAG-873 sp001701165	Simple mode	27	0.00866855195410421	0.0897080775556285	0.923760708530061	-0.167159	0.184496383963136	1.00870623265092	0.846064839350144	1.2026126325854
GCST90032305	Z9e9VE	GCST90199678_buildGRCh38.tsv	CAG-873 sp001701165	Weighted mode	27	0.0213261870298882	0.0820678264503581	0.797018133301351	-0.139527	0.18217912687259	1.0215552153593	0.86976975410572	1.19982909626555
GCST90032359	Z9e9VE	GCST90199678_buildGRCh38.tsv	Enterobacteriaceae	MR Egger	18	0.0701902468427149	0.140176620253046	0.623380947889568	-0.204556	0.344936422538685	1.07271224195982	0.81500915811519	1.4119001517868
GCST90032359	Z9e9VE	GCST90199678_buildGRCh38.tsv	Enterobacteriaceae	Weighted median	18	-0.0165329	0.0817491859303093	0.839729798876777	-0.176761	0.143695521760783	0.983603035372129	0.837979797248483	1.15453252497254
GCST90032359	Z9e9VE	GCST90199678_buildGRCh38.tsv	Enterobacteriaceae	Inverse variance weighted	18	-0.0124531	0.0597145165916491	0.834804026576353	-0.129494	0.104587332756649	0.987624099460486	0.878540235406442	1.11025235103078
GCST90032359	Z9e9VE	GCST90199678_buildGRCh38.tsv	Enterobacteriaceae	Simple mode	18	0.000372473030418763	0.128949574362854	0.997728925787845	-0.252369	0.253113638781613	1.00037254240711	0.776958226412386	1.2880296386371
GCST90032359	Z9e9VE	GCST90199678_buildGRCh38.tsv	Enterobacteriaceae	Weighted mode	18	-0.0221507	0.117999643881759	0.85331998107246	-0.25343	0.209128630991834	0.978092853704026	0.776134093345201	1.23260353934921
GCST90032362	Z9e9VE	GCST90199678_buildGRCh38.tsv	Enterococcus B	MR Egger	31	0.0772787779345409	0.184217635162503	0.677944232068082	-0.283788	0.438345342853047	1.08034321026466	0.752926408537622	1.55014014481422
GCST90032362	Z9e9VE	GCST90199678_buildGRCh38.tsv	Enterococcus B	Weighted median	31	0.057294561046731	0.135268736826727	0.671886004933515	-0.207832	0.322421285227117	1.05896769509142	0.812343366436061	1.38046622349751
GCST90032362	Z9e9VE	GCST90199678_buildGRCh38.tsv	Enterococcus B	Inverse variance weighted	31	0.0859321697906268	0.0942606185601717	0.361955914992843	-0.0988186	0.270682982168563	1.08973240902071	0.905906986073709	1.31085943869017
GCST90032362	Z9e9VE	GCST90199678_buildGRCh38.tsv	Enterococcus B	Simple mode	31	0.334128883579706	0.279019355471829	0.240483806721035	-0.212749	0.881006820304492	1.39672314665353	0.808358966906079	2.41332827155292
GCST90032362	Z9e9VE	GCST90199678_buildGRCh38.tsv	Enterococcus B	Weighted mode	31	0.192817019075543	0.266437309451953	0.47486397593443	-0.3294	0.71503414560137	1.21266087940795	0.719355139809224	2.04425648343383
GCST90032372	Z9e9VE	GCST90199678_buildGRCh38.tsv	Eubacterium F sp000434115	MR Egger	19	0.105675474456728	0.113036670718415	0.362941916265283	-0.115876	0.327227349064821	1.11146112044848	0.890585292702425	1.38711680104217
GCST90032372	Z9e9VE	GCST90199678_buildGRCh38.tsv	Eubacterium F sp000434115	Weighted median	19	-0.0464215	0.0598022553868911	0.43760098711661	-0.163634	0.07079087910035	0.954639457251783	0.84905275056439	1.07335674106961
GCST90032372	Z9e9VE	GCST90199678_buildGRCh38.tsv	Eubacterium F sp000434115	Inverse variance weighted	19	0.000849821199012681	0.0456170474038934	0.985136697048575	-0.0885596	0.0902592341106438	1.00085018239936	0.915248567881231	1.09445796777124
GCST90032372	Z9e9VE	GCST90199678_buildGRCh38.tsv	Eubacterium F sp000434115	Simple mode	19	-0.0756884	0.089303415639685	0.407821885076554	-0.250723	0.0993463049587385	0.927105057042202	0.778237847963622	1.10444870940459
GCST90032372	Z9e9VE	GCST90199678_buildGRCh38.tsv	Eubacterium F sp000434115	Weighted mode	19	-0.0756884	0.0830342313295037	0.374061578501293	-0.238435	0.0870587037107832	0.927105057042202	0.787859516870449	1.09096072128118
GCST90032406	Z9e9VE	GCST90199678_buildGRCh38.tsv	Fusobacterium A	MR Egger	24	0.191426398382444	0.202364712063537	0.35445003581922	-0.205208	0.588061234026976	1.21097570008952	0.814477531250607	1.80049429228034
GCST90032406	Z9e9VE	GCST90199678_buildGRCh38.tsv	Fusobacterium A	Weighted median	24	0.085732715965452	0.133097362231762	0.519487669337229	-0.175138	0.346603545939706	1.08951507939765	0.839341088001006	1.41425592670788
GCST90032406	Z9e9VE	GCST90199678_buildGRCh38.tsv	Fusobacterium A	Inverse variance weighted	24	0.0390577175064237	0.0957706624934168	0.683401797226618	-0.148653	0.22676821599352	1.03983049834166	0.861868320023965	1.25453905215056
GCST90032406	Z9e9VE	GCST90199678_buildGRCh38.tsv	Fusobacterium A	Simple mode	24	0.107205185802107	0.209602506006798	0.613898236412652	-0.303616	0.51802609757543	1.11316263621657	0.738144461704079	1.67871076592238
GCST90032406	Z9e9VE	GCST90199678_buildGRCh38.tsv	Fusobacterium A	Weighted mode	24	0.16201289721764	0.159353751088714	0.319878566831125	-0.15032	0.474346249351519	1.17587540674424	0.860432202511479	1.60696330071106
GCST90032407	Z9e9VE	GCST90199678_buildGRCh38.tsv	GCA-900066135 sp900066135	MR Egger	19	0.32004526663435	0.314984647430663	0.323841439801367	-0.297325	0.937415175598448	1.37719010368585	0.74280282797411	2.55337286055184
GCST90032407	Z9e9VE	GCST90199678_buildGRCh38.tsv	GCA-900066135 sp900066135	Weighted median	19	0.03121423718416	0.171345343617393	0.85544814338285	-0.304623	0.36705111067425	1.03170651010941	0.737401590482198	1.44347169404136
GCST90032407	Z9e9VE	GCST90199678_buildGRCh38.tsv	GCA-900066135 sp900066135	Inverse variance weighted	19	0.0901618535752698	0.128949529233572	0.484425389793938	-0.162579	0.34290293087307	1.09435139405758	0.849948751453969	1.40903198178371
GCST90032407	Z9e9VE	GCST90199678_buildGRCh38.tsv	GCA-900066135 sp900066135	Simple mode	19	-0.0114636	0.378712172900669	0.976184840387689	-0.753739	0.73081224691664	0.988601844868326	0.47060345037415	2.07676677019694
GCST90032407	Z9e9VE	GCST90199678_buildGRCh38.tsv	GCA-900066135 sp900066135	Weighted mode	19	-0.0114636	0.369777371306521	0.975609595258198	-0.736227	0.713300035792111	0.988601844868326	0.478917342194879	2.04071459011682
GCST90032422	Z9e9VE	GCST90199678_buildGRCh38.tsv	Gramella	MR Egger	21	-0.0846212	0.325692400051045	0.797797775508848	-0.722978	0.553735943851619	0.918860319287658	0.485304735688481	1.73974046464566
GCST90032422	Z9e9VE	GCST90199678_buildGRCh38.tsv	Gramella	Weighted median	21	0.291106399861948	0.168797808836938	0.0846020420882059	-0.0397373	0.621950105182346	1.33790692948973	0.961041866447752	1.86255668402136
GCST90032422	Z9e9VE	GCST90199678_buildGRCh38.tsv	Gramella	Inverse variance weighted	21	0.2241362019625	0.128139323263643	0.0802633347947033	-0.0270169	0.47528927555924	1.25124142936126	0.973344819468021	1.60847942397811
GCST90032422	Z9e9VE	GCST90199678_buildGRCh38.tsv	Gramella	Simple mode	21	0.321500829176458	0.293217393322121	0.285905397712777	-0.253205	0.896206920087815	1.37919614962263	0.776308519035322	2.45029131136886
GCST90032422	Z9e9VE	GCST90199678_buildGRCh38.tsv	Gramella	Weighted mode	21	0.301243084316805	0.28601606225774	0.304790807568169	-0.259348	0.861834566341976	1.35153783926237	0.771554168508082	2.36750004797474
GCST90032431	Z9e9VE	GCST90199678_buildGRCh38.tsv	Holdemania sp900120005	MR Egger	18	0.235544268633892	0.153026693589833	0.143288083190652	-0.0643881	0.535476588069965	1.26559740628536	0.93764107655308	1.70826
GCST90032431	Z9e9VE	GCST90199678_buildGRCh38.tsv	Holdemania sp900120005	Weighted median	18	-0.0263585	0.0756047034251105	0.727363206980442	-0.174544	0.12182675871251	0.973985892042259	0.839840170289524	1.1295583986776
GCST90032431	Z9e9VE	GCST90199678_buildGRCh38.tsv	Holdemania sp900120005	Inverse variance weighted	18	-0.0345642	0.0612931499993636	0.572811099859098	-0.154699	0.0855703679513183	0.966026312963995	0.856673185680478	1.08933821314547
GCST90032431	Z9e9VE	GCST90199678_buildGRCh38.tsv	Holdemania sp900120005	Simple mode	18	-0.0743255	0.141795433742301	0.606924721858059	-0.352245	0.203593509638982	0.928369422800921	0.703108127282654	1.2257997763767
GCST90032431	Z9e9VE	GCST90199678_buildGRCh38.tsv	Holdemania sp900120005	Weighted mode	18	-0.0381063	0.11575202334292	0.74602086460689	-0.26498	0.188767663886162	0.962610608148375	0.767221088926031	1.20776031354519
GCST90032500	Z9e9VE	GCST90199678_buildGRCh38.tsv	Parabacteroides sp000436495	MR Egger	17	0.0670653754615734	0.0710683606906628	0.360288819834528	-0.0722286	0.206359362415273	1.06936538614515	0.93031819006906	1.2291948510654
GCST90032500	Z9e9VE	GCST90199678_buildGRCh38.tsv	Parabacteroides sp000436495	Weighted median	17	-0.00254197	0.0512332976672192	0.960428742234368	-0.102959	0.0978752943787383	0.997461259018516	0.902163751713546	1.10282524802516
GCST90032500	Z9e9VE	GCST90199678_buildGRCh38.tsv	Parabacteroides sp000436495	Inverse variance weighted	17	-0.00644282	0.0386761337510191	0.867697432302493	-0.082248	0.0693623994649534	0.99357788779319	0.921043470280498	1.07182456742344
GCST90032500	Z9e9VE	GCST90199678_buildGRCh38.tsv	Parabacteroides sp000436495	Simple mode	17	0.00369856425579751	0.0878738045990093	0.966948123160126	-0.168534	0.175931221269856	1.00370541238472	0.844902457872659	1.19235604709558
GCST90032500	Z9e9VE	GCST90199678_buildGRCh38.tsv	Parabacteroides sp000436495	Weighted mode	17	0.00844185004070397	0.0823980553440384	0.919670919485572	-0.153058	0.169942038515019	1.00847758293657	0.858079661327827	1.18523615128203
GCST90032504	Z9e9VE	GCST90199678_buildGRCh38.tsv	Paramuribaculum sp001689565	MR Egger	14	-0.0328111	0.175592429206699	0.854893010063349	-0.376972	0.311350109762602	0.96772139183786	0.685935133897581	1.36526713087193
GCST90032504	Z9e9VE	GCST90199678_buildGRCh38.tsv	Paramuribaculum sp001689565	Weighted median	14	-0.107036	0.115223100287167	0.352915163649493	-0.332874	0.118800814142868	0.898492911167146	0.716860700003053	1.12614558367361
GCST90032504	Z9e9VE	GCST90199678_buildGRCh38.tsv	Paramuribaculum sp001689565	Inverse variance weighted	14	-0.121315	0.0828354917007261	0.143049239850684	-0.283673	0.0410425154905588	0.885754860117996	0.753013131836589	1.04189640134046
GCST90032504	Z9e9VE	GCST90199678_buildGRCh38.tsv	Paramuribaculum sp001689565	Simple mode	14	-0.269399	0.197764722154218	0.196265626768913	-0.657018	0.118220006447529	0.763838538666198	0.51839503870094	1.12549169956139
GCST90032504	Z9e9VE	GCST90199678_buildGRCh38.tsv	Paramuribaculum sp001689565	Weighted mode	14	-0.0511637	0.143499790992518	0.727155075427923	-0.332423	0.230095919986309	0.950123150808577	0.717183702924527	1.25872074061535
GCST90032525	Z9e9VE	GCST90199678_buildGRCh38.tsv	Propionibacterium freudenreichii	MR Egger	19	0.0538747215740535	0.146520450089729	0.717639099730704	-0.233305	0.341054803749923	1.05535238098791	0.791911717960831	1.40643031640548
GCST90032525	Z9e9VE	GCST90199678_buildGRCh38.tsv	Propionibacterium freudenreichii	Weighted median	19	0.0985875249624339	0.0809498644199096	0.223268149782807	-0.0600742	0.257249259225457	1.10361099367811	0.941694648489986	1.29336747035802
GCST90032525	Z9e9VE	GCST90199678_buildGRCh38.tsv	Propionibacterium freudenreichii	Inverse variance weighted	19	0.084089208260614	0.0584355165104725	0.150148098482389	-0.0304444	0.19862282062114	1.0877259236185	0.970014359389536	1.21972182520712
GCST90032525	Z9e9VE	GCST90199678_buildGRCh38.tsv	Propionibacterium freudenreichii	Simple mode	19	0.0811166979275333	0.128935314297132	0.537169282424149	-0.171597	0.333829913949911	1.08449744778706	0.842318965074724	1.39630563126677
GCST90032525	Z9e9VE	GCST90199678_buildGRCh38.tsv	Propionibacterium freudenreichii	Weighted mode	19	0.0765049115926548	0.109438440616994	0.493444480935558	-0.137994	0.291004255201963	1.07950749242522	0.87110354202231	1.33777027642063
GCST90032611	Z9e9VE	GCST90199678_buildGRCh38.tsv	UBA2658 sp002841545	MR Egger	10	-0.583357	0.672836312064437	0.41118502373939	-1.90212	0.735402251265375	0.558021983523738	0.149252452896476	2.08632104901989
GCST90032611	Z9e9VE	GCST90199678_buildGRCh38.tsv	UBA2658 sp002841545	Weighted median	10	-0.142601	0.309165434572276	0.644622328213034	-0.748565	0.463363020434254	0.867099772188247	0.47304465680867	1.58941022608995
GCST90032611	Z9e9VE	GCST90199678_buildGRCh38.tsv	UBA2658 sp002841545	Inverse variance weighted	10	-0.274159	0.259702347790698	0.291121110890144	-0.783175	0.23485781924631	0.760211357475524	0.456952704773056	1.2647289358355
GCST90032611	Z9e9VE	GCST90199678_buildGRCh38.tsv	UBA2658 sp002841545	Simple mode	10	-0.223496	0.55087389339006	0.694430192630269	-1.30321	0.856216734487466	0.799718013515144	0.271658659900783	2.35423712012048
GCST90032611	Z9e9VE	GCST90199678_buildGRCh38.tsv	UBA2658 sp002841545	Weighted mode	10	-0.0142978	0.523208458685648	0.978795222490854	-1.03979	1.01119082777427	0.985803976194131	0.353530212593033	2.74887250046394
GCST90032227	C7dFYI	GCST90199690_buildGRCh38.tsv	Bifidobacterium longum	MR Egger	12	0.131229371199023	0.117662221157637	0.290804022877963	-0.0993886	0.361847324667991	1.14022928707864	0.905390820839067	1.43597968654793
GCST90032227	C7dFYI	GCST90199690_buildGRCh38.tsv	Bifidobacterium longum	Weighted median	12	0.0729176787582193	0.0681735342791302	0.284804240314278	-0.0607024	0.206537805945315	1.07564198508598	0.94110322486209	1.22941421250497
GCST90032227	C7dFYI	GCST90199690_buildGRCh38.tsv	Bifidobacterium longum	Inverse variance weighted	12	0.0859091440230199	0.0506092393744326	0.0896023197108001	-0.013285	0.185103253196908	1.08970731738439	0.986802890515177	1.20334268269233
GCST90032227	C7dFYI	GCST90199690_buildGRCh38.tsv	Bifidobacterium longum	Simple mode	12	0.0621711234303106	0.0983747666876504	0.540310757391192	-0.130643	0.254985666138105	1.0641444291932	0.877530629114506	1.2904431237068
GCST90032227	C7dFYI	GCST90199690_buildGRCh38.tsv	Bifidobacterium longum	Weighted mode	12	0.0573099900029796	0.083249578762807	0.505452705418597	-0.105859	0.220479164378081	1.05898403398371	0.899551310040254	1.24667394924056
GCST90032229	C7dFYI	GCST90199690_buildGRCh38.tsv	Bifidobacterium ruminantium	MR Egger	18	0.117006221226889	0.149859940059575	0.446336132875322	-0.176719	0.410731703743656	1.12412642311431	0.838015014756638	1.50792073279349
GCST90032229	C7dFYI	GCST90199690_buildGRCh38.tsv	Bifidobacterium ruminantium	Weighted median	18	0.00970272132901831	0.0757629142503078	0.898096032725303	-0.138793	0.158198033259622	1.00974994533984	0.870408540649433	1.1713981475332
GCST90032229	C7dFYI	GCST90199690_buildGRCh38.tsv	Bifidobacterium ruminantium	Inverse variance weighted	18	-0.00332435	0.0533192083883075	0.950285614521191	-0.10783	0.10118129642338	0.996681167522474	0.897780205681393	1.10647722394371
GCST90032229	C7dFYI	GCST90199690_buildGRCh38.tsv	Bifidobacterium ruminantium	Simple mode	18	-0.000409796	0.11197866781126	0.99712267670895	-0.219888	0.219068392699524	0.999590287744454	0.802608697043761	1.24491641697045
GCST90032229	C7dFYI	GCST90199690_buildGRCh38.tsv	Bifidobacterium ruminantium	Weighted mode	18	0.0171764727743422	0.0843935502295404	0.841138514877892	-0.148235	0.182587831224241	1.01732483662141	0.862228566015843	1.20031957186136
GCST90032240	C7dFYI	GCST90199690_buildGRCh38.tsv	Borreliales	MR Egger	14	-0.311229	0.295977136852599	0.313729901091068	-0.891344	0.26888617657768	0.732546095065753	0.410104120172209	1.30850619391667
GCST90032240	C7dFYI	GCST90199690_buildGRCh38.tsv	Borreliales	Weighted median	14	-0.088999	0.236804327232031	0.707040669737886	-0.553135	0.375137478620925	0.914846485901126	0.575143626517191	1.45519145858191
GCST90032240	C7dFYI	GCST90199690_buildGRCh38.tsv	Borreliales	Inverse variance weighted	14	-0.141882	0.158568527951469	0.37091289835047	-0.452676	0.168912797661514	0.86772406083837	0.635924246566501	1.18401688538085
GCST90032240	C7dFYI	GCST90199690_buildGRCh38.tsv	Borreliales	Simple mode	14	0.342548819229703	0.407258866609128	0.415491129154121	-0.455679	1.14077619778359	1.40853311548547	0.634017603394319	3.12919629801716
GCST90032240	C7dFYI	GCST90199690_buildGRCh38.tsv	Borreliales	Weighted mode	14	0.133374499268676	0.29924015582437	0.663138854949059	-0.453136	0.719885204684442	1.14267785023003	0.635631550805488	2.05419738487129
GCST90032250	C7dFYI	GCST90199690_buildGRCh38.tsv	CAG-1000	MR Egger	20	0.0618665837936821	0.0837626215182395	0.469675275406685	-0.102308	0.226041321969431	1.06382040437712	0.902751322026437	1.25362746656377
GCST90032250	C7dFYI	GCST90199690_buildGRCh38.tsv	CAG-1000	Weighted median	20	-0.0301749	0.0517688546964659	0.559975566944248	-0.131642	0.0712920391207015	0.970275801860518	0.876654894154728	1.0738947993712
GCST90032250	C7dFYI	GCST90199690_buildGRCh38.tsv	CAG-1000	Inverse variance weighted	20	0.0147594060836404	0.0399046557169376	0.711481762711895	-0.0634537	0.092972531288838	1.01486886396573	0.938517553712385	1.09743158982269
GCST90032250	C7dFYI	GCST90199690_buildGRCh38.tsv	CAG-1000	Simple mode	20	-0.0536726	0.0891743431496731	0.554366266769133	-0.228454	0.121109084594161	0.947742320039922	0.795762630457002	1.12874803467312
GCST90032250	C7dFYI	GCST90199690_buildGRCh38.tsv	CAG-1000	Weighted mode	20	-0.0471125	0.0865130551741204	0.592383532863182	-0.216678	0.122453111388634	0.953980090973016	0.805189146236896	1.13026612222258
GCST90032256	C7dFYI	GCST90199690_buildGRCh38.tsv	CAG-170 sp003516765	MR Egger	20	0.0303979784513026	0.216576998391203	0.889937065515377	-0.394093	0.45488889529806	1.03086471426913	0.67429138576878	1.57599827248805
GCST90032256	C7dFYI	GCST90199690_buildGRCh38.tsv	CAG-170 sp003516765	Weighted median	20	-0.120812	0.0714470521093965	0.0908492741074303	-0.260849	0.01922392216988	0.886200283807555	0.770397608989706	1.01940989153704
GCST90032256	C7dFYI	GCST90199690_buildGRCh38.tsv	CAG-170 sp003516765	Inverse variance weighted	20	-0.0778818	0.0668467571232185	0.243986853563746	-0.208901	0.0531378641184222	0.925073782447094	0.811475223841113	1.0545750231538
GCST90032256	C7dFYI	GCST90199690_buildGRCh38.tsv	CAG-170 sp003516765	Simple mode	20	-0.192367	0.142076389021346	0.191633988964315	-0.470836	0.0861030799470404	0.825004331354313	0.624479756785817	1.08991867127379
GCST90032256	C7dFYI	GCST90199690_buildGRCh38.tsv	CAG-170 sp003516765	Weighted mode	20	-0.185155	0.132084266562418	0.177102066664327	-0.44404	0.0737301997451906	0.830975503652389	0.641439682428557	1.07651632193375
GCST90032261	C7dFYI	GCST90199690_buildGRCh38.tsv	CAG-177	MR Egger	12	0.0460475916048922	0.0754674528192367	0.555364165742876	-0.101869	0.193963799130596	1.04712424409441	0.903148203169291	1.21405233241078
GCST90032261	C7dFYI	GCST90199690_buildGRCh38.tsv	CAG-177	Weighted median	12	0.0427711748510745	0.051882645412501	0.409721927616208	-0.0589188	0.144461159859576	1.04369904293506	0.942783310478426	1.15541681754079
GCST90032261	C7dFYI	GCST90199690_buildGRCh38.tsv	CAG-177	Inverse variance weighted	12	0.0336767564254542	0.036231879366158	0.352641111764327	-0.0373377	0.104691239983124	1.03425023794586	0.963350730723556	1.11036772026701
GCST90032261	C7dFYI	GCST90199690_buildGRCh38.tsv	CAG-177	Simple mode	12	0.0293736558640954	0.0852604422241418	0.736954174795105	-0.137737	0.196484122623413	1.02980931688392	0.871327985603151	1.21711599611576
GCST90032261	C7dFYI	GCST90199690_buildGRCh38.tsv	CAG-177	Weighted mode	12	0.0379064771265322	0.0620352781428325	0.553585410688656	-0.0836827	0.159495622286484	1.03863409229134	0.919723067321823	1.17291912750557
GCST90032305	C7dFYI	GCST90199690_buildGRCh38.tsv	CAG-873 sp001701165	MR Egger	27	-0.0483559	0.0965825416383183	0.620983084399987	-0.237658	0.140945837268721	0.952794584870595	0.788472518593165	1.15136228536983
GCST90032305	C7dFYI	GCST90199690_buildGRCh38.tsv	CAG-873 sp001701165	Weighted median	27	-0.0984224	0.047827849530322	0.0396048706925439	-0.192165	-0.00467979	0.906266040789948	0.825170738858908	0.995331145436461
GCST90032305	C7dFYI	GCST90199690_buildGRCh38.tsv	CAG-873 sp001701165	Inverse variance weighted	27	-0.0400089	0.0422319176807428	0.343454857502927	-0.122783	0.0427656869263089	0.960780915327615	0.884455187942794	1.04369331520895
GCST90032305	C7dFYI	GCST90199690_buildGRCh38.tsv	CAG-873 sp001701165	Simple mode	27	-0.136966	0.0905673477879967	0.142516078089905	-0.314478	0.0405461133051785	0.871999970974488	0.730170003807965	1.04137933003817
GCST90032305	C7dFYI	GCST90199690_buildGRCh38.tsv	CAG-873 sp001701165	Weighted mode	27	-0.136966	0.0803165905893702	0.100055310748149	-0.294386	0.0204546291958705	0.871999970974488	0.744988567830362	1.02066525878911
GCST90032359	C7dFYI	GCST90199690_buildGRCh38.tsv	Enterobacteriaceae	MR Egger	18	0.069010936980929	0.151871868183476	0.655643186481669	-0.228658	0.366679798620542	1.07144792748981	0.795600642322856	1.44293581509749
GCST90032359	C7dFYI	GCST90199690_buildGRCh38.tsv	Enterobacteriaceae	Weighted median	18	-0.0498439	0.0835205566798962	0.550650271051153	-0.213544	0.113856392764614	0.951377924594605	0.807716466839273	1.12059118832605
GCST90032359	C7dFYI	GCST90199690_buildGRCh38.tsv	Enterobacteriaceae	Inverse variance weighted	18	-0.0132598	0.0634976770195045	0.834586565912204	-0.137715	0.11119568376443	0.98682776019264	0.871346807138485	1.1176135842913
GCST90032359	C7dFYI	GCST90199690_buildGRCh38.tsv	Enterobacteriaceae	Simple mode	18	-0.108804	0.158117700215179	0.50066130852476	-0.418714	0.201107114496646	0.896906572447257	0.657892147709918	1.2227557396745
GCST90032359	C7dFYI	GCST90199690_buildGRCh38.tsv	Enterobacteriaceae	Weighted mode	18	-0.0956442	0.126632835455594	0.460413720335434	-0.343845	0.152556167273202	0.908787313963483	0.709039141239114	1.16480788433997
GCST90032362	C7dFYI	GCST90199690_buildGRCh38.tsv	Enterococcus B	MR Egger	31	-0.0818261	0.179012429494122	0.651006818234466	-0.43269	0.26903823854118	0.921432160381725	0.648761262025537	1.30870518306673
GCST90032362	C7dFYI	GCST90199690_buildGRCh38.tsv	Enterococcus B	Weighted median	31	-0.0370184	0.122970339561218	0.763387713460336	-0.27804	0.204003474521326	0.963658412526236	0.757266335964052	1.2263024142627
GCST90032362	C7dFYI	GCST90199690_buildGRCh38.tsv	Enterococcus B	Inverse variance weighted	31	0.0205038970096644	0.0916472016479743	0.822970214969229	-0.159125	0.200132412239694	1.02071554597379	0.852890066704013	1.22156449754285
GCST90032362	C7dFYI	GCST90199690_buildGRCh38.tsv	Enterococcus B	Simple mode	31	-0.168946	0.249033397004863	0.502713928781302	-0.657051	0.319159601227537	0.844554628952207	0.518377615407562	1.37597091402916
GCST90032362	C7dFYI	GCST90199690_buildGRCh38.tsv	Enterococcus B	Weighted mode	31	-0.168946	0.217710827319123	0.443817978694766	-0.595659	0.257767364643485	0.844554628952207	0.551199162637005	1.2940377446733
GCST90032372	C7dFYI	GCST90199690_buildGRCh38.tsv	Eubacterium F sp000434115	MR Egger	19	0.357817726368397	0.130725718303666	0.0140405623050376	0.101595318493213	0.614040134243582	1.43020490807759	1.10693542478027	1.84788202933812
GCST90032372	C7dFYI	GCST90199690_buildGRCh38.tsv	Eubacterium F sp000434115	Weighted median	19	-0.109012	0.0689343367031682	0.113789420435648	-0.244123	0.0260993884741938	0.896719736189751	0.783391105599657	1.02644296000361
GCST90032372	C7dFYI	GCST90199690_buildGRCh38.tsv	Eubacterium F sp000434115	Inverse variance weighted	19	-0.010849	0.0639503508090755	0.865288039262327	-0.136192	0.114493725324617	0.989209675485427	0.872675368360368	1.12130560521321
GCST90032372	C7dFYI	GCST90199690_buildGRCh38.tsv	Eubacterium F sp000434115	Simple mode	19	-0.131478	0.129496957280511	0.323419310812338	-0.385292	0.122336507148094	0.87679897735954	0.680252269268313	1.13013433608335
GCST90032372	C7dFYI	GCST90199690_buildGRCh38.tsv	Eubacterium F sp000434115	Weighted mode	19	-0.131478	0.142379062302583	0.367995417982947	-0.41054	0.147585432991355	0.87679897735954	0.663291649912037	1.15903230019658
GCST90032406	C7dFYI	GCST90199690_buildGRCh38.tsv	Fusobacterium A	MR Egger	24	-0.25103	0.246392087694163	0.319361136908391	-0.733958	0.231898659906422	0.777999161961887	0.480005208616502	1.26099193331251
GCST90032406	C7dFYI	GCST90199690_buildGRCh38.tsv	Fusobacterium A	Weighted median	24	-0.0133639	0.15569231467838	0.931597106111034	-0.318521	0.291792993507713	0.986724957764442	0.727223893339225	1.33882584331023
GCST90032406	C7dFYI	GCST90199690_buildGRCh38.tsv	Fusobacterium A	Inverse variance weighted	24	-0.0291885	0.116715565546855	0.802523434494527	-0.257951	0.199573970760916	0.971233333094173	0.772633054518494	1.22088251569961
GCST90032406	C7dFYI	GCST90199690_buildGRCh38.tsv	Fusobacterium A	Simple mode	24	-0.462972	0.309383297753582	0.148138003344335	-1.06936	0.143419542387442	0.629410431222172	0.343227088664979	1.15421394177301
GCST90032406	C7dFYI	GCST90199690_buildGRCh38.tsv	Fusobacterium A	Weighted mode	24	-0.173769	0.230153153882898	0.457902095857783	-0.624869	0.277331052932837	0.840490920510661	0.535331386252141	1.31960315722668
GCST90032407	C7dFYI	GCST90199690_buildGRCh38.tsv	GCA-900066135 sp900066135	MR Egger	19	-0.0372934	0.293186217444141	0.900274350105747	-0.611938	0.537351615050344	0.963393462048591	0.542298681021948	1.71146822811543
GCST90032407	C7dFYI	GCST90199690_buildGRCh38.tsv	GCA-900066135 sp900066135	Weighted median	19	0.0869705589082761	0.167562987213174	0.603738399154065	-0.241453	0.415394013846097	1.09086456300185	0.785485802417617	1.51496754129814
GCST90032407	C7dFYI	GCST90199690_buildGRCh38.tsv	GCA-900066135 sp900066135	Inverse variance weighted	19	-0.147272	0.118441180857809	0.213713342585072	-0.379417	0.084872658083804	0.863059144712158	0.684260373433536	1.08857843620785
GCST90032407	C7dFYI	GCST90199690_buildGRCh38.tsv	GCA-900066135 sp900066135	Simple mode	19	0.138701717237581	0.305630830399683	0.655381683093059	-0.460335	0.737738144820959	1.14878138720789	0.631072383697371	2.09120016924739
GCST90032407	C7dFYI	GCST90199690_buildGRCh38.tsv	GCA-900066135 sp900066135	Weighted mode	19	0.145337800077913	0.271843091918568	0.599442417765077	-0.387475	0.678150260238306	1.15643014648955	0.678768833979762	1.97022994687131
GCST90032422	C7dFYI	GCST90199690_buildGRCh38.tsv	Gramella	MR Egger	21	-0.493631	0.375524507510676	0.204321968381391	-1.22966	0.242396758238108	0.610405812579422	0.292392175452264	1.2742996814276
GCST90032422	C7dFYI	GCST90199690_buildGRCh38.tsv	Gramella	Weighted median	21	-0.198326	0.182673302203444	0.277618023790584	-0.556365	0.159713861496543	0.820102611298971	0.57328891015012	1.17317513238356
GCST90032422	C7dFYI	GCST90199690_buildGRCh38.tsv	Gramella	Inverse variance weighted	21	-0.0302216	0.150678553026968	0.84103465743277	-0.325552	0.265108335635808	0.970230479189475	0.722128923063617	1.30357219145107
GCST90032422	C7dFYI	GCST90199690_buildGRCh38.tsv	Gramella	Simple mode	21	-0.247925	0.301364936893446	0.420395044650768	-0.8386	0.342750549925347	0.780418686002198	0.432315340269761	1.40881728851295
GCST90032422	C7dFYI	GCST90199690_buildGRCh38.tsv	Gramella	Weighted mode	21	-0.266688	0.277073637566242	0.347284688426224	-0.809752	0.276376671982972	0.765912260946807	0.444968410366238	1.31834435389654
GCST90032431	C7dFYI	GCST90199690_buildGRCh38.tsv	Holdemania sp900120005	MR Egger	18	-0.166159	0.126895458042614	0.208884718507985	-0.414875	0.0825556753027113	0.846911206757812	0.660423145254072	1.08605913842713
GCST90032431	C7dFYI	GCST90199690_buildGRCh38.tsv	Holdemania sp900120005	Weighted median	18	-0.0147826	0.0635953056850712	0.816189639876912	-0.139429	0.10986416221682	0.985326089835901	0.869854401385086	1.11612644801863
GCST90032431	C7dFYI	GCST90199690_buildGRCh38.tsv	Holdemania sp900120005	Inverse variance weighted	18	-0.000419269	0.0473244239893668	0.992931271539595	-0.0931751	0.0923366024992681	0.999580819360873	0.911033928260608	1.09673392333676
GCST90032431	C7dFYI	GCST90199690_buildGRCh38.tsv	Holdemania sp900120005	Simple mode	18	-0.0369204	0.121410369299241	0.764745318073412	-0.274885	0.201043886652918	0.963752811196354	0.759659660600557	1.22267842990976
GCST90032431	C7dFYI	GCST90199690_buildGRCh38.tsv	Holdemania sp900120005	Weighted mode	18	-0.058958	0.117244882539669	0.621513273410287	-0.288758	0.170841933502766	0.942746329474773	0.74919348375605	1.18630321940648
GCST90032500	C7dFYI	GCST90199690_buildGRCh38.tsv	Parabacteroides sp000436495	MR Egger	17	-0.0853203	0.072729767372811	0.259043106274027	-0.227871	0.0572300923650108	0.918218176390849	0.796227288375048	1.05889942704074
GCST90032500	C7dFYI	GCST90199690_buildGRCh38.tsv	Parabacteroides sp000436495	Weighted median	17	-0.0773103	0.0516373097749102	0.134346915970112	-0.178519	0.0238988765838227	0.925602640303376	0.836507847093935	1.02418674339151
GCST90032500	C7dFYI	GCST90199690_buildGRCh38.tsv	Parabacteroides sp000436495	Inverse variance weighted	17	-0.0577416	0.0379842868402003	0.128474639104322	-0.132191	0.0167075939366347	0.943893810283797	0.876173795988307	1.01684794634506
GCST90032500	C7dFYI	GCST90199690_buildGRCh38.tsv	Parabacteroides sp000436495	Simple mode	17	0.0414337929946845	0.100407567810138	0.685335249080738	-0.155365	0.238232625902556	1.04230415173051	0.856102608815064	1.26900436177661
GCST90032500	C7dFYI	GCST90199690_buildGRCh38.tsv	Parabacteroides sp000436495	Weighted mode	17	0.027876482302914	0.0955627972463299	0.77425765234624	-0.159427	0.21517956490572	1.02826866719939	0.852632548073024	1.24008455264067
GCST90032504	C7dFYI	GCST90199690_buildGRCh38.tsv	Paramuribaculum sp001689565	MR Egger	14	0.077359579281937	0.163203903454532	0.64400387538377	-0.24252	0.39723923005282	1.0804305069785	0.784647998367042	1.48771179285386
GCST90032504	C7dFYI	GCST90199690_buildGRCh38.tsv	Paramuribaculum sp001689565	Weighted median	14	0.0190332997966739	0.10937953697043	0.861856406466016	-0.195351	0.233417192258717	1.01921558772416	0.822546228823633	1.26290824498162
GCST90032504	C7dFYI	GCST90199690_buildGRCh38.tsv	Paramuribaculum sp001689565	Inverse variance weighted	14	-0.00892252	0.0791082903079772	0.910198118226986	-0.163975	0.146129731867514	0.991117170394629	0.848763439187989	1.15734632301179
GCST90032504	C7dFYI	GCST90199690_buildGRCh38.tsv	Paramuribaculum sp001689565	Simple mode	14	-0.0408438	0.149614595783743	0.789146934319146	-0.334088	0.252400828956147	0.959979087338439	0.715990495524926	1.28711
GCST90032504	C7dFYI	GCST90199690_buildGRCh38.tsv	Paramuribaculum sp001689565	Weighted mode	14	-0.00365983	0.128402618707481	0.977694079284372	-0.255329	0.248009302485857	0.996346858834962	0.774661621148161	1.28147185301236
GCST90032525	C7dFYI	GCST90199690_buildGRCh38.tsv	Propionibacterium freudenreichii	MR Egger	19	-0.110286	0.142526272132331	0.449682019595964	-0.389637	0.169065990908282	0.895578408944207	0.677302693567056	1.18419828266581
GCST90032525	C7dFYI	GCST90199690_buildGRCh38.tsv	Propionibacterium freudenreichii	Weighted median	19	-0.0241996	0.080939853651702	0.764953578060178	-0.182842	0.13444253244665	0.97609088140476	0.832899998478142	1.14389892004127
GCST90032525	C7dFYI	GCST90199690_buildGRCh38.tsv	Propionibacterium freudenreichii	Inverse variance weighted	19	-0.0253614	0.0568547441723467	0.655543767787882	-0.136797	0.086073873432369	0.974957474195322	0.8721474950098	1.08988683901298
GCST90032525	C7dFYI	GCST90199690_buildGRCh38.tsv	Propionibacterium freudenreichii	Simple mode	19	-0.0414927	0.135925297382981	0.763668936626945	-0.307906	0.22492084562167	0.959356302882144	0.734984168013032	1.25222359328885
GCST90032525	C7dFYI	GCST90199690_buildGRCh38.tsv	Propionibacterium freudenreichii	Weighted mode	19	-0.0816988	0.152897422590853	0.599646566053481	-0.381378	0.217980158102699	0.921549496657944	0.682919875794387	1.24356239273698
GCST90032611	C7dFYI	GCST90199690_buildGRCh38.tsv	UBA2658 sp002841545	MR Egger	10	-0.188521	0.585686092545798	0.755792927623753	-1.33647	0.959423777904338	0.828183141651441	0.262772745767405	2.61019198970798
GCST90032611	C7dFYI	GCST90199690_buildGRCh38.tsv	UBA2658 sp002841545	Weighted median	10	-0.120439	0.280053633927798	0.667155524104862	-0.669344	0.428466614970242	0.886531600688698	0.512044558183727	1.53490212220488
GCST90032611	C7dFYI	GCST90199690_buildGRCh38.tsv	UBA2658 sp002841545	Inverse variance weighted	10	-0.0844716	0.222946758272463	0.704771976713094	-0.521447	0.352504077392664	0.918997783195547	0.593660771185329	1.4226254563394
GCST90032611	C7dFYI	GCST90199690_buildGRCh38.tsv	UBA2658 sp002841545	Simple mode	10	-0.615077	0.452303113308158	0.206956041876073	-1.50159	0.271436939526494	0.540599179684611	0.222775383360877	1.31184814348297
GCST90032611	C7dFYI	GCST90199690_buildGRCh38.tsv	UBA2658 sp002841545	Weighted mode	10	-0.556466	0.442421710681431	0.240127056107696	-1.42361	0.310680099966436	0.573231028189562	0.240842278473049	1.36435269489461
GCST90032227	OZ1Z4W	GCST90199706_buildGRCh38.tsv	Bifidobacterium longum	MR Egger	12	0.340155585109867	0.140593147634203	0.0360966325075461	0.0645930157468284	0.615718154472905	1.4051661964943	1.06672479583372	1.85098541580919
GCST90032227	OZ1Z4W	GCST90199706_buildGRCh38.tsv	Bifidobacterium longum	Weighted median	12	0.123839716726962	0.0831752095834396	0.136513237546797	-0.0391837	0.286863127510504	1.13183444233062	0.961574057482613	1.33224185373681
GCST90032227	OZ1Z4W	GCST90199706_buildGRCh38.tsv	Bifidobacterium longum	Inverse variance weighted	12	0.0894576508970907	0.0663304130755006	0.177443893044173	-0.04055	0.219465260525072	1.09358102015654	0.960261189882677	1.24541058229451
GCST90032227	OZ1Z4W	GCST90199706_buildGRCh38.tsv	Bifidobacterium longum	Simple mode	12	-0.190643	0.153784510026097	0.24088991542166	-0.492061	0.110774212788789	0.826427217365566	0.611365030761547	1.11714264185479
GCST90032227	OZ1Z4W	GCST90199706_buildGRCh38.tsv	Bifidobacterium longum	Weighted mode	12	0.156281657351617	0.116775433873307	0.207801395563356	-0.0725982	0.385161507743298	1.16915545794908	0.929974425160796	1.46985169470201
GCST90032229	OZ1Z4W	GCST90199706_buildGRCh38.tsv	Bifidobacterium ruminantium	MR Egger	18	0.321200423772715	0.269915301986756	0.251403202427809	-0.207834	0.850234415666756	1.37878189387191	0.812342225104448	2.3401953660904
GCST90032229	OZ1Z4W	GCST90199706_buildGRCh38.tsv	Bifidobacterium ruminantium	Weighted median	18	0.0740204184602521	0.0946810792793966	0.434339876917802	-0.111554	0.259595333847869	1.07682879245765	0.894442645699139	1.29640536913289
GCST90032229	OZ1Z4W	GCST90199706_buildGRCh38.tsv	Bifidobacterium ruminantium	Inverse variance weighted	18	0.0724380572277859	0.0966228063120508	0.45343578576037	-0.116943	0.261818757599406	1.07512620772975	0.889636218436694	1.29929103446185
GCST90032229	OZ1Z4W	GCST90199706_buildGRCh38.tsv	Bifidobacterium ruminantium	Simple mode	18	-0.134779	0.151616422369295	0.386438801396448	-0.431947	0.162389551762554	0.873909342274594	0.649243900009498	1.17631838898084
GCST90032229	OZ1Z4W	GCST90199706_buildGRCh38.tsv	Bifidobacterium ruminantium	Weighted mode	18	0.103698572148573	0.0981240371084352	0.305385209482036	-0.0886245	0.296021684881106	1.10926604083791	0.915189125450131	1.34449931182366
GCST90032240	OZ1Z4W	GCST90199706_buildGRCh38.tsv	Borreliales	MR Egger	14	-0.143901	0.36302955370729	0.698777129010554	-0.855438	0.567637398893419	0.865973885338315	0.42509676584225	1.76409427298777
GCST90032240	OZ1Z4W	GCST90199706_buildGRCh38.tsv	Borreliales	Weighted median	14	-0.127338	0.265979473375502	0.632114820857144	-0.648658	0.393981470646755	0.880435773280962	0.522746798525801	1.48287307174122
GCST90032240	OZ1Z4W	GCST90199706_buildGRCh38.tsv	Borreliales	Inverse variance weighted	14	-0.117279	0.193382262323087	0.54420801736404	-0.496308	0.261750243132557	0.889337041500029	0.608773972688698	1.29920201727887
GCST90032240	OZ1Z4W	GCST90199706_buildGRCh38.tsv	Borreliales	Simple mode	14	-0.244909	0.421391482227733	0.571051961640809	-1.07084	0.581018697032045	0.78277607433876	0.34272191184215	1.78785878983837
GCST90032240	OZ1Z4W	GCST90199706_buildGRCh38.tsv	Borreliales	Weighted mode	14	-0.141414	0.312380150882085	0.658229158393011	-0.753679	0.470851396176336	0.868130092367584	0.470632005374228	1.60135700221849
GCST90032250	OZ1Z4W	GCST90199706_buildGRCh38.tsv	CAG-1000	MR Egger	20	0.0357783570947705	0.101033167588846	0.72736	-0.162247	0.233803365568909	1.03642610453866	0.850231467911039	1.26339604061982
GCST90032250	OZ1Z4W	GCST90199706_buildGRCh38.tsv	CAG-1000	Weighted median	20	-0.0182608	0.0664579067596148	0.783491429230102	-0.148518	0.1119967268572	0.981904947232395	0.861984260608092	1.11850919959872
GCST90032250	OZ1Z4W	GCST90199706_buildGRCh38.tsv	CAG-1000	Inverse variance weighted	20	-0.00861615	0.0481271494177608	0.857915067654463	-0.102945	0.0857130658114768	0.991420865569305	0.902176267130709	1.08949367046893
GCST90032250	OZ1Z4W	GCST90199706_buildGRCh38.tsv	CAG-1000	Simple mode	20	-0.0888802	0.115587878084899	0.451382172302118	-0.315432	0.137672080247418	0.914955214506551	0.729473380428056	1.1475991681307
GCST90032250	OZ1Z4W	GCST90199706_buildGRCh38.tsv	CAG-1000	Weighted mode	20	-0.0537255	0.107355906417581	0.622510265171754	-0.264143	0.156692039339916	0.947692177022246	0.767863639896364	1.16963535675472
GCST90032256	OZ1Z4W	GCST90199706_buildGRCh38.tsv	CAG-170 sp003516765	MR Egger	20	0.14846219387017	0.212412701744216	0.493526997461875	-0.267867	0.564791089288834	1.16004893998455	0.765009748921555	1.75908025362599
GCST90032256	OZ1Z4W	GCST90199706_buildGRCh38.tsv	CAG-170 sp003516765	Weighted median	20	-0.0329492	0.0851061501479019	0.698641858219879	-0.199757	0.133858828263852	0.967587686613843	0.818929499266543	1.14323141628826
GCST90032256	OZ1Z4W	GCST90199706_buildGRCh38.tsv	CAG-170 sp003516765	Inverse variance weighted	20	-0.00456998	0.0659554633123721	0.944759663402822	-0.133843	0.124702726787772	0.995440445171105	0.874727657716158	1.13281164845023
GCST90032256	OZ1Z4W	GCST90199706_buildGRCh38.tsv	CAG-170 sp003516765	Simple mode	20	-0.114207	0.157929979208896	0.478397280704174	-0.42375	0.195335934221335	0.892073433688171	0.654587780458574	1.21571931962235
GCST90032256	OZ1Z4W	GCST90199706_buildGRCh38.tsv	CAG-170 sp003516765	Weighted mode	20	-0.0933367	0.151082631598421	0.544050915350993	-0.389459	0.202785234222362	0.910886731490762	0.677423477028147	1.22481
GCST90032261	OZ1Z4W	GCST90199706_buildGRCh38.tsv	CAG-177	MR Egger	12	-0.100325	0.0864424934416116	0.272761254269086	-0.269752	0.069102089195095	0.904543214601881	0.76356846552472	1.07154559679209
GCST90032261	OZ1Z4W	GCST90199706_buildGRCh38.tsv	CAG-177	Weighted median	12	0.0351997542868355	0.0612202476110038	0.565312155207446	-0.0847919	0.155191439604403	1.0358265989389	0.918703418189548	1.16788151848146
GCST90032261	OZ1Z4W	GCST90199706_buildGRCh38.tsv	CAG-177	Inverse variance weighted	12	0.0395750958235984	0.0434993604869852	0.362935541216099	-0.0456837	0.124833842378089	1.04036862329012	0.955344136811261	1.13296018745591
GCST90032261	OZ1Z4W	GCST90199706_buildGRCh38.tsv	CAG-177	Simple mode	12	0.12711160812879	0.102813251241352	0.242082424027143	-0.0744024	0.328625580561841	1.13554374662209	0.928298104665823	1.38905766801789
GCST90032261	OZ1Z4W	GCST90199706_buildGRCh38.tsv	CAG-177	Weighted mode	12	0.0212042102712336	0.0785269602628807	0.79214006758576	-0.132709	0.17511705238648	1.02143061696455	0.87572021192338	1.19139
GCST90032305	OZ1Z4W	GCST90199706_buildGRCh38.tsv	CAG-873 sp001701165	MR Egger	27	-0.0743942	0.0955356386491408	0.443461619163888	-0.261644	0.112855678049128	0.928305708016412	0.769784998804912	1.11947035714351
GCST90032305	OZ1Z4W	GCST90199706_buildGRCh38.tsv	CAG-873 sp001701165	Weighted median	27	0.0263400032501422	0.0555773718579708	0.635547010023739	-0.0825916	0.135271652091765	1.02668996706204	0.92072705341473	1.14484774239718
GCST90032305	OZ1Z4W	GCST90199706_buildGRCh38.tsv	CAG-873 sp001701165	Inverse variance weighted	27	-0.00563664	0.0421859351076879	0.893707613510916	-0.0883211	0.0770477906322765	0.994379213883096	0.915466896006571	1.08009369351971
GCST90032305	OZ1Z4W	GCST90199706_buildGRCh38.tsv	CAG-873 sp001701165	Simple mode	27	0.118808588521825	0.114027485974691	0.307036488508728	-0.104685	0.34230246103222	1.12615433879017	0.900607913720531	1.40818615454614
GCST90032305	OZ1Z4W	GCST90199706_buildGRCh38.tsv	CAG-873 sp001701165	Weighted mode	27	0.103436228323718	0.102058558268255	0.320161262328343	-0.0965985	0.303471002529498	1.10897506991085	0.907920421372299	1.35455231178183
GCST90032359	OZ1Z4W	GCST90199706_buildGRCh38.tsv	Enterobacteriaceae	MR Egger	18	-0.00339224	0.164152673342538	0.983768297120016	-0.325131	0.318347002038205	0.996613509424793	0.7224323638222	1.37485325534565
GCST90032359	OZ1Z4W	GCST90199706_buildGRCh38.tsv	Enterobacteriaceae	Weighted median	18	0.012685454260121	0.0997446746873043	0.898798517463071	-0.182814	0.208185016647237	1.0127662559422	0.832922974958711	1.23144098555576
GCST90032359	OZ1Z4W	GCST90199706_buildGRCh38.tsv	Enterobacteriaceae	Inverse variance weighted	18	0.0364202203296772	0.0698226700799844	0.601941725848713	-0.100432	0.173272653686447	1.03709156189432	0.904446420019789	1.18919029800446
GCST90032359	OZ1Z4W	GCST90199706_buildGRCh38.tsv	Enterobacteriaceae	Simple mode	18	0.251852242789717	0.190202454991138	0.202989403115807	-0.120945	0.624649054572348	1.28640594748752	0.886083074708805	1.86759042009138
GCST90032359	OZ1Z4W	GCST90199706_buildGRCh38.tsv	Enterobacteriaceae	Weighted mode	18	-0.132674	0.160480452921892	0.419843420016908	-0.447216	0.181867752067982	0.87575059660105	0.639406022518139	1.19945555787338
GCST90032362	OZ1Z4W	GCST90199706_buildGRCh38.tsv	Enterococcus B	MR Egger	31	-0.0865397	0.250312836348742	0.732044007161654	-0.577153	0.404073457424786	0.917099137558181	0.561494746485348	1.49791397582009
GCST90032362	OZ1Z4W	GCST90199706_buildGRCh38.tsv	Enterococcus B	Weighted median	31	-0.174044	0.16005678269408	0.276863893550641	-0.487756	0.139666933506938	0.840259622432956	0.614002883461989	1.14989074499173
GCST90032362	OZ1Z4W	GCST90199706_buildGRCh38.tsv	Enterococcus B	Inverse variance weighted	31	0.0497232961305481	0.126934692256069	0.69526255817146	-0.199069	0.298515292952444	1.0509802458374	0.819493591622665	1.34785614973917
GCST90032362	OZ1Z4W	GCST90199706_buildGRCh38.tsv	Enterococcus B	Simple mode	31	-0.254405	0.343019132746921	0.464058122655928	-0.926722	0.417912661240069	0.775377835353807	0.395849045304701	1.51878801954714
GCST90032362	OZ1Z4W	GCST90199706_buildGRCh38.tsv	Enterococcus B	Weighted mode	31	-0.21254	0.296964036410444	0.47970388790263	-0.79459	0.369509104824658	0.808527645856895	0.451766458277591	1.44702410313342
GCST90032372	OZ1Z4W	GCST90199706_buildGRCh38.tsv	Eubacterium F sp000434115	MR Egger	19	-0.158887	0.132295768200123	0.246217227458468	-0.418187	0.100412211170531	0.853092331148135	0.658238994436216	1.10562657578057
GCST90032372	OZ1Z4W	GCST90199706_buildGRCh38.tsv	Eubacterium F sp000434115	Weighted median	19	0.00272749076732535	0.0724097781602452	0.969952838958655	-0.139196	0.144650655961406	1.0027312137543	0.870057763746405	1.15563578526982
GCST90032372	OZ1Z4W	GCST90199706_buildGRCh38.tsv	Eubacterium F sp000434115	Inverse variance weighted	19	0.013495918555116	0.0533584161733078	0.800322677827144	-0.0910866	0.118078414254799	1.01358739954066	0.912938667854627	1.12533235000534
GCST90032372	OZ1Z4W	GCST90199706_buildGRCh38.tsv	Eubacterium F sp000434115	Simple mode	19	-0.00493523	0.127674984562483	0.96959126047522	-0.255178	0.245307743195702	0.995076931674355	0.774778423019268	1.27801455297604
GCST90032372	OZ1Z4W	GCST90199706_buildGRCh38.tsv	Eubacterium F sp000434115	Weighted mode	19	-0.00757431	0.118388392633871	0.949692526199084	-0.239616	0.224466941300231	0.992454304524407	0.78693033213033	1.25165533256621
GCST90032406	OZ1Z4W	GCST90199706_buildGRCh38.tsv	Fusobacterium A	MR Egger	24	-0.0987872	0.261710811446996	0.709443419067948	-0.61174	0.414165948175571	0.905935432295702	0.542406025912676	1.51310820359679
GCST90032406	OZ1Z4W	GCST90199706_buildGRCh38.tsv	Fusobacterium A	Weighted median	24	0.0974250187127217	0.156276133200141	0.533011283678005	-0.208876	0.403726239784997	1.10232878443324	0.811495690676973	1.49739396394867
GCST90032406	OZ1Z4W	GCST90199706_buildGRCh38.tsv	Fusobacterium A	Inverse variance weighted	24	0.0592434540312231	0.122631873758639	0.629024758279787	-0.181115	0.299601926598155	1.06103352218729	0.83433938868196	1.34932157162523
GCST90032406	OZ1Z4W	GCST90199706_buildGRCh38.tsv	Fusobacterium A	Simple mode	24	0.0738749576292062	0.265280617063834	0.783133391218403	-0.446075	0.593824967074321	1.07667216743828	0.640135726909999	1.81090182504253
GCST90032406	OZ1Z4W	GCST90199706_buildGRCh38.tsv	Fusobacterium A	Weighted mode	24	0.133259962890635	0.208190137920962	0.528441044700916	-0.274793	0.54131263321572	1.14254697954266	0.759729593199725	1.71826082878264
GCST90032407	OZ1Z4W	GCST90199706_buildGRCh38.tsv	GCA-900066135 sp900066135	MR Egger	19	0.416800629191473	0.335154051599881	0.230520329195221	-0.240101	1.07370257032724	1.51710001732462	0.786548170305394	2.92619390580073
GCST90032407	OZ1Z4W	GCST90199706_buildGRCh38.tsv	GCA-900066135 sp900066135	Weighted median	19	-0.0790912	0.187660124649234	0.67341951041909	-0.446905	0.288722684366328	0.923955692854648	0.639604665108257	1.33472153805198
GCST90032407	OZ1Z4W	GCST90199706_buildGRCh38.tsv	GCA-900066135 sp900066135	Inverse variance weighted	19	-0.0029107	0.137887455776149	0.983158518771581	-0.27317	0.267348714734545	0.997093533389425	0.760963327694346	1.30649596129598
GCST90032407	OZ1Z4W	GCST90199706_buildGRCh38.tsv	GCA-900066135 sp900066135	Simple mode	19	0.0258212242634743	0.331016211087594	0.938683947535857	-0.622971	0.674612997995158	1.0261574800148	0.536348818138249	1.96327303832875
GCST90032407	OZ1Z4W	GCST90199706_buildGRCh38.tsv	GCA-900066135 sp900066135	Weighted mode	19	-0.0105668	0.340728669513063	0.975601017183092	-0.678395	0.657261414095491	0.98948885412639	0.507430780538723	1.92950098809712
GCST90032422	OZ1Z4W	GCST90199706_buildGRCh38.tsv	Gramella	MR Egger	21	-0.156813	0.381583501109839	0.685704226729493	-0.904717	0.591090422766414	0.854863698759711	0.40465642648231	1.80595659831707
GCST90032422	OZ1Z4W	GCST90199706_buildGRCh38.tsv	Gramella	Weighted median	21	-0.233293	0.195651903455496	0.233109281069082	-0.616771	0.150184817658282	0.791921575333253	0.539684459816046	1.16204899005627
GCST90032422	OZ1Z4W	GCST90199706_buildGRCh38.tsv	Gramella	Inverse variance weighted	21	-0.178897	0.150332998665274	0.234045330014814	-0.473549	0.115756002758601	0.836192294815692	0.622787847430277	1.12272189766422
GCST90032422	OZ1Z4W	GCST90199706_buildGRCh38.tsv	Gramella	Simple mode	21	-0.370634	0.348121356224077	0.299711232411352	-1.05295	0.311683732601233	0.69029645716497	0.348906261761789	1.36572269115606
GCST90032422	OZ1Z4W	GCST90199706_buildGRCh38.tsv	Gramella	Weighted mode	21	-0.301611	0.332090399683447	0.374576074008907	-0.952509	0.349285818199345	0.739625453246088	0.385772080645271	1.41805443819172
GCST90032431	OZ1Z4W	GCST90199706_buildGRCh38.tsv	Holdemania sp900120005	MR Egger	18	-0.17839	0.161157818523042	0.284691404426272	-0.494259	0.137479736561286	0.836616424484977	0.610022820383951	1.14737845590349
GCST90032431	OZ1Z4W	GCST90199706_buildGRCh38.tsv	Holdemania sp900120005	Weighted median	18	-0.124155	0.080402576102226	0.122546955012201	-0.281744	0.0334337370055199	0.883242651909952	0.754466530714199	1.0339989255911
GCST90032431	OZ1Z4W	GCST90199706_buildGRCh38.tsv	Holdemania sp900120005	Inverse variance weighted	18	-0.0432396	0.0594701666266453	0.467176209994687	-0.159801	0.0733218860135039	0.957681863134065	0.852313239979004	1.07607685526336
GCST90032431	OZ1Z4W	GCST90199706_buildGRCh38.tsv	Holdemania sp900120005	Simple mode	18	-0.168851	0.140679350527722	0.246498735741571	-0.444583	0.106880116094919	0.844634397493939	0.641091595243822	1.11280083957211
GCST90032431	OZ1Z4W	GCST90199706_buildGRCh38.tsv	Holdemania sp900120005	Weighted mode	18	-0.15157	0.126071848571456	0.245744722005353	-0.398671	0.0955304701178302	0.85935742170281	0.671211375289846	1.10024234603712
GCST90032500	OZ1Z4W	GCST90199706_buildGRCh38.tsv	Parabacteroides sp000436495	MR Egger	17	-0.025762	0.0808642811462517	0.754435548369489	-0.184256	0.132732000890636	0.974567018551004	0.831722871153607	1.14194391736522
GCST90032500	OZ1Z4W	GCST90199706_buildGRCh38.tsv	Parabacteroides sp000436495	Weighted median	17	0.00438210583649377	0.0575755961333031	0.939331208317406	-0.108466	0.117230274257768	1.00439172130247	0.897209343266319	1.12437831526405
GCST90032500	OZ1Z4W	GCST90199706_buildGRCh38.tsv	Parabacteroides sp000436495	Inverse variance weighted	17	-0.0183728	0.0433659850481105	0.671806846911189	-0.10337	0.0666244846188971	0.981794905730655	0.9017930888346	1.06889401665781
GCST90032500	OZ1Z4W	GCST90199706_buildGRCh38.tsv	Parabacteroides sp000436495	Simple mode	17	0.00565719267866216	0.105365548408616	0.957845950314456	-0.200859	0.21217366755955	1.00567322481119	0.818027534488325	1.2363625825074
GCST90032500	OZ1Z4W	GCST90199706_buildGRCh38.tsv	Parabacteroides sp000436495	Weighted mode	17	0.002815139859489	0.108284842928986	0.979580789936073	-0.209423	0.215053432000301	1.00281910608666	0.811051964531493	1.23992814703724
GCST90032504	OZ1Z4W	GCST90199706_buildGRCh38.tsv	Paramuribaculum sp001689565	MR Egger	14	-0.141701	0.255626608056738	0.589535312470603	-0.642729	0.359326863153043	0.867880463525114	0.525855173120427	1.43236491237497
GCST90032504	OZ1Z4W	GCST90199706_buildGRCh38.tsv	Paramuribaculum sp001689565	Weighted median	14	0.00122920250891342	0.136524931634929	0.992816341734881	-0.26636	0.268818068513374	1.00122995828795	0.766163516891807	1.30841707712749
GCST90032504	OZ1Z4W	GCST90199706_buildGRCh38.tsv	Paramuribaculum sp001689565	Inverse variance weighted	14	-0.0126675	0.120392965536544	0.916203173479168	-0.248638	0.223302757812363	0.987412439855144	0.779862492044153	1.25019902396522
GCST90032504	OZ1Z4W	GCST90199706_buildGRCh38.tsv	Paramuribaculum sp001689565	Simple mode	14	-0.0363215	0.185525403894221	0.847812276676353	-0.399951	0.327308318063292	0.964330236964967	0.670352714743688	1.38722911904739
GCST90032504	OZ1Z4W	GCST90199706_buildGRCh38.tsv	Paramuribaculum sp001689565	Weighted mode	14	-0.0258091	0.150385035203607	0.866378845736162	-0.320564	0.268945565151845	0.974521104183038	0.725739769342082	1.30858390654141
GCST90032525	OZ1Z4W	GCST90199706_buildGRCh38.tsv	Propionibacterium freudenreichii	MR Egger	19	-0.147673	0.170729103676176	0.399105947281848	-0.482302	0.186956345005994	0.862713436398576	0.617360750357193	1.20557465454682
GCST90032525	OZ1Z4W	GCST90199706_buildGRCh38.tsv	Propionibacterium freudenreichii	Weighted median	19	-0.0550291	0.0954538444951629	0.564277679338551	-0.242119	0.132060451702024	0.946457621244931	0.784963060716503	1.14117730329241
GCST90032525	OZ1Z4W	GCST90199706_buildGRCh38.tsv	Propionibacterium freudenreichii	Inverse variance weighted	19	-0.0981663	0.0681640166575439	0.14982537018818	-0.231768	0.0354351615429874	0.906498130510146	0.793130279659475	1.03607046873963
GCST90032525	OZ1Z4W	GCST90199706_buildGRCh38.tsv	Propionibacterium freudenreichii	Simple mode	19	0.0692487297683793	0.155526989580112	0.661445900490673	-0.235584	0.374081629345399	1.07170274037423	0.790109156873405	1.4536558065858
GCST90032525	OZ1Z4W	GCST90199706_buildGRCh38.tsv	Propionibacterium freudenreichii	Weighted mode	19	0.0563406324426388	0.142325464661643	0.696862834652291	-0.222617	0.335298543179458	1.05795799718269	0.800421129220777	1.3983577930938
GCST90032611	OZ1Z4W	GCST90199706_buildGRCh38.tsv	UBA2658 sp002841545	MR Egger	10	0.250932618307219	0.608100114783164	0.690700182796133	-0.940944	1.44280884328222	1.28522348087974	0.39025941018002	4.23256775549036
GCST90032611	OZ1Z4W	GCST90199706_buildGRCh38.tsv	UBA2658 sp002841545	Weighted median	10	-0.0507119	0.320406620462914	0.874241252801643	-0.678709	0.577285084201774	0.950552492952736	0.507271524222249	1.78119606308276
GCST90032611	OZ1Z4W	GCST90199706_buildGRCh38.tsv	UBA2658 sp002841545	Inverse variance weighted	10	0.10320531440264	0.244438772411925	0.672869293776872	-0.375895	0.582305308330013	1.10871902169277	0.686674650134504	1.79016054957407
GCST90032611	OZ1Z4W	GCST90199706_buildGRCh38.tsv	UBA2658 sp002841545	Simple mode	10	-0.115962	0.49680302410417	0.8206609087654	-1.0897	0.857772194155346	0.890509299685738	0.336318833294675	2.3579018904718
GCST90032611	OZ1Z4W	GCST90199706_buildGRCh38.tsv	UBA2658 sp002841545	Weighted mode	10	-0.0748788	0.452115545096082	0.872117562373828	-0.961025	0.811267630799817	0.927855900776672	0.382500504800395	2.25075931090693
GCST90032227	EQnf58	GCST90199752_buildGRCh38.tsv	Bifidobacterium longum	MR Egger	12	-0.0391916	0.114634420215162	0.73951462569538	-0.263875	0.18549185484361	0.961566446921837	0.768069486741108	1.20381039451127
GCST90032227	EQnf58	GCST90199752_buildGRCh38.tsv	Bifidobacterium longum	Weighted median	12	0.0238181224966095	0.0702224743528831	0.734473452161456	-0.113818	0.161454172228261	1.0241040394653	0.892420426545785	1.17521859927456
GCST90032227	EQnf58	GCST90199752_buildGRCh38.tsv	Bifidobacterium longum	Inverse variance weighted	12	-0.0388777	0.0489216321294223	0.426791796704884	-0.134764	0.0570086944306193	0.961868334081166	0.873922042510803	1.05866501484501
GCST90032227	EQnf58	GCST90199752_buildGRCh38.tsv	Bifidobacterium longum	Simple mode	12	0.0450647137056323	0.105481315407226	0.677455039091002	-0.161679	0.251808091903794	1.04609555443808	0.850714525407765	1.28634915277906
GCST90032227	EQnf58	GCST90199752_buildGRCh38.tsv	Bifidobacterium longum	Weighted mode	12	0.0525730558942031	0.0883318489492964	0.563768904230286	-0.120557	0.225703479834824	1.05397955868511	0.886426233345394	1.25320400991924
GCST90032229	EQnf58	GCST90199752_buildGRCh38.tsv	Bifidobacterium ruminantium	MR Egger	18	-0.144092	0.177671350201999	0.429262992638755	-0.492328	0.204143693820033	0.865807957949283	0.611201859369813	1.22647437758324
GCST90032229	EQnf58	GCST90199752_buildGRCh38.tsv	Bifidobacterium ruminantium	Weighted median	18	0.00203810614153095	0.07411738078745	0.978062250871974	-0.143232	0.147308172484933	1.00204018449158	0.866553039762976	1.15871099085933
GCST90032229	EQnf58	GCST90199752_buildGRCh38.tsv	Bifidobacterium ruminantium	Inverse variance weighted	18	-0.0407262	0.0620587435775746	0.511661576698665	-0.162361	0.0809089223660594	0.960091952698818	0.850133951037307	1.08427213912855
GCST90032229	EQnf58	GCST90199752_buildGRCh38.tsv	Bifidobacterium ruminantium	Simple mode	18	-0.0333247	0.142701361421284	0.818140663367315	-0.313019	0.246369970341044	0.967224452708293	0.731235751005483	1.27937281599056
GCST90032229	EQnf58	GCST90199752_buildGRCh38.tsv	Bifidobacterium ruminantium	Weighted mode	18	0.0663025377395432	0.0908930491758922	0.475653827281342	-0.111848	0.244452914124292	1.06854994495416	0.894180306836288	1.27692253579298
GCST90032240	EQnf58	GCST90199752_buildGRCh38.tsv	Borreliales	MR Egger	14	-0.18274	0.286672517535608	0.535804487604386	-0.744618	0.3791384588475	0.832984973892597	0.474915773369703	1.46102531362062
GCST90032240	EQnf58	GCST90199752_buildGRCh38.tsv	Borreliales	Weighted median	14	-0.266394	0.213228880455164	0.211542940328501	-0.684323	0.15153451738542	0.766137142311397	0.504431768562598	1.16361846618357
GCST90032240	EQnf58	GCST90199752_buildGRCh38.tsv	Borreliales	Inverse variance weighted	14	-0.184597	0.153543279937518	0.229268642876802	-0.485541	0.116348197484249	0.831439593017441	0.615363911678053	1.1233869645555
GCST90032240	EQnf58	GCST90199752_buildGRCh38.tsv	Borreliales	Simple mode	14	-0.475235	0.350342812148367	0.198035463783487	-1.16191	0.211436785796147	0.621738852298997	0.312888920557931	1.23545186505415
GCST90032240	EQnf58	GCST90199752_buildGRCh38.tsv	Borreliales	Weighted mode	14	-0.308241	0.251005740056254	0.241209030328859	-0.800212	0.183730482293227	0.734738395057849	0.449233708060506	1.20169190220132
GCST90032250	EQnf58	GCST90199752_buildGRCh38.tsv	CAG-1000	MR Egger	20	0.0430909208923888	0.080954215758246	0.601036268604489	-0.115579	0.201761183778551	1.04403281493065	0.890849887626749	1.22355576825163
GCST90032250	EQnf58	GCST90199752_buildGRCh38.tsv	CAG-1000	Weighted median	20	0.0460940680237169	0.0525049723335387	0.37999847698228	-0.0568157	0.149003813797453	1.04717291181028	0.94476819511784	1.16067741578922
GCST90032250	EQnf58	GCST90199752_buildGRCh38.tsv	CAG-1000	Inverse variance weighted	20	0.0706224433971779	0.0385783851459019	0.0671569715931356	-0.00499119	0.146236078283146	1.07317596469719	0.995021243809861	1.15746940918965
GCST90032250	EQnf58	GCST90199752_buildGRCh38.tsv	CAG-1000	Simple mode	20	0.0584068936234006	0.0923039039107544	0.534427737253367	-0.122509	0.239322545288479	1.06014627472105	0.884698156686225	1.27038822824579
GCST90032250	EQnf58	GCST90199752_buildGRCh38.tsv	CAG-1000	Weighted mode	20	0.0477628589189013	0.0837919639260362	0.575345030765892	-0.116469	0.211995108213932	1.0489218833592	0.89005734088014	1.23614183812229
GCST90032256	EQnf58	GCST90199752_buildGRCh38.tsv	CAG-170 sp003516765	MR Egger	20	-0.0484618	0.151084515889271	0.752086591447196	-0.344587	0.247663830074825	0.952693711439793	0.708512574314723	1.28102921630542
GCST90032256	EQnf58	GCST90199752_buildGRCh38.tsv	CAG-170 sp003516765	Weighted median	20	0.103035066642787	0.0657557103956917	0.117129378781648	-0.0258461	0.231916259018343	1.10853028082983	0.9744850262421	1.26101412584596
GCST90032256	EQnf58	GCST90199752_buildGRCh38.tsv	CAG-170 sp003516765	Inverse variance weighted	20	0.0654427522012153	0.04756449777235	0.168860669526808	-0.0277837	0.158669167835021	1.06763161600406	0.972598752718973	1.1719501637288
GCST90032256	EQnf58	GCST90199752_buildGRCh38.tsv	CAG-170 sp003516765	Simple mode	20	0.157025620533265	0.123576645502607	0.219183544760757	-0.0851846	0.399235845718375	1.17002559019646	0.918342738410951	1.49068514886212
GCST90032256	EQnf58	GCST90199752_buildGRCh38.tsv	CAG-170 sp003516765	Weighted mode	20	0.14209091899198	0.114650737008831	0.230311709047059	-0.0826245	0.36680636352929	1.15268144440797	0.920696780449396	1.44311845169471
GCST90032261	EQnf58	GCST90199752_buildGRCh38.tsv	CAG-177	MR Egger	12	0.145703725197938	0.0696713858540717	0.06299142071644	0.00914780892395714	0.282259641471918	1.15685339076284	1.00918977800544	1.32612299181678
GCST90032261	EQnf58	GCST90199752_buildGRCh38.tsv	CAG-177	Weighted median	12	0.0895063407539917	0.048447404431001	0.0646754222358525	-0.00545057	0.184463253438754	1.09363426775621	0.994564255484886	1.20257279005826
GCST90032261	EQnf58	GCST90199752_buildGRCh38.tsv	CAG-177	Inverse variance weighted	12	0.0473137788258853	0.0371806275137195	0.203181864820394	-0.0255603	0.120187808752776	1.04845	0.974763646613486	1.12770862524268
GCST90032261	EQnf58	GCST90199752_buildGRCh38.tsv	CAG-177	Simple mode	12	0.0931911619074469	0.076941188703276	0.251197571110621	-0.0576136	0.243995891765868	1.09767154820023	0.944014674486122	1.27633908697888
GCST90032261	EQnf58	GCST90199752_buildGRCh38.tsv	CAG-177	Weighted mode	12	0.0950326698910307	0.0581824968256796	0.130662858764594	-0.019005	0.209070363669363	1.09969478144792	0.98117443292065	1.23253172093366
GCST90032305	EQnf58	GCST90199752_buildGRCh38.tsv	CAG-873 sp001701165	MR Egger	27	0.0616713247085755	0.0673676834140782	0.3687048870762	-0.0703693	0.193711984200169	1.06361270405659	0.932049518022031	1.21374665439592
GCST90032305	EQnf58	GCST90199752_buildGRCh38.tsv	CAG-873 sp001701165	Weighted median	27	0.0722211082796107	0.0428212339974858	0.091685616743494	-0.0117085	0.156150726914683	1.07489298552939	0.988359767514726	1.16900238993498
GCST90032305	EQnf58	GCST90199752_buildGRCh38.tsv	CAG-873 sp001701165	Inverse variance weighted	27	0.0639779987522889	0.0300394940491991	0.0331884467454105	0.0051005904158587	0.122855407088719	1.06606894365658	1.00511362057156	1.13072091489794
GCST90032305	EQnf58	GCST90199752_buildGRCh38.tsv	CAG-873 sp001701165	Simple mode	27	-0.0107946	0.0894938682442833	0.904920408902914	-0.186203	0.164613353141199	0.989263424311528	0.830105389976961	1.17893719821254
GCST90032305	EQnf58	GCST90199752_buildGRCh38.tsv	CAG-873 sp001701165	Weighted mode	27	-0.0162705	0.085532450673292	0.850609302113508	-0.183914	0.15137308720174	0.983861133758598	0.832007254009462	1.1634306382018
GCST90032359	EQnf58	GCST90199752_buildGRCh38.tsv	Enterobacteriaceae	MR Egger	18	-0.0542613	0.171523368171718	0.755827177347409	-0.390447	0.281924517359864	0.947184589745599	0.676754239591114	1.32567865048557
GCST90032359	EQnf58	GCST90199752_buildGRCh38.tsv	Enterobacteriaceae	Weighted median	18	-0.0282399	0.0784327837178159	0.718807882549522	-0.181968	0.125488337195231	0.972155100445616	0.833627870218381	1.13370194673895
GCST90032359	EQnf58	GCST90199752_buildGRCh38.tsv	Enterobacteriaceae	Inverse variance weighted	18	-0.0273718	0.0710192856249691	0.699931459534574	-0.16657	0.111826044566758	0.972999456616577	0.84656393206293	1.11831830617818
GCST90032359	EQnf58	GCST90199752_buildGRCh38.tsv	Enterobacteriaceae	Simple mode	18	-0.172041	0.138679246430284	0.231613973227541	-0.443853	0.0997701150974064	0.84194447768479	0.641560024125001	1.10491688516708
GCST90032359	EQnf58	GCST90199752_buildGRCh38.tsv	Enterobacteriaceae	Weighted mode	18	0.0137189436628911	0.123137618995028	0.912594912873339	-0.227631	0.255068676893146	1.01381348018957	0.796418251486913	1.29055024881105
GCST90032362	EQnf58	GCST90199752_buildGRCh38.tsv	Enterococcus B	MR Egger	31	0.0471852859626361	0.189198051189673	0.804812325420203	-0.323643	0.418013466294395	1.04831622936766	0.723508565235458	1.51894112877293
GCST90032362	EQnf58	GCST90199752_buildGRCh38.tsv	Enterococcus B	Weighted median	31	-0.152612	0.135262643752504	0.25920895627509	-0.417727	0.112502974929435	0.858462906578103	0.658542256786109	1.11907558607873
GCST90032362	EQnf58	GCST90199752_buildGRCh38.tsv	Enterococcus B	Inverse variance weighted	31	-0.00222376	0.0953358241188957	0.981390637425614	-0.189082	0.184634460253226	0.997778715691626	0.827718655573293	1.20277869634059
GCST90032362	EQnf58	GCST90199752_buildGRCh38.tsv	Enterococcus B	Simple mode	31	-0.339649	0.307111431742552	0.27754037921072	-0.941587	0.2622898918784	0.712020543798385	0.390008431620498	1.29990331922943
GCST90032362	EQnf58	GCST90199752_buildGRCh38.tsv	Enterococcus B	Weighted mode	31	-0.353888	0.295990914041767	0.241216016516914	-0.934031	0.226253862350492	0.701953350691077	0.392966653957704	1.25389394134054
GCST90032372	EQnf58	GCST90199752_buildGRCh38.tsv	Eubacterium F sp000434115	MR Egger	19	0.184693340601529	0.106588987534768	0.101238477723707	-0.0242211	0.393607756169674	1.20284951845416	0.976069901283022	1.48231900414463
GCST90032372	EQnf58	GCST90199752_buildGRCh38.tsv	Eubacterium F sp000434115	Weighted median	19	0.0578346539014639	0.0615919287799573	0.347732138295942	-0.0628855	0.17855483431018	1.05953979045534	0.939050963980336	1.19548843525989
GCST90032372	EQnf58	GCST90199752_buildGRCh38.tsv	Eubacterium F sp000434115	Inverse variance weighted	19	0.042787293239419	0.0429499639996029	0.319146881996226	-0.0413946	0.126969222678641	1.04371586581713	0.95945042135847	1.13538207322481
GCST90032372	EQnf58	GCST90199752_buildGRCh38.tsv	Eubacterium F sp000434115	Simple mode	19	0.0499955223736325	0.100372151360548	0.624443510857465	-0.146734	0.246724939040307	1.05126638918738	0.863523735439097	1.27982703390673
GCST90032372	EQnf58	GCST90199752_buildGRCh38.tsv	Eubacterium F sp000434115	Weighted mode	19	0.0563669212738585	0.0910772406491911	0.543741721688543	-0.122144	0.234878312946273	1.0579858100275	0.885020500001877	1.26475485507643
GCST90032406	EQnf58	GCST90199752_buildGRCh38.tsv	Fusobacterium A	MR Egger	24	0.069342047431066	0.190294211338512	0.719042970444622	-0.303635	0.44231870165455	1.0718027538355	0.738130525062045	1.55631166050583
GCST90032406	EQnf58	GCST90199752_buildGRCh38.tsv	Fusobacterium A	Weighted median	24	-0.127129	0.118592000123223	0.283727770255423	-0.359569	0.105311739204968	0.880620434228921	0.697977158283057	1.1110569163741
GCST90032406	EQnf58	GCST90199752_buildGRCh38.tsv	Fusobacterium A	Inverse variance weighted	24	-0.0696877	0.090052921816027	0.439017983527437	-0.246191	0.106816042234095	0.932685066402429	0.781772570511073	1.11272954041022
GCST90032406	EQnf58	GCST90199752_buildGRCh38.tsv	Fusobacterium A	Simple mode	24	-0.237456	0.205844020091432	0.260521981214125	-0.640911	0.165997895260624	0.788631287079662	0.526812456657371	1.1805706169272
GCST90032406	EQnf58	GCST90199752_buildGRCh38.tsv	Fusobacterium A	Weighted mode	24	-0.200482	0.174967809121506	0.263650724560658	-0.543419	0.142454724159861	0.818336071238475	0.580759187383873	1.15310087216473
GCST90032407	EQnf58	GCST90199752_buildGRCh38.tsv	GCA-900066135 sp900066135	MR Egger	19	-0.262081	0.267648589395838	0.341212144552928	-0.786672	0.262510056384924	0.769448558237764	0.455357518310195	1.30018954330927
GCST90032407	EQnf58	GCST90199752_buildGRCh38.tsv	GCA-900066135 sp900066135	Weighted median	19	-0.201014	0.146616819714863	0.170369873960631	-0.488383	0.086354916533165	0.817900939876618	0.613617802131881	1.09019318723625
GCST90032407	EQnf58	GCST90199752_buildGRCh38.tsv	GCA-900066135 sp900066135	Inverse variance weighted	19	-0.180877	0.110775283824331	0.102504853439125	-0.397997	0.0362424011019073	0.834537871042157	0.671664236433293	1.03690716346894
GCST90032407	EQnf58	GCST90199752_buildGRCh38.tsv	GCA-900066135 sp900066135	Simple mode	19	-0.189217	0.285342427375387	0.515656187961298	-0.748488	0.37005462444014	0.827607282825253	0.473081457432973	1.44781369851606
GCST90032407	EQnf58	GCST90199752_buildGRCh38.tsv	GCA-900066135 sp900066135	Weighted mode	19	-0.0982267	0.281009480867406	0.730733105283815	-0.649005	0.452551874107071	0.906443382135514	0.52256531880311	1.57231943156726
GCST90032422	EQnf58	GCST90199752_buildGRCh38.tsv	Gramella	MR Egger	21	-0.14049	0.306354853321157	0.651733388594282	-0.740946	0.459965292741177	0.868932163249116	0.476662906791331	1.58401900708276
GCST90032422	EQnf58	GCST90199752_buildGRCh38.tsv	Gramella	Weighted median	21	-0.0660222	0.167492958732887	0.693448715263189	-0.394308	0.262263952771632	0.936110039033252	0.674146086867751	1.29986960133575
GCST90032422	EQnf58	GCST90199752_buildGRCh38.tsv	Gramella	Inverse variance weighted	21	-0.0415828	0.120598508578509	0.730241814649824	-0.277956	0.194790242925653	0.959269871997034	0.757330210935549	1.21505609314656
GCST90032422	EQnf58	GCST90199752_buildGRCh38.tsv	Gramella	Simple mode	21	-0.0200147	0.296805383352515	0.946906117580093	-0.601753	0.561723897253754	0.980184309465787	0.547850299478247	1.75369308265034
GCST90032422	EQnf58	GCST90199752_buildGRCh38.tsv	Gramella	Weighted mode	21	-0.0200147	0.27061055830069	0.94177608101516	-0.550411	0.510382040152178	0.980184309465787	0.576712531812303	1.66592752459142
GCST90032431	EQnf58	GCST90199752_buildGRCh38.tsv	Holdemania sp900120005	MR Egger	18	-0.0885645	0.16006451354557	0.587703409882927	-0.402291	0.225161939167122	0.915244068832748	0.668786131425547	1.25252553271102
GCST90032431	EQnf58	GCST90199752_buildGRCh38.tsv	Holdemania sp900120005	Weighted median	18	0.0303032458168227	0.0683266883153246	0.657400313856518	-0.103617	0.164223554914859	1.03076706236444	0.90157	1.1784777401375
GCST90032431	EQnf58	GCST90199752_buildGRCh38.tsv	Holdemania sp900120005	Inverse variance weighted	18	0.00853266321604614	0.0586910282508438	0.884408681737382	-0.106502	0.1235670785877	1.00856917014673	0.89897347301844	1.13152590315599
GCST90032431	EQnf58	GCST90199752_buildGRCh38.tsv	Holdemania sp900120005	Simple mode	18	-0.00682766	0.113136433347661	0.952581512900902	-0.228575	0.21491974498618	0.993195591168059	0.795666561300328	1.23976239582517
GCST90032431	EQnf58	GCST90199752_buildGRCh38.tsv	Holdemania sp900120005	Weighted mode	18	0.0302086477714871	0.0969891719973661	0.759234966805947	-0.15989	0.220307424886325	1.03066955842705	0.852237419707406	1.24645986447406
GCST90032500	EQnf58	GCST90199752_buildGRCh38.tsv	Parabacteroides sp000436495	MR Egger	17	0.00550383916085972	0.0652795752988788	0.933923490759496	-0.122444	0.133451806746662	1.00551901310916	0.884755336236745	1.14276619118744
GCST90032500	EQnf58	GCST90199752_buildGRCh38.tsv	Parabacteroides sp000436495	Weighted median	17	-0.0359292	0.0475286402916428	0.449680710540824	-0.129085	0.0572269811227091	0.964708636956009	0.878899002089602	1.05889613255317
GCST90032500	EQnf58	GCST90199752_buildGRCh38.tsv	Parabacteroides sp000436495	Inverse variance weighted	17	-0.00505889	0.0349727861506499	0.884985382959659	-0.0736056	0.0634877660570253	0.99495387985908	0.929038075394472	1.06554644988722
GCST90032500	EQnf58	GCST90199752_buildGRCh38.tsv	Parabacteroides sp000436495	Simple mode	17	-0.0534554	0.0862286971999529	0.544034823480404	-0.222464	0.115552798272917	0.94794817282349	0.800544070174532	1.12249377871662
GCST90032500	EQnf58	GCST90199752_buildGRCh38.tsv	Parabacteroides sp000436495	Weighted mode	17	-0.0534554	0.0912481420196739	0.566165726513821	-0.232302	0.12539091011957	0.94794817282349	0.792706843045164	1.13359
GCST90032504	EQnf58	GCST90199752_buildGRCh38.tsv	Paramuribaculum sp001689565	MR Egger	14	0.0840172348188694	0.195069961738547	0.674318973223325	-0.29832	0.466354359826421	1.08764763905734	0.742063922807843	1.5941718097153
GCST90032504	EQnf58	GCST90199752_buildGRCh38.tsv	Paramuribaculum sp001689565	Weighted median	14	0.148841942094532	0.110659412383385	0.178610548953592	-0.0680505	0.365734390365967	1.16048955016486	0.934213288844032	1.44157229630959
GCST90032504	EQnf58	GCST90199752_buildGRCh38.tsv	Paramuribaculum sp001689565	Inverse variance weighted	14	0.10820297685115	0.0909198325054136	0.234010184350406	-0.0699999	0.286405848561761	1.11427389424057	0.932393917938343	1.33163278684981
GCST90032504	EQnf58	GCST90199752_buildGRCh38.tsv	Paramuribaculum sp001689565	Simple mode	14	0.145571966070906	0.157450677151311	0.372040967258726	-0.163031	0.454175293287476	1.15670097481129	0.849564544679367	1.57487403812778
GCST90032504	EQnf58	GCST90199752_buildGRCh38.tsv	Paramuribaculum sp001689565	Weighted mode	14	0.160140046821969	0.131538671412475	0.24507609986429	-0.0976757	0.417955842790419	1.17367522896848	0.906942933101863	1.5188536045845
GCST90032525	EQnf58	GCST90199752_buildGRCh38.tsv	Propionibacterium freudenreichii	MR Egger	19	-0.14686	0.137988895436336	0.302081293261958	-0.417319	0.123597923687535	0.863414578194394	0.658811024619932	1.13156080572373
GCST90032525	EQnf58	GCST90199752_buildGRCh38.tsv	Propionibacterium freudenreichii	Weighted median	19	-0.0643477	0.0763339215939006	0.399241423363027	-0.213962	0.0852667619523775	0.937678889033216	0.807378894732936	1.08900753372975
GCST90032525	EQnf58	GCST90199752_buildGRCh38.tsv	Propionibacterium freudenreichii	Inverse variance weighted	19	-0.0603899	0.0549886311669798	0.272106441217341	-0.168168	0.0473878514308732	0.94139744349874	0.845212179839441	1.04852860354463
GCST90032525	EQnf58	GCST90199752_buildGRCh38.tsv	Propionibacterium freudenreichii	Simple mode	19	-0.0286257	0.13419729253432	0.833481865242407	-0.291652	0.234400950486052	0.971780092034595	0.74702813075749	1.26415125266726
GCST90032525	EQnf58	GCST90199752_buildGRCh38.tsv	Propionibacterium freudenreichii	Weighted mode	19	-0.0399667	0.117579356588599	0.737856883714259	-0.270422	0.19048887448077	0.960821468147005	0.76305726098845	1.20984091345425
GCST90032611	EQnf58	GCST90199752_buildGRCh38.tsv	UBA2658 sp002841545	MR Egger	10	-0.514912	0.522986509532629	0.353675657958021	-1.53997	0.510141178633303	0.597552949883724	0.214388403642931	1.66552631507742
GCST90032611	EQnf58	GCST90199752_buildGRCh38.tsv	UBA2658 sp002841545	Weighted median	10	-0.194329	0.263638465125739	0.461060177418012	-0.71106	0.322402888602084	0.823387374576856	0.491123382439601	1.38044082781162
GCST90032611	EQnf58	GCST90199752_buildGRCh38.tsv	UBA2658 sp002841545	Inverse variance weighted	10	0.0825504950812963	0.217004801379614	0.703642123563634	-0.342779	0.507879905785339	1.0860535124149	0.70979511882652	1.66176436064928
GCST90032611	EQnf58	GCST90199752_buildGRCh38.tsv	UBA2658 sp002841545	Simple mode	10	-0.229697	0.39978136514974	0.579667355999673	-1.01327	0.553874644316136	0.794774516678215	0.363030543250559	1.73998178419143
GCST90032611	EQnf58	GCST90199752_buildGRCh38.tsv	UBA2658 sp002841545	Weighted mode	10	-0.229697	0.390057384874212	0.570424679300974	-0.994209	0.534815642976101	0.794774516678215	0.370015898358386	1.70713349119198
GCST90032227	5qkxMK	GCST90199763_buildGRCh38.tsv	Bifidobacterium longum	MR Egger	12	-0.121185	0.124200087153359	0.352211992564428	-0.364618	0.122246738730931	0.885869675696469	0.694462160418802	1.1300328902662
GCST90032227	5qkxMK	GCST90199763_buildGRCh38.tsv	Bifidobacterium longum	Weighted median	12	0.0146873344337971	0.0692573040612588	0.832053122742527	-0.121057	0.150431650393864	1.01479572332804	0.885983473463933	1.16233585719001
GCST90032227	5qkxMK	GCST90199763_buildGRCh38.tsv	Bifidobacterium longum	Inverse variance weighted	12	0.0170725740907138	0.0533992828731044	0.749184070250385	-0.08759	0.121735168521998	1.01721914340085	0.916136397028267	1.12945494694632
GCST90032227	5qkxMK	GCST90199763_buildGRCh38.tsv	Bifidobacterium longum	Simple mode	12	0.0240815697740913	0.117900700540288	0.841885743726068	-0.207004	0.255166942833055	1.02437387242817	0.813016557848115	1.29067707217535
GCST90032227	5qkxMK	GCST90199763_buildGRCh38.tsv	Bifidobacterium longum	Weighted mode	12	0.0240815697740913	0.100116777678999	0.814339773683281	-0.172147	0.22031045402493	1.02437387242817	0.841855146582853	1.24646364017948
GCST90032229	5qkxMK	GCST90199763_buildGRCh38.tsv	Bifidobacterium ruminantium	MR Egger	18	0.238239976128776	0.198032727670243	0.246463423833324	-0.149904	0.626384122362453	1.26901368928003	0.860790461932376	1.87083362885429
GCST90032229	5qkxMK	GCST90199763_buildGRCh38.tsv	Bifidobacterium ruminantium	Weighted median	18	0.062728282146249	0.0874521055842626	0.473196859855716	-0.108678	0.234134409091404	1.06473749173658	0.897019350404332	1.26381434893072
GCST90032229	5qkxMK	GCST90199763_buildGRCh38.tsv	Bifidobacterium ruminantium	Inverse variance weighted	18	0.0541486889476169	0.0702665077876934	0.440932939484565	-0.0835737	0.191871044211496	1.05564155271792	0.919823324179456	1.21151427511234
GCST90032229	5qkxMK	GCST90199763_buildGRCh38.tsv	Bifidobacterium ruminantium	Simple mode	18	0.125436240139188	0.125929633427118	0.333178033069782	-0.121386	0.372258321656339	1.13364288574356	0.885692156974022	1.45100775961222
GCST90032229	5qkxMK	GCST90199763_buildGRCh38.tsv	Bifidobacterium ruminantium	Weighted mode	18	0.0990372386572007	0.0942101993286516	0.307864372877003	-0.0856148	0.283689229341358	1.10410741427086	0.917947800639383	1.32802015691826
GCST90032240	5qkxMK	GCST90199763_buildGRCh38.tsv	Borreliales	MR Egger	14	-0.12689	0.312558969212007	0.691908277946236	-0.739506	0.485725102090043	0.880830137975599	0.477349640706939	1.62535312861467
GCST90032240	5qkxMK	GCST90199763_buildGRCh38.tsv	Borreliales	Weighted median	14	-0.203245	0.225715799786209	0.367883490361685	-0.645648	0.239158307686494	0.816078555305789	0.524322866232575	1.27017959986237
GCST90032240	5qkxMK	GCST90199763_buildGRCh38.tsv	Borreliales	Inverse variance weighted	14	-0.0527155	0.167351708069917	0.752762825234554	-0.380725	0.2752938179596	0.948649836656295	0.683365872967663	1.31691755205721
GCST90032240	5qkxMK	GCST90199763_buildGRCh38.tsv	Borreliales	Simple mode	14	-0.219001	0.375082824208818	0.569297453317833	-0.954164	0.516160878770057	0.80332054797242	0.385134062073523	1.67558252137022
GCST90032240	5qkxMK	GCST90199763_buildGRCh38.tsv	Borreliales	Weighted mode	14	-0.235228	0.275783945907965	0.409131988584758	-0.775764	0.305308876253021	0.790390890551714	0.460351849479211	1.35704409697466
GCST90032250	5qkxMK	GCST90199763_buildGRCh38.tsv	CAG-1000	MR Egger	20	0.079738383021827	0.107201041305875	0.466584232247408	-0.130376	0.289852423981342	1.08300369845454	0.877765629352055	1.33623027792966
GCST90032250	5qkxMK	GCST90199763_buildGRCh38.tsv	CAG-1000	Weighted median	20	0.0368708931792331	0.0613553661662358	0.547879956098503	-0.0833856	0.157127410865055	1.03755905623936	0.919996305685282	1.17014469355117
GCST90032250	5qkxMK	GCST90199763_buildGRCh38.tsv	CAG-1000	Inverse variance weighted	20	0.0667134203721779	0.0497523234443206	0.179949463989421	-0.0308011	0.164227974323046	1.06898908377973	0.9696683883854	1.17848294832318
GCST90032250	5qkxMK	GCST90199763_buildGRCh38.tsv	CAG-1000	Simple mode	20	-0.0193023	0.112023871925642	0.865019377921748	-0.238869	0.200264445685938	0.980882754088996	0.787517936319828	1.2217257955614
GCST90032250	5qkxMK	GCST90199763_buildGRCh38.tsv	CAG-1000	Weighted mode	20	0.00974221291002597	0.101136038162286	0.924269025734125	-0.188484	0.207968847708107	1.00978982274901	0.828213405339291	1.23117481503425
GCST90032256	5qkxMK	GCST90199763_buildGRCh38.tsv	CAG-170 sp003516765	MR Egger	20	0.137984493404946	0.181070733105488	0.45590169370972	-0.216914	0.492883130291702	1.14795774922021	0.804999080756345	1.63702919108499
GCST90032256	5qkxMK	GCST90199763_buildGRCh38.tsv	CAG-170 sp003516765	Weighted median	20	0.051666832887113	0.0725347333632853	0.476276102306408	-0.0905012	0.193834910279152	1.05302485081448	0.913473197078352	1.21389586468375
GCST90032256	5qkxMK	GCST90199763_buildGRCh38.tsv	CAG-170 sp003516765	Inverse variance weighted	20	0.085567544871936	0.055766412367281	0.124933209844781	-0.0237346	0.194869713111807	1.08933513786156	0.976544827551881	1.21515265771742
GCST90032256	5qkxMK	GCST90199763_buildGRCh38.tsv	CAG-170 sp003516765	Simple mode	20	-0.0648878	0.15733897976015	0.684656771413682	-0.373272	0.243496604573083	0.937172612221911	0.688477806372059	1.27570198628045
GCST90032256	5qkxMK	GCST90199763_buildGRCh38.tsv	CAG-170 sp003516765	Weighted mode	20	-0.054825	0.138289065602247	0.696189010733319	-0.325872	0.216221602018445	0.946650829002424	0.721897919988671	1.2413774402689
GCST90032261	5qkxMK	GCST90199763_buildGRCh38.tsv	CAG-177	MR Egger	12	0.0331900293878488	0.0958998568720623	0.736445730318791	-0.154774	0.221153748857091	1.03374696288013	0.856609014665535	1.24751521985925
GCST90032261	5qkxMK	GCST90199763_buildGRCh38.tsv	CAG-177	Weighted median	12	0.104083975109643	0.0562068675568479	0.0640542977918983	-0.00608149	0.214249435521065	1.1096936376479	0.993936969500139	1.23893164981632
GCST90032261	5qkxMK	GCST90199763_buildGRCh38.tsv	CAG-177	Inverse variance weighted	12	0.0632338340165024	0.0462277368321805	0.171350742475824	-0.0273725	0.153840198207576	1.06527590785403	0.972998702623643	1.16630449433721
GCST90032261	5qkxMK	GCST90199763_buildGRCh38.tsv	CAG-177	Simple mode	12	0.11552238992722	0.103200619341511	0.286818614885482	-0.0867508	0.317795603836581	1.12245964605671	0.916905538041507	1.37409537269992
GCST90032261	5qkxMK	GCST90199763_buildGRCh38.tsv	CAG-177	Weighted mode	12	0.113149526319223	0.0678828466889488	0.123734955023242	-0.0199009	0.246199905829562	1.11979935990746	0.980295861695165	1.27915525857753
GCST90032305	5qkxMK	GCST90199763_buildGRCh38.tsv	CAG-873 sp001701165	MR Egger	27	-0.0538205	0.07356555932781	0.471216342277316	-0.198009	0.0903680408270751	0.947602228039609	0.820362509434761	1.09457705862781
GCST90032305	5qkxMK	GCST90199763_buildGRCh38.tsv	CAG-873 sp001701165	Weighted median	27	-0.0180427	0.0458855653665414	0.694164	-0.107978	0.071893002351707	0.982119089313988	0.897646972931968	1.07454036462065
GCST90032305	5qkxMK	GCST90199763_buildGRCh38.tsv	CAG-873 sp001701165	Inverse variance weighted	27	0.024804970367881	0.0327981811744217	0.449474722320305	-0.0394795	0.0890894054697476	1.02511517319213	0.961289694127499	1.09317838808469
GCST90032305	5qkxMK	GCST90199763_buildGRCh38.tsv	CAG-873 sp001701165	Simple mode	27	-0.0322762	0.0858645187018691	0.71004359745025	-0.200571	0.136018291858168	0.968239151584228	0.818263701013551	1.14570285043723
GCST90032305	5qkxMK	GCST90199763_buildGRCh38.tsv	CAG-873 sp001701165	Weighted mode	27	-0.0281748	0.0789468994488355	0.724059736146567	-0.182911	0.126561124361458	0.972218409571234	0.832842507366175	1.13491882024417
GCST90032359	5qkxMK	GCST90199763_buildGRCh38.tsv	Enterobacteriaceae	MR Egger	18	-0.0524184	0.143830515132305	0.720296940184072	-0.334326	0.229489372401873	0.948931715372715	0.715820209991702	1.25795749808551
GCST90032359	5qkxMK	GCST90199763_buildGRCh38.tsv	Enterobacteriaceae	Weighted median	18	-0.0378238	0.0826813233663973	0.647337355285388	-0.199879	0.124231639921741	0.962882630268281	0.818829704572558	1.13227812143961
GCST90032359	5qkxMK	GCST90199763_buildGRCh38.tsv	Enterobacteriaceae	Inverse variance weighted	18	-0.0560146	0.0612496357348807	0.360438801058799	-0.176064	0.064034700921925	0.945525345190678	0.838564421545227	1.06612939379248
GCST90032359	5qkxMK	GCST90199763_buildGRCh38.tsv	Enterobacteriaceae	Simple mode	18	-0.069288	0.139603122926512	0.626023951290901	-0.34291	0.204334133275257	0.933057932210824	0.709702004802093	1.22670796893735
GCST90032359	5qkxMK	GCST90199763_buildGRCh38.tsv	Enterobacteriaceae	Weighted mode	18	-0.00415741	0.122925597406218	0.973414203507948	-0.245092	0.236776763255887	0.995851222395232	0.782632862556476	1.26715820992568
GCST90032362	5qkxMK	GCST90199763_buildGRCh38.tsv	Enterococcus B	MR Egger	31	0.179736175171922	0.188746742994553	0.348834623454729	-0.190207	0.549679791441246	1.19690154911843	0.826787606424654	1.73269810426537
GCST90032362	5qkxMK	GCST90199763_buildGRCh38.tsv	Enterococcus B	Weighted median	31	0.0329527450603874	0.129055673280142	0.798462486149423	-0.219996	0.285901864689466	1.03350170002694	0.802521707444528	1.33096183449021
GCST90032362	5qkxMK	GCST90199763_buildGRCh38.tsv	Enterococcus B	Inverse variance weighted	31	0.00336220115041507	0.0966357684221202	0.972245191428384	-0.186044	0.192768307257771	1.00336785968864	0.830237142655721	1.21260180993087
GCST90032362	5qkxMK	GCST90199763_buildGRCh38.tsv	Enterococcus B	Simple mode	31	0.0562307485266995	0.242255799946089	0.818026283023086	-0.418591	0.531052116421033	1.05784175100197	0.657973501747853	1.70072072384421
GCST90032362	5qkxMK	GCST90199763_buildGRCh38.tsv	Enterococcus B	Weighted mode	31	0.0164284770985996	0.236662109545077	0.945118003606179	-0.447429	0.48028621180695	1.01656416656721	0.639269438098824	1.61653700796617
GCST90032372	5qkxMK	GCST90199763_buildGRCh38.tsv	Eubacterium F sp000434115	MR Egger	19	0.00617355248597381	0.116438835439512	0.95833427447843	-0.222047	0.234393669947417	1.0061926481369	0.800878070598664	1.26414204899873
GCST90032372	5qkxMK	GCST90199763_buildGRCh38.tsv	Eubacterium F sp000434115	Weighted median	19	0.0419433117883474	0.0650100339818142	0.518809169295648	-0.0854764	0.169362978392703	1.04283536060349	0.918074850846282	1.18455002696408
GCST90032372	5qkxMK	GCST90199763_buildGRCh38.tsv	Eubacterium F sp000434115	Inverse variance weighted	19	-0.00649663	0.0469133183838177	0.889859874173438	-0.0984467	0.0854534764165734	0.993524429843978	0.906243965451109	1.08921088617175
GCST90032372	5qkxMK	GCST90199763_buildGRCh38.tsv	Eubacterium F sp000434115	Simple mode	19	0.0827865306065172	0.131058623409687	0.53553962946389	-0.174088	0.339661432489504	1.08630988988202	0.840222642830017	1.40447200146953
GCST90032372	5qkxMK	GCST90199763_buildGRCh38.tsv	Eubacterium F sp000434115	Weighted mode	19	0.0936662244990316	0.115695056668068	0.428745698358974	-0.133096	0.320428535568445	1.09819313477395	0.875380975711874	1.37771803903309
GCST90032406	5qkxMK	GCST90199763_buildGRCh38.tsv	Fusobacterium A	MR Egger	24	0.0454165242591841	0.217433787575274	0.836467558517986	-0.380754	0.471586747906721	1.04646364663972	0.683346177475827	1.60253499592781
GCST90032406	5qkxMK	GCST90199763_buildGRCh38.tsv	Fusobacterium A	Weighted median	24	-0.0322612	0.143154963426263	0.82170055960761	-0.312845	0.248322571066503	0.968253682589316	0.731363348783888	1.28187336076749
GCST90032406	5qkxMK	GCST90199763_buildGRCh38.tsv	Fusobacterium A	Inverse variance weighted	24	-0.0453582	0.101183454628207	0.653953310966946	-0.243678	0.152961357450164	0.95565509184139	0.783740126648203	1.16527994868421
GCST90032406	5qkxMK	GCST90199763_buildGRCh38.tsv	Fusobacterium A	Simple mode	24	-0.0783775	0.258747814482788	0.76468059359142	-0.585523	0.428768207444085	0.924615310102756	0.556814446159322	1.53536510694587
GCST90032406	5qkxMK	GCST90199763_buildGRCh38.tsv	Fusobacterium A	Weighted mode	24	-0.178006	0.203152880587086	0.389972823868875	-0.576185	0.220173985638746	0.836937686146981	0.56203828633218	1.24629354890437
GCST90032407	5qkxMK	GCST90199763_buildGRCh38.tsv	GCA-900066135 sp900066135	MR Egger	19	0.506525005577474	0.378056793696517	0.197942353923005	-0.234466	1.24751632122265	1.65951436037874	0.790992881939134	3.48168482319563
GCST90032407	5qkxMK	GCST90199763_buildGRCh38.tsv	GCA-900066135 sp900066135	Weighted median	19	-0.0233337	0.185017426873484	0.899640006353366	-0.385968	0.339300476408354	0.976936444969394	0.679792389535047	1.40396514024262
GCST90032407	5qkxMK	GCST90199763_buildGRCh38.tsv	GCA-900066135 sp900066135	Inverse variance weighted	19	0.0525518776413266	0.159698428226449	0.742103177318812	-0.260457	0.365560796965167	1.05395723747585	0.770699263608583	1.44132207059157
GCST90032407	5qkxMK	GCST90199763_buildGRCh38.tsv	GCA-900066135 sp900066135	Simple mode	19	-0.0445938	0.309081206326349	0.88688352173221	-0.650393	0.561205336240299	0.956385859958747	0.521840656963214	1.75278392153624
GCST90032407	5qkxMK	GCST90199763_buildGRCh38.tsv	GCA-900066135 sp900066135	Weighted mode	19	0.00355993297774138	0.277021932511307	0.98988824973765	-0.539403	0.546522920699903	1.00356627706509	0.583096225028421	1.72723682512811
GCST90032422	5qkxMK	GCST90199763_buildGRCh38.tsv	Gramella	MR Egger	21	-0.219953	0.381174470738243	0.57068632113085	-0.967055	0.527148616106837	0.802556239114396	0.380200965610653	1.69409490032972
GCST90032422	5qkxMK	GCST90199763_buildGRCh38.tsv	Gramella	Weighted median	21	-0.0406748	0.184523876372713	0.825535563813421	-0.402342	0.320992029131664	0.960141347327689	0.668752283465854	1.37849459305106
GCST90032422	5qkxMK	GCST90199763_buildGRCh38.tsv	Gramella	Inverse variance weighted	21	-0.205681	0.146001517317282	0.158906482390198	-0.491844	0.0804820421631813	0.814092785985366	0.611497809693075	1.08380938359544
GCST90032422	5qkxMK	GCST90199763_buildGRCh38.tsv	Gramella	Simple mode	21	-0.0619856	0.293695517956171	0.834980724924589	-0.637629	0.513657591419501	0.939896398856451	0.528544202789036	1.67139330243667
GCST90032422	5qkxMK	GCST90199763_buildGRCh38.tsv	Gramella	Weighted mode	21	-0.0531212	0.253623174476836	0.836216335264519	-0.550223	0.443980256480724	0.948265108511044	0.576821402874239	1.55889970715166
GCST90032431	5qkxMK	GCST90199763_buildGRCh38.tsv	Holdemania sp900120005	MR Egger	18	-0.145159	0.14080561633477	0.317911689210275	-0.421138	0.130819848940039	0.864884627917377	0.656299416162473	1.13976243340524
GCST90032431	5qkxMK	GCST90199763_buildGRCh38.tsv	Holdemania sp900120005	Weighted median	18	0.0632577832245132	0.0755260504145788	0.402276493885115	-0.0847733	0.211288842037088	1.06530142067384	0.918720557168365	1.23526910118081
GCST90032431	5qkxMK	GCST90199763_buildGRCh38.tsv	Holdemania sp900120005	Inverse variance weighted	18	-0.00103645	0.0527703020970989	0.98432988102091	-0.104466	0.102393338819928	0.998964083641808	0.900805203212395	1.1078191343118
GCST90032431	5qkxMK	GCST90199763_buildGRCh38.tsv	Holdemania sp900120005	Simple mode	18	0.119820467517896	0.151216397820569	0.439058933830137	-0.176564	0.416204607246211	1.12729444744065	0.8381454108852	1.51619606183655
GCST90032431	5qkxMK	GCST90199763_buildGRCh38.tsv	Holdemania sp900120005	Weighted mode	18	0.137216591900671	0.123098815778844	0.280495972528683	-0.104057	0.378490270827205	1.1470765691108	0.901173850617829	1.4600786013719
GCST90032500	5qkxMK	GCST90199763_buildGRCh38.tsv	Parabacteroides sp000436495	MR Egger	17	0.0302547892046937	0.0712526406198103	0.677146483383187	-0.1094	0.169909964819522	1.03071711609482	0.896371450693026	1.18519813698825
GCST90032500	5qkxMK	GCST90199763_buildGRCh38.tsv	Parabacteroides sp000436495	Weighted median	17	0.0922985630263202	0.053699842723593	0.0856532603525778	-0.0129531	0.197550254764562	1.09669220494983	0.987130402009426	1.2184142945546
GCST90032500	5qkxMK	GCST90199763_buildGRCh38.tsv	Parabacteroides sp000436495	Inverse variance weighted	17	0.0844187588866323	0.0381657370434062	0.0269736384249535	0.00961391428155606	0.159223603491709	1.08808444344954	1.0096602764102	1.17260011484882
GCST90032500	5qkxMK	GCST90199763_buildGRCh38.tsv	Parabacteroides sp000436495	Simple mode	17	0.173794999162329	0.106042662377878	0.120742133957903	-0.0340486	0.38163861742297	1.18981162843703	0.966524511944877	1.46468267867864
GCST90032500	5qkxMK	GCST90199763_buildGRCh38.tsv	Parabacteroides sp000436495	Weighted mode	17	0.111972086227509	0.0981702465363749	0.270826201649124	-0.0804416	0.304385769438804	1.11848163916728	0.922708790986629	1.35579197833009
GCST90032504	5qkxMK	GCST90199763_buildGRCh38.tsv	Paramuribaculum sp001689565	MR Egger	14	-0.434021	0.197818739925362	0.0486546638382812	-0.821746	-0.0462964	0.647898557377438	0.439663387881221	0.954758918350441
GCST90032504	5qkxMK	GCST90199763_buildGRCh38.tsv	Paramuribaculum sp001689565	Weighted median	14	-0.253641	0.124501860948959	0.0416249788120439	-0.497665	-0.00961779	0.775969986231875	0.607948512163714	0.990428313393995
GCST90032504	5qkxMK	GCST90199763_buildGRCh38.tsv	Paramuribaculum sp001689565	Inverse variance weighted	14	-0.193897	0.0991427166421207	0.0504963411040559	-0.388217	0.000422811443813453	0.823742816923638	0.678265389429564	1.00042290084117
GCST90032504	5qkxMK	GCST90199763_buildGRCh38.tsv	Paramuribaculum sp001689565	Simple mode	14	-0.130929	0.225872613656225	0.572054861130816	-0.573639	0.311781550062871	0.877280258466963	0.563471177730604	1.36585628921701
GCST90032504	5qkxMK	GCST90199763_buildGRCh38.tsv	Paramuribaculum sp001689565	Weighted mode	14	-0.215948	0.162950090500198	0.207911611897839	-0.53533	0.103433977243029	0.805777039932445	0.585475830137673	1.1089725735213
GCST90032525	5qkxMK	GCST90199763_buildGRCh38.tsv	Propionibacterium freudenreichii	MR Egger	19	0.0448542333156111	0.150487612413409	0.769269985272337	-0.250101	0.339809953645893	1.04587539500822	0.778721748915446	1.40468061076637
GCST90032525	5qkxMK	GCST90199763_buildGRCh38.tsv	Propionibacterium freudenreichii	Weighted median	19	-0.0372582	0.0807933210025646	0.644687564372055	-0.195613	0.121096683244558	0.963427321318468	0.82233030389202	1.12873403676093
GCST90032525	5qkxMK	GCST90199763_buildGRCh38.tsv	Propionibacterium freudenreichii	Inverse variance weighted	19	-0.0230504	0.0599911752097382	0.700807525517054	-0.140633	0.0945322569725182	0.977213185604893	0.868807975579609	1.09914461763888
GCST90032525	5qkxMK	GCST90199763_buildGRCh38.tsv	Propionibacterium freudenreichii	Simple mode	19	-0.0215635	0.124082474409784	0.863974883912916	-0.264765	0.221638129408147	0.978667310121433	0.76738613389109	1.24811963834136
GCST90032525	5qkxMK	GCST90199763_buildGRCh38.tsv	Propionibacterium freudenreichii	Weighted mode	19	-0.027612	0.112106748954878	0.8082358845815	-0.247341	0.192117192491511	0.972765692196329	0.780874164274282	1.21181252397259
GCST90032611	5qkxMK	GCST90199763_buildGRCh38.tsv	UBA2658 sp002841545	MR Egger	10	0.12093447158153	0.530629625937732	0.825435222066627	-0.9191	1.16096853841948	1.12855095778488	0.39887803111342	3.19302434571789
GCST90032611	5qkxMK	GCST90199763_buildGRCh38.tsv	UBA2658 sp002841545	Weighted median	10	0.0383341494091277	0.2742269381086	0.888826013296251	-0.499151	0.575818948101983	1.03907838230286	0.607046035799443	1.77858650068814
GCST90032611	5qkxMK	GCST90199763_buildGRCh38.tsv	UBA2658 sp002841545	Inverse variance weighted	10	0.0284701034054869	0.213971146267941	0.894149245709711	-0.390913	0.447853550090652	1.02887925038896	0.676438771464976	1.56494949215925
GCST90032611	5qkxMK	GCST90199763_buildGRCh38.tsv	UBA2658 sp002841545	Simple mode	10	0.123353959421121	0.42242616219759	0.77689599699172	-0.704601	0.951309237328397	1.13128477899355	0.494305605484275	2.58909718397521
GCST90032611	5qkxMK	GCST90199763_buildGRCh38.tsv	UBA2658 sp002841545	Weighted mode	10	0.153569348933701	0.352311110539185	0.673183616874753	-0.53696	0.844099125590504	1.16598864438759	0.584522252541349	2.32588154331155
GCST90032227	Yhc5K4	GCST90199772_buildGRCh38.tsv	Bifidobacterium longum	MR Egger	12	-0.116145	0.118683785319948	0.350853419452679	-0.348765	0.116475048410668	0.890345961665031	0.705558641936125	1.12352947627136
GCST90032227	Yhc5K4	GCST90199772_buildGRCh38.tsv	Bifidobacterium longum	Weighted median	12	0.0385104055437668	0.0700333559125944	0.582397140248241	-0.098755	0.175775783132452	1.03926154238319	0.905964667499153	1.19217072389601
GCST90032227	Yhc5K4	GCST90199772_buildGRCh38.tsv	Bifidobacterium longum	Inverse variance weighted	12	0.0395698200323461	0.0510312703669947	0.438101332666867	-0.0604515	0.139591109951656	1.04036313453692	0.941339451219889	1.14980355949265
GCST90032227	Yhc5K4	GCST90199772_buildGRCh38.tsv	Bifidobacterium longum	Simple mode	12	-0.0212184	0.0994434263612241	0.834939928858795	-0.216128	0.17369066861915	0.979005080438501	0.805632526644595	1.1896875012188
GCST90032227	Yhc5K4	GCST90199772_buildGRCh38.tsv	Bifidobacterium longum	Weighted mode	12	0.0256857482926213	0.0876069870530766	0.7748319514391	-0.146024	0.197395442916651	1.02601846975043	0.864137010025656	1.21822568418607
GCST90032229	Yhc5K4	GCST90199772_buildGRCh38.tsv	Bifidobacterium ruminantium	MR Egger	18	0.0362668715384273	0.151128746897325	0.81339832010605	-0.259945	0.332479215457184	1.03693253735031	0.771093630557473	1.39442091648248
GCST90032229	Yhc5K4	GCST90199772_buildGRCh38.tsv	Bifidobacterium ruminantium	Weighted median	18	0.0551898885431561	0.0750596193846592	0.462168567412081	-0.091927	0.202306742537088	1.05674	0.912171767166197	1.2242234719368
GCST90032229	Yhc5K4	GCST90199772_buildGRCh38.tsv	Bifidobacterium ruminantium	Inverse variance weighted	18	0.053821306299134	0.0537519298515535	0.316686298239846	-0.0515325	0.159175088808179	1.05529601055588	0.949772804440365	1.17254322790528
GCST90032229	Yhc5K4	GCST90199772_buildGRCh38.tsv	Bifidobacterium ruminantium	Simple mode	18	0.0557997561044117	0.114545240049865	0.632379807341698	-0.168709	0.280308426602148	1.05738592745861	0.844754763553962	1.32353796370879
GCST90032229	Yhc5K4	GCST90199772_buildGRCh38.tsv	Bifidobacterium ruminantium	Weighted mode	18	0.0668549904295825	0.0909383555920472	0.472258220389721	-0.111384	0.245094167389995	1.06914043133857	0.89459499155348	1.27774162913418
GCST90032240	Yhc5K4	GCST90199772_buildGRCh38.tsv	Borreliales	MR Egger	14	0.0475211077108627	0.298387402119051	0.876113284917716	-0.537318	0.632360415864202	1.0486683358757	0.58431316383087	1.8820477557932
GCST90032240	Yhc5K4	GCST90199772_buildGRCh38.tsv	Borreliales	Weighted median	14	0.00995431161362898	0.221421152250648	0.964142012145672	-0.424031	0.443939770024898	1.01000402057607	0.65440349901807	1.55883659410515
GCST90032240	Yhc5K4	GCST90199772_buildGRCh38.tsv	Borreliales	Inverse variance weighted	14	-0.0780359	0.159856676873681	0.625435563255003	-0.391355	0.235283236533616	0.924931267034854	0.67614012642373	1.26526708785002
GCST90032240	Yhc5K4	GCST90199772_buildGRCh38.tsv	Borreliales	Simple mode	14	-0.00954821	0.338241288591827	0.977908277347759	-0.672501	0.653404717207311	0.990497230972828	0.510430325234239	1.92207381901656
GCST90032240	Yhc5K4	GCST90199772_buildGRCh38.tsv	Borreliales	Weighted mode	14	0.0176446767246266	0.272169135858288	0.949295819498982	-0.515807	0.551096183006871	1.01780126365244	0.597018707904169	1.7351540221061
GCST90032250	Yhc5K4	GCST90199772_buildGRCh38.tsv	CAG-1000	MR Egger	20	0.149658300572437	0.0851439213370385	0.0957902868207354	-0.0172238	0.316540386393033	1.16143731245191	0.98292369619747	1.37237166625852
GCST90032250	Yhc5K4	GCST90199772_buildGRCh38.tsv	CAG-1000	Weighted median	20	0.0278171982031294	0.0578773185272895	0.630784125049026	-0.0856223	0.141256742516617	1.02820770902406	0.917940829693696	1.15172030559888
GCST90032250	Yhc5K4	GCST90199772_buildGRCh38.tsv	CAG-1000	Inverse variance weighted	20	0.0245078442106309	0.0424368829474436	0.56359307658783	-0.0586684	0.10768413478762	1.02481062990611	0.943019378832445	1.11369591202765
GCST90032250	Yhc5K4	GCST90199772_buildGRCh38.tsv	CAG-1000	Simple mode	20	0.0321733854501256	0.097260381854717	0.744418440719724	-0.158457	0.222803733885371	1.03269654433847	0.853459693358085	1.24957530037821
GCST90032250	Yhc5K4	GCST90199772_buildGRCh38.tsv	CAG-1000	Weighted mode	20	0.0350457741697181	0.0861389302499249	0.688663547822057	-0.133787	0.203878077459571	1.03566711451691	0.874776784042819	1.22614864918417
GCST90032256	Yhc5K4	GCST90199772_buildGRCh38.tsv	CAG-170 sp003516765	MR Egger	20	-0.149738	0.157540775483896	0.35446266646611	-0.458518	0.159042302634366	0.860933840925885	0.632220194015792	1.1723875407132
GCST90032256	Yhc5K4	GCST90199772_buildGRCh38.tsv	CAG-170 sp003516765	Weighted median	20	-0.0696167	0.0658091376147163	0.290120216312226	-0.198603	0.0593691914567965	0.932751257919458	0.81987562423285	1.06116694219859
GCST90032256	Yhc5K4	GCST90199772_buildGRCh38.tsv	CAG-170 sp003516765	Inverse variance weighted	20	-0.0559953	0.0495805262485849	0.258737579622571	-0.153173	0.0411825783044119	0.94554362424029	0.857981205633594	1.0420423425024
GCST90032256	Yhc5K4	GCST90199772_buildGRCh38.tsv	CAG-170 sp003516765	Simple mode	20	-0.112254	0.122305802351056	0.370219275041518	-0.351974	0.127465025552962	0.89381688889282	0.703298604657692	1.13594513849332
GCST90032256	Yhc5K4	GCST90199772_buildGRCh38.tsv	CAG-170 sp003516765	Weighted mode	20	-0.0990182	0.110619619187637	0.381921395244908	-0.315833	0.117796265226241	0.905726234179426	0.729181474317464	1.12501488336454
GCST90032261	Yhc5K4	GCST90199772_buildGRCh38.tsv	CAG-177	MR Egger	12	-0.0067257	0.085977093510378	0.939190949557677	-0.175241	0.161789405935953	0.993296869536982	0.839254903330153	1.17561263820682
GCST90032261	Yhc5K4	GCST90199772_buildGRCh38.tsv	CAG-177	Weighted median	12	-0.0572738	0.0510503480902114	0.261901568491368	-0.157332	0.042784889489536	0.944335481743643	0.854419938299243	1.04371335698825
GCST90032261	Yhc5K4	GCST90199772_buildGRCh38.tsv	CAG-177	Inverse variance weighted	12	-0.0463833	0.0417880326721756	0.267013721996153	-0.128288	0.0355212528388701	0.954675973156987	0.879600162783605	1.03615966922855
GCST90032261	Yhc5K4	GCST90199772_buildGRCh38.tsv	CAG-177	Simple mode	12	0.00203897696260147	0.0772060660139294	0.979403708887881	-0.149285	0.153362866349903	1.00204105708967	0.86132367811904	1.16574791289391
GCST90032261	Yhc5K4	GCST90199772_buildGRCh38.tsv	CAG-177	Weighted mode	12	-0.0436115	0.0538493597645158	0.435179012597611	-0.149156	0.0619332015537919	0.957325764587767	0.861434471883986	1.06389127607025
GCST90032305	Yhc5K4	GCST90199772_buildGRCh38.tsv	CAG-873 sp001701165	MR Egger	27	0.0830223491296415	0.0739024370926739	0.27193817190557	-0.0618264	0.227871125831282	1.08656609208334	0.940046038704713	1.25592345891062
GCST90032305	Yhc5K4	GCST90199772_buildGRCh38.tsv	CAG-873 sp001701165	Weighted median	27	0.00921567385673753	0.044815870366158	0.837076691917745	-0.0786234	0.0970547797744072	1.00925826892593	0.924387953779283	1.10192073493698
GCST90032305	Yhc5K4	GCST90199772_buildGRCh38.tsv	CAG-873 sp001701165	Inverse variance weighted	27	0.0120011073640839	0.0330454692949059	0.716478251770405	-0.052768	0.0767702271820993	1.0120734095992	0.948600050356171	1.07979394058978
GCST90032305	Yhc5K4	GCST90199772_buildGRCh38.tsv	CAG-873 sp001701165	Simple mode	27	0.0495259862394339	0.0868911928591838	0.573585930451194	-0.120781	0.219832724243434	1.05077289749615	0.88622824227234	1.24586830959191
GCST90032305	Yhc5K4	GCST90199772_buildGRCh38.tsv	CAG-873 sp001701165	Weighted mode	27	0.0173067087511823	0.0851180069803845	0.840463124585006	-0.149525	0.184138002432736	1.01745733754328	0.861117267251404	1.2021817156506
GCST90032359	Yhc5K4	GCST90199772_buildGRCh38.tsv	Enterobacteriaceae	MR Egger	18	0.0480539168063279	0.137286623515862	0.730884191173874	-0.221028	0.317135698897418	1.04922722478051	0.801694340537854	1.37318889950256
GCST90032359	Yhc5K4	GCST90199772_buildGRCh38.tsv	Enterobacteriaceae	Weighted median	18	0.0186917091286186	0.0787217705499623	0.81231534375016	-0.135603	0.172986379406545	1.01886749264706	0.873189253730854	1.18884991213242
GCST90032359	Yhc5K4	GCST90199772_buildGRCh38.tsv	Enterobacteriaceae	Inverse variance weighted	18	0.0787334800191493	0.0585326293154774	0.178586101138422	-0.0359905	0.193457433477485	1.08191593142776	0.964649483231315	1.21343773362756
GCST90032359	Yhc5K4	GCST90199772_buildGRCh38.tsv	Enterobacteriaceae	Simple mode	18	-0.0212768	0.127147438623415	0.869077334186645	-0.270486	0.227932183337547	0.978947957828739	0.763008752904995	1.25600014480618
GCST90032359	Yhc5K4	GCST90199772_buildGRCh38.tsv	Enterobacteriaceae	Weighted mode	18	-0.00981915	0.108016130484012	0.928631012294138	-0.221531	0.20189246402734	0.990228898748716	0.801291268063624	1.22371640750144
GCST90032362	Yhc5K4	GCST90199772_buildGRCh38.tsv	Enterococcus B	MR Egger	31	0.0926026981142728	0.180534370346973	0.61188104243198	-0.261245	0.44645006399434	1.09702579825618	0.770092479756962	1.56275464788257
GCST90032362	Yhc5K4	GCST90199772_buildGRCh38.tsv	Enterococcus B	Weighted median	31	0.0251181813097093	0.127723268043961	0.84409285790329	-0.225219	0.275455786675872	1.02543630076872	0.798341024313154	1.31713086877741
GCST90032362	Yhc5K4	GCST90199772_buildGRCh38.tsv	Enterococcus B	Inverse variance weighted	31	0.0805202617864415	0.0924054970415516	0.38354693996516	-0.100595	0.261635035987883	1.08385080717336	0.904299640830833	1.29905234854572
GCST90032362	Yhc5K4	GCST90199772_buildGRCh38.tsv	Enterococcus B	Simple mode	31	0.0533877824847586	0.251337198296445	0.83322001182881	-0.439233	0.546008691145792	1.05483861375746	0.644530505181863	1.72634885723491
GCST90032362	Yhc5K4	GCST90199772_buildGRCh38.tsv	Enterococcus B	Weighted mode	31	0.0606197584283317	0.234563629105601	0.797835058599168	-0.399125	0.520364471475311	1.06249483266271	0.670906863204333	1.68264081253128
GCST90032372	Yhc5K4	GCST90199772_buildGRCh38.tsv	Eubacterium F sp000434115	MR Egger	19	0.0421879668740885	0.126409322045011	0.742656418264287	-0.205574	0.289950238082309	1.04309052679063	0.814179595246812	1.33636098648545
GCST90032372	Yhc5K4	GCST90199772_buildGRCh38.tsv	Eubacterium F sp000434115	Weighted median	19	-0.0571852	0.06738020276196	0.396051373068456	-0.18925	0.0748799978657962	0.944419147170424	0.827579257417406	1.07775481024683
GCST90032372	Yhc5K4	GCST90199772_buildGRCh38.tsv	Eubacterium F sp000434115	Inverse variance weighted	19	-0.0147288	0.0498936348424088	0.767838072722941	-0.11252	0.0830627254218248	0.985379139305746	0.893579186570822	1.08660996447904
GCST90032372	Yhc5K4	GCST90199772_buildGRCh38.tsv	Eubacterium F sp000434115	Simple mode	19	-0.16067	0.130170469391123	0.232961968800556	-0.415804	0.0944641286852201	0.851573051239047	0.659809507034105	1.09906973734935
GCST90032372	Yhc5K4	GCST90199772_buildGRCh38.tsv	Eubacterium F sp000434115	Weighted mode	19	-0.169474	0.128023874758174	0.202147880593659	-0.4204	0.081453220860853	0.844109060894301	0.656783811821811	1.08486246746466
GCST90032406	Yhc5K4	GCST90199772_buildGRCh38.tsv	Fusobacterium A	MR Egger	24	-0.223247	0.215480917717341	0.311436998522561	-0.64559	0.199095326778671	0.799917027796553	0.524353150319164	1.22029828746027
GCST90032406	Yhc5K4	GCST90199772_buildGRCh38.tsv	Fusobacterium A	Weighted median	24	-0.0181662	0.145961598587288	0.900952196825428	-0.304251	0.267918560511775	0.981997837548393	0.737675755992266	1.30724067466822
GCST90032406	Yhc5K4	GCST90199772_buildGRCh38.tsv	Fusobacterium A	Inverse variance weighted	24	0.104797932973211	0.106255927620599	0.323996485339408	-0.103464	0.313059551109584	1.11048619503928	0.901708767554059	1.36760297087705
GCST90032406	Yhc5K4	GCST90199772_buildGRCh38.tsv	Fusobacterium A	Simple mode	24	-0.0805773	0.271131547550008	0.768989803398388	-0.611995	0.450840534202137	0.92258358604259	0.542267892962519	1.56963095968146
GCST90032406	Yhc5K4	GCST90199772_buildGRCh38.tsv	Fusobacterium A	Weighted mode	24	-0.149166	0.206766171944827	0.477920351610007	-0.554427	0.256096113448369	0.861426465025282	0.574401137699567	1.29187688871549
GCST90032407	Yhc5K4	GCST90199772_buildGRCh38.tsv	GCA-900066135 sp900066135	MR Egger	19	-0.248284	0.279140703775551	0.386170243851456	-0.7954	0.298831543921401	0.780138168815593	0.451400631834024	1.34828247796235
GCST90032407	Yhc5K4	GCST90199772_buildGRCh38.tsv	GCA-900066135 sp900066135	Weighted median	19	0.0913044803430823	0.161794800661386	0.572534528754102	-0.225813	0.408422289639398	1.09560254391636	0.797867026438276	1.50444233745867
GCST90032407	Yhc5K4	GCST90199772_buildGRCh38.tsv	GCA-900066135 sp900066135	Inverse variance weighted	19	0.136427318762188	0.115539913894436	0.237689789916905	-0.0900309	0.362885549995282	1.14617156957991	0.913902933836717	1.43747133122563
GCST90032407	Yhc5K4	GCST90199772_buildGRCh38.tsv	GCA-900066135 sp900066135	Simple mode	19	0.124963427767811	0.316957126844013	0.698021255473632	-0.496273	0.746199396382077	1.1331070120563	0.608795696766108	2.10896940893526
GCST90032407	Yhc5K4	GCST90199772_buildGRCh38.tsv	GCA-900066135 sp900066135	Weighted mode	19	0.0582232477604818	0.323480511780795	0.859171241258613	-0.575799	0.69224505085084	1.05995160111966	0.562255697202881	1.99819655417513
GCST90032422	Yhc5K4	GCST90199772_buildGRCh38.tsv	Gramella	MR Egger	21	-0.286083	0.344387541378772	0.416459126004542	-0.961083	0.388916211112996	0.751199985801334	0.382478456150326	1.47538092562823
GCST90032422	Yhc5K4	GCST90199772_buildGRCh38.tsv	Gramella	Weighted median	21	-0.20661	0.181235119902823	0.254282034058748	-0.561831	0.148610942060195	0.813336876557495	0.570164292083508	1.16022150799899
GCST90032422	Yhc5K4	GCST90199772_buildGRCh38.tsv	Gramella	Inverse variance weighted	21	-0.12457	0.132957690775081	0.348801454455975	-0.385167	0.136026804999095	0.88287622042808	0.680336777190186	1.14571260400858
GCST90032422	Yhc5K4	GCST90199772_buildGRCh38.tsv	Gramella	Simple mode	21	-0.312478	0.330507319148286	0.355712388115365	-0.960273	0.335316176184251	0.73163160076835	0.38278855618373	1.39838245056086
GCST90032422	Yhc5K4	GCST90199772_buildGRCh38.tsv	Gramella	Weighted mode	21	-0.2575	0.317563303113663	0.426989973343189	-0.879924	0.36492441348323	0.77298188864838	0.414814546421814	1.44040512882794
GCST90032431	Yhc5K4	GCST90199772_buildGRCh38.tsv	Holdemania sp900120005	MR Egger	18	-0.14778	0.127947513987708	0.265047539291457	-0.398557	0.102997237579746	0.862620965689328	0.67128800450339	1.10848834696112
GCST90032431	Yhc5K4	GCST90199772_buildGRCh38.tsv	Holdemania sp900120005	Weighted median	18	0.0656636752865755	0.0644734198638495	0.308458840189992	-0.0607042	0.192031578219721	1.06786750653056	0.941101550436071	1.21170877996685
GCST90032431	Yhc5K4	GCST90199772_buildGRCh38.tsv	Holdemania sp900120005	Inverse variance weighted	18	0.0222708673083513	0.04910458294808	0.650160317079423	-0.0739741	0.118515849886588	1.02252071439676	0.928695732568564	1.12582471815467
GCST90032431	Yhc5K4	GCST90199772_buildGRCh38.tsv	Holdemania sp900120005	Simple mode	18	0.132972288191403	0.106958448826937	0.23066208923674	-0.0766663	0.342610847892199	1.14221834495616	0.926198900995898	1.40862048762047
GCST90032431	Yhc5K4	GCST90199772_buildGRCh38.tsv	Holdemania sp900120005	Weighted mode	18	0.130319927522778	0.116226978394098	0.277769259434188	-0.097485	0.358124805175209	1.13919278415599	0.907115993431162	1.43064416113346
GCST90032500	Yhc5K4	GCST90199772_buildGRCh38.tsv	Parabacteroides sp000436495	MR Egger	17	-0.0490351	0.0950793620049106	0.613561716378402	-0.235391	0.137320434036402	0.952147693975558	0.790262061569977	1.14719569017637
GCST90032500	Yhc5K4	GCST90199772_buildGRCh38.tsv	Parabacteroides sp000436495	Weighted median	17	-0.0778832	0.0573184748798091	0.174216546829459	-0.190227	0.0344610557963926	0.925072510355932	0.826771133147439	1.0350617179369
GCST90032500	Yhc5K4	GCST90199772_buildGRCh38.tsv	Parabacteroides sp000436495	Inverse variance weighted	17	-0.0660417	0.0494042992110828	0.181300945120162	-0.162874	0.0307907286834779	0.936091830535737	0.849698138095789	1.03126966614226
GCST90032500	Yhc5K4	GCST90199772_buildGRCh38.tsv	Parabacteroides sp000436495	Simple mode	17	-0.121866	0.0947051536114425	0.216472417972255	-0.307488	0.0637559851360431	0.885266883691264	0.73529153142157	1.06583228810658
GCST90032500	Yhc5K4	GCST90199772_buildGRCh38.tsv	Parabacteroides sp000436495	Weighted mode	17	-0.104331	0.0847271008651783	0.235974378482346	-0.270396	0.0617339417259213	0.900926882675921	0.763077031814765	1.06367930639693
GCST90032504	Yhc5K4	GCST90199772_buildGRCh38.tsv	Paramuribaculum sp001689565	MR Egger	14	-0.0209663	0.164439858463264	0.900655376856137	-0.343268	0.301335834445319	0.979251976415923	0.709447762609744	1.35166320038419
GCST90032504	Yhc5K4	GCST90199772_buildGRCh38.tsv	Paramuribaculum sp001689565	Weighted median	14	-0.122482	0.106019136390885	0.247973514371599	-0.33028	0.0853151318189593	0.884721497573763	0.718722547176082	1.08906021015283
GCST90032504	Yhc5K4	GCST90199772_buildGRCh38.tsv	Paramuribaculum sp001689565	Inverse variance weighted	14	-0.0437082	0.0797276263889855	0.583541337780125	-0.199974	0.11255792492645	0.957233215561743	0.818751736991678	1.1191370809684
GCST90032504	Yhc5K4	GCST90199772_buildGRCh38.tsv	Paramuribaculum sp001689565	Simple mode	14	0.0364178520762074	0.170339855837804	0.834023392708609	-0.297448	0.370283969518303	1.03708910580154	0.742711006109028	1.44814578554172
GCST90032504	Yhc5K4	GCST90199772_buildGRCh38.tsv	Paramuribaculum sp001689565	Weighted mode	14	-0.0778505	0.142459180761181	0.593994770848077	-0.35707	0.201369532869411	0.925102754750563	0.69972319650015	1.22307665535124
GCST90032525	Yhc5K4	GCST90199772_buildGRCh38.tsv	Propionibacterium freudenreichii	MR Egger	19	0.132449756548309	0.170196205870512	0.447137289984173	-0.201135	0.466034320054512	1.1416216556357	0.817802178698731	1.59366169296611
GCST90032525	Yhc5K4	GCST90199772_buildGRCh38.tsv	Propionibacterium freudenreichii	Weighted median	19	0.0204761182625884	0.0869110747372628	0.813744242695037	-0.14987	0.190821824747624	1.02068719216862	0.860820230201666	1.21024379737567
GCST90032525	Yhc5K4	GCST90199772_buildGRCh38.tsv	Propionibacterium freudenreichii	Inverse variance weighted	19	0.0455923044653158	0.0665678230238052	0.493407002533273	-0.0848806	0.176065237591974	1.04664761040336	0.918621934986858	1.19251585297572
GCST90032525	Yhc5K4	GCST90199772_buildGRCh38.tsv	Propionibacterium freudenreichii	Simple mode	19	-0.0499331	0.162571640699508	0.7622579594171	-0.368574	0.268707321394494	0.951293069227483	0.691720359263439	1.30827218172943
GCST90032525	Yhc5K4	GCST90199772_buildGRCh38.tsv	Propionibacterium freudenreichii	Weighted mode	19	-0.0185343	0.130322162123909	0.888486897413209	-0.273966	0.236897165837253	0.981636431444534	0.760358147731623	1.26731078823039
GCST90032611	Yhc5K4	GCST90199772_buildGRCh38.tsv	UBA2658 sp002841545	MR Egger	10	0.554577011462637	0.508256521892714	0.306982301619138	-0.441606	1.55075979437236	1.74120431951622	0.643003075667606	4.71505129140188
GCST90032611	Yhc5K4	GCST90199772_buildGRCh38.tsv	UBA2658 sp002841545	Weighted median	10	0.174736009350864	0.272669530097769	0.52163029314992	-0.359696	0.709168288342491	1.19093178025631	0.697888263736502	2.03230026771158
GCST90032611	Yhc5K4	GCST90199772_buildGRCh38.tsv	UBA2658 sp002841545	Inverse variance weighted	10	0.147106674575624	0.204709920320455	0.472381013141112	-0.254125	0.548338118403717	1.15847753653824	0.775595025597677	1.73037494874275
GCST90032611	Yhc5K4	GCST90199772_buildGRCh38.tsv	UBA2658 sp002841545	Simple mode	10	0.256482185976973	0.388551027427375	0.525721500422246	-0.505078	1.01804219973463	1.29237574318337	0.603458607755194	2.76777071385538
GCST90032611	Yhc5K4	GCST90199772_buildGRCh38.tsv	UBA2658 sp002841545	Weighted mode	10	0.188739661390357	0.366502814963306	0.618979037730148	-0.529606	0.907085178718437	1.2077264937156	0.588837010557944	2.47709172057729
GCST90032227	L4l7Er	GCST90199855_buildGRCh38.tsv	Bifidobacterium longum	MR Egger	12	-0.15761	0.144764578914202	0.301813192994852	-0.441349	0.126128494845821	0.854182780141157	0.643168423912775	1.13442792705978
GCST90032227	L4l7Er	GCST90199855_buildGRCh38.tsv	Bifidobacterium longum	Weighted median	12	0.0589801593058201	0.0751055426599594	0.432279438956138	-0.0882267	0.206187022919341	1.0607541944318	0.915553293318664	1.22898303049741
GCST90032227	L4l7Er	GCST90199855_buildGRCh38.tsv	Bifidobacterium longum	Inverse variance weighted	12	-0.0504112	0.0613611061043106	0.411333527703622	-0.170679	0.0698566020699358	0.950838391798666	0.843092218386933	1.0723543968275
GCST90032227	L4l7Er	GCST90199855_buildGRCh38.tsv	Bifidobacterium longum	Simple mode	12	0.0915909224808292	0.128022528699368	0.489252124031556	-0.159333	0.34251507873159	1.09591641560205	0.852712159131816	1.40848559167829
GCST90032227	L4l7Er	GCST90199855_buildGRCh38.tsv	Bifidobacterium longum	Weighted mode	12	0.0992081724066225	0.102414579825762	0.35351586075982	-0.101524	0.299940748865116	1.10429615962196	0.903459131009691	1.34977882927915
GCST90032229	L4l7Er	GCST90199855_buildGRCh38.tsv	Bifidobacterium ruminantium	MR Egger	18	-0.0734455	0.155221886567705	0.642486461725428	-0.37768	0.230789357767215	0.929186748011723	0.685449509575807	1.25959388783415
GCST90032229	L4l7Er	GCST90199855_buildGRCh38.tsv	Bifidobacterium ruminantium	Weighted median	18	0.0643282822963631	0.0758409588102131	0.39632673650612	-0.08432	0.212976561564381	1.06644243547459	0.919137087946498	1.23736
GCST90032229	L4l7Er	GCST90199855_buildGRCh38.tsv	Bifidobacterium ruminantium	Inverse variance weighted	18	0.00381743737638449	0.0552871594749824	0.944951850002698	-0.104545	0.11218026994735	1.00382473307111	0.900733907487791	1.11871451307493
GCST90032229	L4l7Er	GCST90199855_buildGRCh38.tsv	Bifidobacterium ruminantium	Simple mode	18	0.0330886448968781	0.113166847015705	0.77352832374324	-0.188718	0.254895665047659	1.03364216228317	0.828019664689494	1.29032698764478
GCST90032229	L4l7Er	GCST90199855_buildGRCh38.tsv	Bifidobacterium ruminantium	Weighted mode	18	0.0742096294059489	0.0936256316782177	0.438920874849671	-0.109297	0.257715867495256	1.07703255952869	0.896464478911571	1.29397110713558
GCST90032240	L4l7Er	GCST90199855_buildGRCh38.tsv	Borreliales	MR Egger	14	-0.21571	0.308090007994318	0.497182496730503	-0.819566	0.388146534918191	0.805969095106734	0.440622712719828	1.4742457969483
GCST90032240	L4l7Er	GCST90199855_buildGRCh38.tsv	Borreliales	Weighted median	14	-0.0866917	0.224701974847099	0.699639337648052	-0.527108	0.353724193057698	0.916959771251604	0.590309945689914	1.42436228329358
GCST90032240	L4l7Er	GCST90199855_buildGRCh38.tsv	Borreliales	Inverse variance weighted	14	-0.147207	0.164983406614075	0.372256580880375	-0.470575	0.176160303747864	0.863115144552234	0.624643213792408	1.1926292262626
GCST90032240	L4l7Er	GCST90199855_buildGRCh38.tsv	Borreliales	Simple mode	14	-0.0288469	0.309366959935907	0.927130714162337	-0.635206	0.577512337508659	0.971565195859753	0.529826255792387	1.7816008917759
GCST90032240	L4l7Er	GCST90199855_buildGRCh38.tsv	Borreliales	Weighted mode	14	-0.0535708	0.268918906436405	0.845182033334504	-0.580652	0.473510269209929	0.947838843576507	0.559533519087655	1.6056204726704
GCST90032250	L4l7Er	GCST90199855_buildGRCh38.tsv	CAG-1000	MR Egger	20	-0.0352011	0.0865835887464109	0.689127199527393	-0.204905	0.134502749031342	0.965411267098663	0.814724777693861	1.14396780380142
GCST90032250	L4l7Er	GCST90199855_buildGRCh38.tsv	CAG-1000	Weighted median	20	0.0732234507128083	0.0547802602702994	0.181328469703965	-0.0341459	0.180592760842595	1.0759709365277	0.966430531362762	1.1979272370667
GCST90032250	L4l7Er	GCST90199855_buildGRCh38.tsv	CAG-1000	Inverse variance weighted	20	0.0647645304984341	0.0412969590159087	0.116819554308814	-0.0161775	0.145706570169615	1.0669077705631	0.98395264393259	1.15685668198265
GCST90032250	L4l7Er	GCST90199855_buildGRCh38.tsv	CAG-1000	Simple mode	20	0.0681228528843852	0.0872170157191079	0.444383376645419	-0.102822	0.239068203693837	1.07049681402202	0.902287117103655	1.27007
GCST90032250	L4l7Er	GCST90199855_buildGRCh38.tsv	CAG-1000	Weighted mode	20	0.0681228528843852	0.0900280099031393	0.458519478869902	-0.108332	0.244577752294538	1.07049681402202	0.897329591784049	1.27708195441646
GCST90032256	L4l7Er	GCST90199855_buildGRCh38.tsv	CAG-170 sp003516765	MR Egger	20	0.122119390032288	0.162552779114852	0.462206147357029	-0.196484	0.440722837097397	1.12988899121107	0.821614430162729	1.55382997862772
GCST90032256	L4l7Er	GCST90199855_buildGRCh38.tsv	CAG-170 sp003516765	Weighted median	20	0.0408011762194444	0.0687369526098282	0.552790181260027	-0.0939233	0.175525603334708	1.04164498116238	0.910352628308365	1.19187250417126
GCST90032256	L4l7Er	GCST90199855_buildGRCh38.tsv	CAG-170 sp003516765	Inverse variance weighted	20	0.0547214259765718	0.0511067333757591	0.284291612109433	-0.0454478	0.15489062339306	1.05624633089736	0.955569509288195	1.16753025362351
GCST90032256	L4l7Er	GCST90199855_buildGRCh38.tsv	CAG-170 sp003516765	Simple mode	20	-0.0171962	0.125099809568169	0.892113637615433	-0.262392	0.227999436724889	0.982950820566806	0.769209575434401	1.25608461791094
GCST90032256	L4l7Er	GCST90199855_buildGRCh38.tsv	CAG-170 sp003516765	Weighted mode	20	-0.0215391	0.120089972612802	0.859555179096626	-0.256915	0.213837200553912	0.978691165102779	0.773433572259807	1.23842102412447
GCST90032261	L4l7Er	GCST90199855_buildGRCh38.tsv	CAG-177	MR Egger	12	0.11004029957295	0.0747138341328956	0.171562144110559	-0.0363988	0.256479414473425	1.11632305689486	0.964255656853123	1.29237216136438
GCST90032261	L4l7Er	GCST90199855_buildGRCh38.tsv	CAG-177	Weighted median	12	0.052516071485333	0.0536024668909369	0.327218247276637	-0.0525448	0.157576906591569	1.05391949999421	0.948811847851315	1.17067078681981
GCST90032261	L4l7Er	GCST90199855_buildGRCh38.tsv	CAG-177	Inverse variance weighted	12	0.0185109603016198	0.0389644078430692	0.63473453674205	-0.0578593	0.0948811996740354	1.01868335018516	0.943782748077941	1.09952822305538
GCST90032261	L4l7Er	GCST90199855_buildGRCh38.tsv	CAG-177	Simple mode	12	0.0205593419116586	0.0780779701777437	0.797172600961026	-0.132473	0.173592163460036	1.02077214101614	0.875926163678242	1.18957031663393
GCST90032261	L4l7Er	GCST90199855_buildGRCh38.tsv	CAG-177	Weighted mode	12	0.0508585537871474	0.0627371631237688	0.434749211390655	-0.0721063	0.173823393509734	1.05217405672168	0.930431998720267	1.1898454128414
GCST90032305	L4l7Er	GCST90199855_buildGRCh38.tsv	CAG-873 sp001701165	MR Egger	27	-0.00825046	0.0720598958857904	0.909760404537225	-0.149488	0.132986934076441	0.991783479791831	0.861148894201891	1.14223507387723
GCST90032305	L4l7Er	GCST90199855_buildGRCh38.tsv	CAG-873 sp001701165	Weighted median	27	0.0306532267961198	0.0446614072751853	0.492494262513408	-0.0568831	0.118189585055483	1.03112787436534	0.944704469144244	1.12545746105795
GCST90032305	L4l7Er	GCST90199855_buildGRCh38.tsv	CAG-873 sp001701165	Inverse variance weighted	27	0.0516022829434377	0.0321792547070044	0.108804786211111	-0.0114691	0.114673622169166	1.05295688031344	0.988596462624488	1.12150734269879
GCST90032305	L4l7Er	GCST90199855_buildGRCh38.tsv	CAG-873 sp001701165	Simple mode	27	0.0146237288487355	0.0832517625647289	0.861924583841485	-0.14855	0.177797183475604	1.01473117870506	0.861957144615087	1.19458301548852
GCST90032305	L4l7Er	GCST90199855_buildGRCh38.tsv	CAG-873 sp001701165	Weighted mode	27	0.0160745237143043	0.0779354390727782	0.838198841727409	-0.136679	0.16882798429695	1.01620441391169	0.87225022857045	1.18391646918348
GCST90032359	L4l7Er	GCST90199855_buildGRCh38.tsv	Enterobacteriaceae	MR Egger	18	0.0343267410556945	0.142253550950661	0.81238258430338	-0.24449	0.313143700918989	1.03492270322672	0.783103648015355	1.36771805924866
GCST90032359	L4l7Er	GCST90199855_buildGRCh38.tsv	Enterobacteriaceae	Weighted median	18	-0.00873592	0.086695710293119	0.919736789944314	-0.17866	0.161187674748468	0.991302129827428	0.836390633900628	1.17490544820848
GCST90032359	L4l7Er	GCST90199855_buildGRCh38.tsv	Enterobacteriaceae	Inverse variance weighted	18	-0.0412236	0.0605980293270312	0.496327013509074	-0.159996	0.0775484936024152	0.959614494040315	0.852147383862054	1.0806346350543
GCST90032359	L4l7Er	GCST90199855_buildGRCh38.tsv	Enterobacteriaceae	Simple mode	18	-0.0390701	0.127984986506783	0.763865681460083	-0.289921	0.211780439576192	0.961683260109415	0.748322901597091	1.23587650571814
GCST90032359	L4l7Er	GCST90199855_buildGRCh38.tsv	Enterobacteriaceae	Weighted mode	18	-0.0163821	0.119980811755499	0.892999115966375	-0.251544	0.218780329070264	0.983751394250198	0.777598890229213	1.24455785347628
GCST90032362	L4l7Er	GCST90199855_buildGRCh38.tsv	Enterococcus B	MR Egger	31	0.119377139397002	0.186058844627143	0.526165901928662	-0.245298	0.484052474866202	1.12679479687433	0.782471173618809	1.62263679106675
GCST90032362	L4l7Er	GCST90199855_buildGRCh38.tsv	Enterococcus B	Weighted median	31	-0.0854923	0.137189467056698	0.533173002239906	-0.354384	0.183399034611588	0.918060192976985	0.701605726253493	1.20129367020648
GCST90032362	L4l7Er	GCST90199855_buildGRCh38.tsv	Enterococcus B	Inverse variance weighted	31	-0.0535146	0.0952054543984052	0.574051003998026	-0.240117	0.133088140093143	0.947892148572466	0.786535641318677	1.14235068078916
GCST90032362	L4l7Er	GCST90199855_buildGRCh38.tsv	Enterococcus B	Simple mode	31	-0.245423	0.288853992896901	0.402252206155409	-0.811577	0.320730432317754	0.782373216169116	0.444156980284418	1.3781340304206
GCST90032362	L4l7Er	GCST90199855_buildGRCh38.tsv	Enterococcus B	Weighted mode	31	-0.216057	0.293375795191251	0.467176879560301	-0.791073	0.35895985667895	0.805689616449506	0.45335796289943	1.43183932163237
GCST90032372	L4l7Er	GCST90199855_buildGRCh38.tsv	Eubacterium F sp000434115	MR Egger	19	0.021181254695779	0.127726392583193	0.870244571870712	-0.229162	0.271524984158838	1.02140716970607	0.795199323183694	1.31196364975524
GCST90032372	L4l7Er	GCST90199855_buildGRCh38.tsv	Eubacterium F sp000434115	Weighted median	19	-0.034535	0.0620036641837609	0.577539297487176	-0.156062	0.0869922178934761	0.966054562054426	0.855506022692455	1.09088819027714
GCST90032372	L4l7Er	GCST90199855_buildGRCh38.tsv	Eubacterium F sp000434115	Inverse variance weighted	19	-0.0268142	0.0504345612001748	0.59495935840846	-0.125666	0.0720375451776844	0.973542113932156	0.881909412887301	1.0746956929471
GCST90032372	L4l7Er	GCST90199855_buildGRCh38.tsv	Eubacterium F sp000434115	Simple mode	19	-0.0183368	0.107119276378209	0.865991256116528	-0.228291	0.191617020511662	0.981830334326895	0.795892985190701	1.21120656085879
GCST90032372	L4l7Er	GCST90199855_buildGRCh38.tsv	Eubacterium F sp000434115	Weighted mode	19	-0.0326081	0.103857393545481	0.757153494521424	-0.236169	0.170952392986166	0.967917813844745	0.789647536259482	1.18643426508474
GCST90032406	L4l7Er	GCST90199855_buildGRCh38.tsv	Fusobacterium A	MR Egger	24	0.211075901741012	0.232348808399846	0.373488311404597	-0.244328	0.66647956620471	1.23500609061644	0.783230878302481	1.94736965320546
GCST90032406	L4l7Er	GCST90199855_buildGRCh38.tsv	Fusobacterium A	Weighted median	24	-0.169033	0.148730910258405	0.255747669000286	-0.460545	0.122480012494222	0.84448139681746	0.630939591407492	1.13029652803985
GCST90032406	L4l7Er	GCST90199855_buildGRCh38.tsv	Fusobacterium A	Inverse variance weighted	24	-0.0898047	0.112660441115957	0.425377426951209	-0.310619	0.131009814247879	0.914109738857709	0.73299300880308	1.13997896929327
GCST90032406	L4l7Er	GCST90199855_buildGRCh38.tsv	Fusobacterium A	Simple mode	24	-0.315813	0.26053221996377	0.237748074670001	-0.826456	0.194830482273231	0.72919603850187	0.437597465379838	1.21510498719474
GCST90032406	L4l7Er	GCST90199855_buildGRCh38.tsv	Fusobacterium A	Weighted mode	24	-0.271277	0.192078775726604	0.171243544512675	-0.647751	0.105197321664149	0.762405220843227	0.52322092823806	1.11092979924638
GCST90032407	L4l7Er	GCST90199855_buildGRCh38.tsv	GCA-900066135 sp900066135	MR Egger	19	-0.276352	0.287160311683258	0.349358577540485	-0.839186	0.286482460893735	0.758546065246434	0.432062095750423	1.33173481025102
GCST90032407	L4l7Er	GCST90199855_buildGRCh38.tsv	GCA-900066135 sp900066135	Weighted median	19	-0.187051	0.16114910774008	0.245749811223739	-0.502904	0.128800892106411	0.829401138025257	0.60477208542412	1.13746362363132
GCST90032407	L4l7Er	GCST90199855_buildGRCh38.tsv	GCA-900066135 sp900066135	Inverse variance weighted	19	-0.175174	0.118852977335923	0.140515167171444	-0.408126	0.0577773670368469	0.839310574702577	0.664894894554204	1.05947909448136
GCST90032407	L4l7Er	GCST90199855_buildGRCh38.tsv	GCA-900066135 sp900066135	Simple mode	19	-0.187138	0.299435307223306	0.539834230581702	-0.774031	0.399755525815072	0.829329549465978	0.46115047535372	1.49146002959204
GCST90032407	L4l7Er	GCST90199855_buildGRCh38.tsv	GCA-900066135 sp900066135	Weighted mode	19	-0.172041	0.277488299982391	0.543032057336579	-0.715918	0.371836162274252	0.841944732132839	0.488743252376709	1.45039533235307
GCST90032422	L4l7Er	GCST90199855_buildGRCh38.tsv	Gramella	MR Egger	21	0.488472234282366	0.336776363468697	0.163246226428785	-0.171609	1.14855390668101	1.62982432719305	0.842308082365942	3.15362916861603
GCST90032422	L4l7Er	GCST90199855_buildGRCh38.tsv	Gramella	Weighted median	21	0.177212885627666	0.18210506050684	0.330485999193383	-0.179713	0.534138804221073	1.19388522708137	0.83550994082222	1.70597842802499
GCST90032422	L4l7Er	GCST90199855_buildGRCh38.tsv	Gramella	Inverse variance weighted	21	0.28100956703762	0.130481757241605	0.0312691153402022	0.025265322844075	0.536753811231165	1.32446627509332	1.02558719614062	1.71044541162452
GCST90032422	L4l7Er	GCST90199855_buildGRCh38.tsv	Gramella	Simple mode	21	0.0613295864662062	0.323417540420932	0.851510596475881	-0.572569	0.695227965691233	1.06324928902049	0.564074585316321	2.00416590293394
GCST90032422	L4l7Er	GCST90199855_buildGRCh38.tsv	Gramella	Weighted mode	21	0.086552483428848	0.28883951766603	0.767531627663067	-0.479573	0.652677938054267	1.09040859459792	0.619047686564246	1.92067740333866
GCST90032431	L4l7Er	GCST90199855_buildGRCh38.tsv	Holdemania sp900120005	MR Egger	19	-0.0921725	0.16015302079719	0.572474557392797	-0.406072	0.221727404519452	0.911947810163622	0.666261903659663	1.24823106933493
GCST90032431	L4l7Er	GCST90199855_buildGRCh38.tsv	Holdemania sp900120005	Weighted median	19	-0.0100814	0.0694095715089127	0.88451763694098	-0.146124	0.125961384455573	0.989969271027003	0.864050436883466	1.13423836820525
GCST90032431	L4l7Er	GCST90199855_buildGRCh38.tsv	Holdemania sp900120005	Inverse variance weighted	19	-0.00626023	0.057471908312254	0.913260541669632	-0.118905	0.10638470864128	0.99375932277307	0.887891993842773	1.11224968627577
GCST90032431	L4l7Er	GCST90199855_buildGRCh38.tsv	Holdemania sp900120005	Simple mode	19	0.0280200173500721	0.117070899972312	0.813544285207673	-0.201439	0.257478981295803	1.02841627038389	0.817553490460231	1.29366461954058
GCST90032431	L4l7Er	GCST90199855_buildGRCh38.tsv	Holdemania sp900120005	Weighted mode	19	0.0415020250932968	0.104060165227148	0.69471221364462	-0.162456	0.245459948938508	1.04237527275651	0.850053577822489	1.27820908893476
GCST90032500	L4l7Er	GCST90199855_buildGRCh38.tsv	Parabacteroides sp000436495	MR Egger	17	0.0986387122624077	0.0703073878980296	0.180987095261464	-0.0391638	0.236441192542546	1.10366748599093	0.961593218035535	1.26673306007917
GCST90032500	L4l7Er	GCST90199855_buildGRCh38.tsv	Parabacteroides sp000436495	Weighted median	17	-0.0595579	0.0546213717949087	0.275547272082499	-0.166616	0.0475000214214118	0.942181010545698	0.846524820924179	1.04864622358477
GCST90032500	L4l7Er	GCST90199855_buildGRCh38.tsv	Parabacteroides sp000436495	Inverse variance weighted	17	-0.00327813	0.0376468000926614	0.930611057779443	-0.0770659	0.0705095933158556	0.996727232351915	0.925828873687385	1.07305486353557
GCST90032500	L4l7Er	GCST90199855_buildGRCh38.tsv	Parabacteroides sp000436495	Simple mode	17	-0.0807421	0.0885798960546935	0.375552196220905	-0.254359	0.0928744873724514	0.922431547664135	0.775413607290932	1.09732399860608
GCST90032500	L4l7Er	GCST90199855_buildGRCh38.tsv	Parabacteroides sp000436495	Weighted mode	17	-0.0744496	0.0934704739091599	0.437398976271328	-0.257652	0.108752544572347	0.928254271477833	0.77286436373022	1.11488643150536
GCST90032504	L4l7Er	GCST90199855_buildGRCh38.tsv	Paramuribaculum sp001689565	MR Egger	14	0.0571799469114805	0.168324104411969	0.739953035068368	-0.272735	0.387095191558939	1.05884632938004	0.761294277279157	1.47269667289311
GCST90032504	L4l7Er	GCST90199855_buildGRCh38.tsv	Paramuribaculum sp001689565	Weighted median	14	0.140250495031391	0.11286505037828	0.214000951437322	-0.080965	0.36146599377282	1.15056197282015	0.922225965367165	1.43543220752058
GCST90032504	L4l7Er	GCST90199855_buildGRCh38.tsv	Paramuribaculum sp001689565	Inverse variance weighted	14	0.0247182489465949	0.0819057535015053	0.762812977344198	-0.135817	0.185253525809545	1.02502627760196	0.873002352935625	1.20352352572869
GCST90032504	L4l7Er	GCST90199855_buildGRCh38.tsv	Paramuribaculum sp001689565	Simple mode	14	0.085791827526944	0.182548661493312	0.646164819218545	-0.272004	0.443587204053835	1.08957948423878	0.761851557273903	1.55828709824009
GCST90032504	L4l7Er	GCST90199855_buildGRCh38.tsv	Paramuribaculum sp001689565	Weighted mode	14	0.153455704633261	0.135380364754028	0.277469780544649	-0.11189	0.418801219551156	1.16585614395288	0.894142777410456	1.52013815101113
GCST90032525	L4l7Er	GCST90199855_buildGRCh38.tsv	Propionibacterium freudenreichii	MR Egger	19	-0.00994396	0.157034999183353	0.950247762385473	-0.317733	0.297844641487864	0.990105320754429	0.727797407939965	1.34695251108547
GCST90032525	L4l7Er	GCST90199855_buildGRCh38.tsv	Propionibacterium freudenreichii	Weighted median	19	0.0802370281239962	0.0869163389487011	0.355927783272181	-0.090119	0.25059305246345	1.08354386760956	0.913822437389413	1.28478713697196
GCST90032525	L4l7Er	GCST90199855_buildGRCh38.tsv	Propionibacterium freudenreichii	Inverse variance weighted	19	0.0234067512149299	0.0607696176893714	0.700110035159412	-0.0957017	0.142515201886098	1.02368283911481	0.908735051801731	1.15317061119241
GCST90032525	L4l7Er	GCST90199855_buildGRCh38.tsv	Propionibacterium freudenreichii	Simple mode	19	0.122855503648039	0.145550832865554	0.409706956783824	-0.162424	0.408135136064525	1.13072102407958	0.850080584439599	1.50401039348338
GCST90032525	L4l7Er	GCST90199855_buildGRCh38.tsv	Propionibacterium freudenreichii	Weighted mode	19	0.0923714237891129	0.133506870111469	0.49783790471118	-0.169302	0.354044889207591	1.0967721136915	0.844253865058877	1.42481914404671
GCST90032611	L4l7Er	GCST90199855_buildGRCh38.tsv	UBA2658 sp002841545	MR Egger	10	-0.268649	0.522998875726747	0.62136545885716	-1.29373	0.756429018022893	0.764411686400487	0.274246874939286	2.13065409199283
[truncated: 3,604 more rows]

## Sheet: Pleiotropy
id.exposure	id.outcome	outcome	exposure	egger_intercept	se	pval
[truncated: 882 more rows]
