# Supplementary material for: Causal Pathways Linking Gut Microbiota, Serum Metabolites, and Meningioma Risk: A Mendelian Randomization Analysis
Source: Brain Behav. 2026 Feb 9;16(2):e71220. doi: 10.1002/brb3.71220 (PMC12887442; doi:10.1002/brb3.71220)
Supplement: Supplementary file 11 — Supplementary Appendix S11: brb371220‐sup‐00011‐Appendix11.xlsx [file BRB3-16-e71220-s003.xlsx]

## Sheet: Heterogeneity
id.exposure	id.outcome	outcome	exposure	method	Q	Q_df	Q_pval
HL5IRV	0qDvu0	Brain meningioma	Arachidonate (20:4n6) levels	MR Egger	25.0231700069565	27	0.573163446616314
HL5IRV	0qDvu0	Brain meningioma	Arachidonate (20:4n6) levels	Inverse variance weighted	25.6831203773906	28	0.590457766000936
o4OsHf	qaP7aG	Arachidonate (20:4n6) levels	CAG-873 sp001701165	MR Egger	22.9225733924097	25	0.582084693609299
o4OsHf	qaP7aG	Arachidonate (20:4n6) levels	CAG-873 sp001701165	Inverse variance weighted	22.928388061123	26	0.636995234475533
Thpj0Q	DMUGRG	Brain meningioma	CAG-873 sp001701165	MR Egger	28.0217049871729	27	0.409855052061892
Thpj0Q	DMUGRG	Brain meningioma	CAG-873 sp001701165	Inverse variance weighted	28.0497099664019	28	0.461815561434609

## Sheet: MR result
id.exposure	id.outcome	outcome	exposure	method	nsnp	b	se	pval	lo_ci	up_ci	or	or_lci95	or_uci95
o4OsHf	qaP7aG	Arachidonate (20:4n6) levels	CAG-873 sp001701165	MR Egger	27	0.0707050165044304	0.070517729027801	0.325633572062311	-0.0675097	0.20891976539892	1.07326458382996	0.934718623525519	1.23234611776433
o4OsHf	qaP7aG	Arachidonate (20:4n6) levels	CAG-873 sp001701165	Weighted median	27	0.0949724485108314	0.0445856908073676	0.0331624909752799	0.00758449452839098	0.182360402493272	1.09962855830443	1.00761332966089	1.20004661574459
o4OsHf	qaP7aG	Arachidonate (20:4n6) levels	CAG-873 sp001701165	Inverse variance weighted	27	0.075518299161601	0.0314387911312203	0.01630241532358	0.0138982685444093	0.137138329778793	1.07844296213953	1.01399529847357	1.14698679997735
o4OsHf	qaP7aG	Arachidonate (20:4n6) levels	CAG-873 sp001701165	Simple mode	27	0.0430510604387825	0.0909261633415996	0.63982735519671	-0.135164	0.221266340588318	1.04399120013847	0.873572442094327	1.2476556876652
o4OsHf	qaP7aG	Arachidonate (20:4n6) levels	CAG-873 sp001701165	Weighted mode	27	0.11686883791765	0.0767999605975788	0.140146936730661	-0.0336591	0.267396760688904	1.1239719975143	0.966901079678882	1.30655873464929
HL5IRV	0qDvu0	Brain meningioma	Arachidonate (20:4n6) levels	MR Egger	29	0.096255589082145	0.11730343576838	0.419077709506805	-0.133659	0.32617032318817	1.10104044194984	0.874888223790554	1.38565135733193
HL5IRV	0qDvu0	Brain meningioma	Arachidonate (20:4n6) levels	Weighted median	29	0.129873121967683	0.0970861826358064	0.180991108816099	-0.0604158	0.320162039933863	1.13868390018626	0.941373033057474	1.37735093210837
HL5IRV	0qDvu0	Brain meningioma	Arachidonate (20:4n6) levels	Inverse variance weighted	29	0.175290170566523	0.065536579787418	0.0074797915901164	0.0468384741831842	0.303741866949863	1.1915919313576	1.04795272398834	1.35491926150318
HL5IRV	0qDvu0	Brain meningioma	Arachidonate (20:4n6) levels	Simple mode	29	0.120105730879113	0.165621675917916	0.47435833748183	-0.204513	0.444724215678228	1.12761606911507	0.815044346840822	1.56005989644002
HL5IRV	0qDvu0	Brain meningioma	Arachidonate (20:4n6) levels	Weighted mode	29	0.120105730879113	0.098966251017794	0.235037677160764	-0.0738681	0.314079582873989	1.12761606911507	0.928794174104196	1.36899868106179
Thpj0Q	DMUGRG	Brain meningioma	CAG-873 sp001701165	MR Egger	29	0.179781257970729	0.151879148652288	0.246844086501684	-0.117902	0.477464389329213	1.19695551000651	0.888783261626268	1.61198185743667
Thpj0Q	DMUGRG	Brain meningioma	CAG-873 sp001701165	Weighted median	29	0.183386486811203	0.0965205323248233	0.057436552232082	-0.00579376	0.372566730167857	1.20127859670787	0.994222994895134	1.45145533176955
Thpj0Q	DMUGRG	Brain meningioma	CAG-873 sp001701165	Inverse variance weighted	29	0.157439408429883	0.0664087380246084	0.017751388335365	0.0272782819016507	0.287600534958116	1.17050983280437	1.02765374041313	1.33322462110723
Thpj0Q	DMUGRG	Brain meningioma	CAG-873 sp001701165	Simple mode	29	0.356673777376244	0.203675691528134	0.0908636431056051	-0.0425306	0.755878132771385	1.42856976205456	0.95836116028723	2.12948066931778
Thpj0Q	DMUGRG	Brain meningioma	CAG-873 sp001701165	Weighted mode	29	0.288054629767448	0.201341442234678	0.163589013680673	-0.106575	0.682683856547417	1.33383016896502	0.898907989809516	1.97918245227551

## Sheet: Pleiotropy
id.exposure	id.outcome	outcome	exposure	egger_intercept	se	pval
HL5IRV	0qDvu0	Brain meningioma	Arachidonate (20:4n6) levels	0.0139705081720776	0.0171971533998116	0.42368264507618
o4OsHf	qaP7aG	Arachidonate (20:4n6) levels	CAG-873 sp001701165	0.000784774149149973	0.0102915834678932	0.939824008790876
Thpj0Q	DMUGRG	Brain meningioma	CAG-873 sp001701165	-0.00366359	0.0223025331912893	0.870743959927228
